# Supplementary material for: 1,000 ancient genomes uncover 10,000 years of natural selection in Europe
Source: bioRxiv. 2022 Aug 26:2022.08.24.505188. Preprint. [Version 1] doi: 10.1101/2022.08.24.505188 (PMC9435429; doi:10.1101/2022.08.24.505188)
Supplement: Supplement 1 — Supplementary Table 1This file contains metadata information for all samples used in the analysis. [file media-1.txt]

Sample_ID	group label	Master ID	Skeletal code	Skeletal element	Published(0=no,1=yes.including.data.release.of.bioRxiv.version)	Year data from this individual was first published [for a present-day individuals we give the data of the data reported here; missing: GreenScience 2010 (Vi33.15, Vi33.26), Olalde2018 (I2657), RasmussenNature2010 (Australian)]	Publication	Representative contact	Method for Determining Date; unless otherwise specified, calibrations use 95.4% intervals from OxCal v4.4.2 Bronk Ramsey (2009); r:5; Atmospheric data from Reimer et al (2020)	Date mean in BP in years before 1950 CE [OxCal mu for a direct radiocarbon date, and average of range for a contextual date]	Date standard deviation in BP [OxCal sigma for a direct radiocarbon date, and standard deviation of the uniform distribution between the two bounds for a contextual date]	Full Date: One of two formats. (Format 1) 95.4% CI calibrated radiocarbon age (Conventional Radiocarbon Age BP, Lab number) e.g. 2624-2350 calBCE (3990±40 BP, Ua-35016). (Format 2) Archaeological context range, e.g. 2500-1700 BCE	Age at Death Estimate	Group ID	Locality	Country	Lat.	Long.	Restrictions (0=none; 1=Basic signed letter; 2=Restrictive signed letter; 3=Bolnick signed letter; 4=Never release; 5=Disease patient; 6=Basic signed letter but drafts should be circulated to Papua New Guinea Medical Research Advisory Group in advance of publication)	Pulldown Strategy	Data source	No. Libraries	Coverage on autosomal targets (Computed at (re)pulldown pre-padding)	1240k coverage (taken from original pulldown where possible)	SNPs hit on autosomal targets (Computed at pulldown for non-padded samples)	SNPs hit on autosomal targets (Computed using easystats on 1240k snpset)	Mean length of shotgun sequences (merged data)	Sex	Family ID and position within family	Sum total of ROH segments >4cM	Sum total of ROH segments >20cM	Y haplogroup automatic caller	Y haplogroup in terminal mutation notation (automatically called)	Y haplogroup in ISOGG v15.73 notation (automatically called)	Y chromosome reference for manual call	Y haplogroup (manual curation in terminal mutation format)	Y haplogroup (manual curation in ISOGG format)	mtDNA coverage (merged data)	mtDNA haplogroup if ≥2 or published	mtDNA match to consensus if ≥2 coverage (merged data)	Damage rate in first nucleotide on sequences overlapping 1240k targets (merged data)	Sex ratio [Y/(Y+X) counts] (merged data)	Xcontam ANGSD SNPs (only if male)	Xcontam ANGSD MOM point estimate (only if male and ≥200)	Xcontam ANGSD MOM Z-score (only if male and ≥200)	Xcontam ANGSD MOM 95% CI truncated at 0 (only if male and ≥200)	contamLD est	contamLD s.e.	contamLD warning
I0022	AN	I0022	LBK1976	tooth (premolar)	1	2015	MathiesonNature2015 (1240k of same same sample with 390k in HaakLazaridis2015)	Krause, Johannes	Context: Archaeological - Period	7125	188	5500-4850 BCE	..	Germany_EN_LBK	Baden-Württemberg, Stuttgart-Mühlhausen, Viesenhaeuser Hof	Germany	48.78	9.18	0	Repulldown on 3.2M snpset	1240K	1	0.24451	0.441	546653	366956	..	F	n/a (no relatives detected)	n/a (too few SNPs)	n/a (too few SNPs)	n/a (female)	n/a (female)	n/a (female)	n/a (female)	n/a (female)	n/a (female)	251.141228	T2e	[0.956,0.988]	0.135	..	n/a (female)	n/a (female)	n/a (female)	n/a (female)	0.037	0.013	None
I0025	AN	I0025	LBK1992	tooth (molar)	1	2015	MathiesonNature2015 (1240k of same same sample with 390k in HaakLazaridis2015)	Krause, Johannes	Context: Archaeological - Period	7125	188	5500-4850 BCE	..	Germany_EN_LBK	Baden-Württemberg, Stuttgart-Mühlhausen, Viesenhaeuser Hof	Germany	48.78	9.18	0	1240K pulldown padded to 3.2M snpset	1240K	1	2.655	2.655	..	836289	..	F	n/a (no relatives detected)	0	0	n/a (female)	n/a (female)	n/a (female)	n/a (female)	n/a (female)	n/a (female)	661.453618	T2b	[0.965,0.992]	0.155	..	n/a (female)	n/a (female)	n/a (female)	n/a (female)	0.003	0.003	None
I0026	AN	I0026	LBK2155	tooth (molar)	1	2015	MathiesonNature2015 (1240k of same same sample with 390k in HaakLazaridis2015)	Krause, Johannes	Context: Archaeological - Period	7125	188	5500-4850 BCE	..	Germany_EN_LBK	Baden-Württemberg, Stuttgart-Mühlhausen, Viesenhaeuser Hof	Germany	48.78	9.18	0	Repulldown on 3.2M snpset	1240K	1	2.006078	3.625	1455456	892612	..	F	n/a (no relatives detected)	10.004401	0	n/a (female)	n/a (female)	n/a (female)	n/a (female)	n/a (female)	n/a (female)	548.241173	T2b	[0.951,0.983]	0.153	..	n/a (female)	n/a (female)	n/a (female)	n/a (female)	0.002	0.004	None
I0046_published	AN	I0046	HAL5	tooth	1	2015	LipsonNature2017 (higher.cov.version.of.MathiesonNature2015)	Haak, Wolfgang	Direct: IntCal20	7041	72	5211-4957 calBCE (6136±34 BP, MAMS-21479)	..	Germany_EN_LBK	Halberstadt-Sonntagsfeld	Germany	51.89583333	11.04666667	0	1240K pulldown padded to 3.2M snpset	1240K	2	2.744	2.744	..	950248	..	F	n/a (no relatives detected)	0	0	n/a (female)	n/a (female)	n/a (female)	n/a (female)	n/a (female)	n/a (female)	240.314081	T2c1+146	[0.989,0.999]	..	..	n/a (female)	n/a (female)	n/a (female)	n/a (female)	-0.016	0.009	None
I0048_published	AN	I0048	HAL25	tooth	1	2015	LipsonNature2017 (supplement of MathiesonNature2015, which itself was supplement of HaakLazaridis2015)	Haak, Wolfgang	Direct: IntCal20	7057	64	5210-5003 calBCE (6153±33 BP, MAMS-21482)	..	Germany_EN_LBK	Halberstadt-Sonntagsfeld	Germany	51.89583333	11.04666667	0	1240K pulldown padded to 3.2M snpset	1240K	2	0.579	0.579	..	481460	..	M	n/a (no relatives detected)	0	0	Lazaridis caller (12/6/2020) based on Yfull 8.09 running directly on the bam	G-PF3148	G2a2a1	..	..	..	88.063794	K1a+195	[0.994,1]	..	..	..	0.003478	0.608183584	[0,0.015]	0.018	0.02	None
I0054	AN	I0054	UWS4	petrous	1	2015	MathiesonNature2015 (1240k of same same sample with 390k in HaakLazaridis2015)	Haak, Wolfgang	Direct: IntCal20	7074	58	5216-5009 calBCE (6180±34 BP, MAMS-21485)	..	Germany_EN_LBK	Unterwiederstedt	Germany	51.66	11.53	0	Repulldown on 3.2M snpset	1240K	3	11.220684	18.61	1955357	1011939	..	F	n/a (no relatives detected)	0	0	n/a (female)	n/a (female)	n/a (female)	n/a (female)	n/a (female)	n/a (female)	337.572998	J1c17	[0.989,0.999]	..	..	n/a (female)	n/a (female)	n/a (female)	n/a (female)	-0.013	0.006	None
I0056	AN	I0056	HAL14	tooth	1	2015	LipsonNature2017 (supplement of MathiesonNature2015, which itself was supplement of HaakLazaridis2015)	Haak, Wolfgang	Direct: IntCal20	7059	63	5211-5002 calBCE (6156±35 BP, MAMS-21480)	..	Germany_EN_LBK	Halberstadt-Sonntagsfeld	Germany	51.89583333	11.04666667	0	1240K pulldown padded to 3.2M snpset	1240K	2	0.406	0.406	..	362811	..	M	n/a (no relatives detected)	n/a (too few SNPs)	n/a (too few SNPs)	Lazaridis caller (12/6/2020) based on Yfull 8.09 running directly on the bam	G-PF3147	G2a2a	..	..	..	262.860764	T2b	[0.962,0.988]	..	..	..	..	..	..	-0.013	0.005	None
I0057_published	AN	I0057	HAL34	bone	1	2015	LipsonNature2017 (higher.cov.version.of.MathiesonNature2015)	Haak, Wolfgang	Direct: IntCal20	7070	58	5215-5011 calBCE (6173±34 BP, MAMS-21483)	..	Germany_EN_LBK	Halberstadt-Sonntagsfeld	Germany	51.89583333	11.04666667	0	1240K pulldown padded to 3.2M snpset	1240K	2	0.47	0.47	..	392669	..	F	n/a (no relatives detected)	n/a (too few SNPs)	n/a (too few SNPs)	n/a (female)	n/a (female)	n/a (female)	n/a (female)	n/a (female)	n/a (female)	91.446798	N1a1a1	[0.994,1]	..	..	n/a (female)	n/a (female)	n/a (female)	n/a (female)	-0.005	0.013	None
I0174	AN	I0174	BAM25	tooth	1	2015	MathiesonNature2015 (1240k of same same sample with 390k in HaakLazaridis2015)	Haak, Wolfgang	Direct: IntCal20	7558	43	5712-5531 calBCE (6695±40 BP, MAMS-11939 )	..	Hungary_EN_Starcevo_1	Alsonyek-Bataszek, Mérnöki telep	Hungary	46.208562	18.700047	0	Repulldown on 3.2M snpset	1240K	1	0.13046	0.224	349020	212186	..	M	n/a (no relatives detected)	n/a (too few SNPs)	n/a (too few SNPs)	Lazaridis caller (12/6/2020) based on Yfull 8.09 running directly on the bam	H-P96	H	..	..	..	176.385841	N1a1a1	[0.99,0.999]	..	..	..	..	..	..	0	0.023	None
I0176	AN	I0176	SZEH4	tooth (molar)	1	2015	MathiesonNature2015 (1240k of same same sample with 390k in HaakLazaridis2015)	Haak, Wolfgang	Direct: IntCal20	7002	77	5209-4939 calBCE (6110±30 BP, Beta-310038)	..	Hungary_MN_LBK	Szemely-Hegyes	Hungary	46.4	18.74	0	Repulldown on 3.2M snpset	1240K	1	0.04081	0.066	112504	70068	..	F	n/a (no relatives detected)	n/a (too few SNPs)	n/a (too few SNPs)	n/a (female)	n/a (female)	n/a (female)	n/a (female)	n/a (female)	n/a (female)	28.255779	N1a1a1a3	[0.98,0.996]	..	..	n/a (female)	n/a (female)	n/a (female)	n/a (female)	0.11	0.014	None
I0412	AN	I0412	Troc5	tooth	1	2015	MathiesonNature2015 (1240k of same same sample with 390k in HaakLazaridis2015)	Haak, Wolfgang	Direct: IntCal20	7177	66	5309-5073 calBCE (6249±28 BP, MAMS-16164)	..	Spain_EN	Els Trocs	Spain	42.5	0.5	0	1240K pulldown padded to 3.2M snpset	1240K	3	13.785	13.785	..	962669	..	M	n/a (no relatives detected)	19.3749	0	Lazaridis caller (12/6/2020) based on Yfull 8.09 running directly on the bam	I-L161	I2a1a2	..	..	..	831.404551	N1a1a1	[0.982,0.997]	..	..	..	..	..	..	-0.006	0.005	None
I0633	AN	I0633	NG11/3, Grave 3; inv. K11	petrous	1	2018	MathiesonNature2018	Pinhasi, Ron	Direct: IntCal20	7424	56	5610-5376 calBCE (6520±40 BP, Poz-82186)	..	Serbia_EN	Vojvodina, Hrtkovci, Gomolova	Serbia	44.9	19.75	0	Repulldown on 3.2M snpset	1240K	1	0.384356	0.884	823149	524865	..	M	n/a (no relatives detected)	0	0	Lazaridis caller (12/6/2020) based on Yfull 8.09 running directly on the bam	G-PF3148	G2a2a1	..	..	..	151.408112	H+16311	[0.922,0.962]	..	..	..	..	..	..	0.016	0.011	None
I0659_published	AN	I0659	HAL2	tooth	1	2015	LipsonNature2017 (supplement of MathiesonNature2015, which itself was supplement of HaakLazaridis2015)	Haak, Wolfgang	Direct: IntCal20	7031	77	5210-4952 calBCE (6130±40 BP, KIA-40350)	..	Germany_EN_LBK	Halberstadt-Sonntagsfeld	Germany	51.89583333	11.04666667	0	1240K pulldown padded to 3.2M snpset	1240K	2	0.871	0.871	..	637660	..	M	n/a (no relatives detected)	0	0	Lazaridis caller (12/6/2020) based on Yfull 8.09 running directly on the bam	G-PF3148	G2a2a1	..	..	..	219.516265	N1a1a1a2	[0.981,0.995]	..	..	..	0.000134	0.041238649	[0,0.007]	0.006	0.016	None
I0676	AN	I0676	MACE7, KV VIII, SE 513	petrous	1	2018	MathiesonNature2018	Pinhasi, Ron	Direct: IntCal20	7792	64	5979-5732 calBCE (6960±50 BP, Poz-82188)	..	Macedonia_N	Skopje, Sopište, Govrlevo	North Macedonia	41.9	21.35	0	1240K pulldown padded to 3.2M snpset	1240K	1	4.403	4.403	..	845197	..	M	n/a (no relatives detected)	6.791592	0	Lazaridis caller (12/6/2020) based on Yfull 8.09 running directly on the bam	G-F1193	G2a2b2b1	..	..	..	572	J1c1	[0.977,0.988]	0.079	0.537	..	..	..	..	0.002	0.004	None
I0704_published	AN	I0704	DZHU 7	tooth	1	2018	MathiesonNature2018	Pinhasi, Ron; Alpaslan, Songül; Elenski, Nedko	Direct: IntCal20	7892	53	6059-5839 calBCE (7070±50 BP, Poz-81119)	..	Bulgaria_N	Veliko Tarnovo, Dzhulyunitsa	Bulgaria	43.16089	25.88341	0	Repulldown on 3.2M snpset	1240K	6	0.066921	0.114687	191594	124495	..	F	n/a (no relatives detected)	n/a (too few SNPs)	n/a (too few SNPs)	n/a (female)	n/a (female)	n/a (female)	n/a (female)	n/a (female)	n/a (female)	50.547468	T2b	[0.989,0.998]	..	..	n/a (female)	n/a (female)	n/a (female)	n/a (female)	0.087	0.036	None
I0706	AN	I0706	DZHU 10	bone (long bone)	1	2018	MathiesonNature2018	Pinhasi, Ron	Direct: IntCal20	7899	42	6025-5847 calBCE (7075±37 BP, OxA-32777)	..	Bulgaria_N_oEEF	Veliko Tarnovo, Dzhulyunitsa	Bulgaria	43.16089	25.88341	0	1240K pulldown padded to 3.2M snpset	1240K	4	0.252	0.252	..	250518	..	M	n/a (no relatives detected)	n/a (too few SNPs)	n/a (too few SNPs)	Lazaridis caller (12/6/2020) based on Yfull 8.09 running directly on the bam	C-V86	C1a2	..	..	..	31.086668	K1a4b	[0.976,0.994]	..	..	..	0.036144	0.997289901	[0,0.107]	0.003	0.015	None
I0707	AN	I0707	BAR2 / L11-213	petrous	1	2015	MathiesonNature2015	Pinhasi, Ron	Direct: IntCal20; redated after receiving a date of 9656-9293 calBCE (9935±35 BP, PSUAMS-3180) that does not fit the archaeological context; the new date is consistent with other samples at the same site and suggests that the older date may be a product of a sample mixup	8096	50	6225-6065 calBCE (7272±34 BP, Tubitak-0455)	..	Turkey_N	Northwest Anatolia, Marmara, Barcın	Turkey	40.3037	29.57	0	1240K pulldown padded to 3.2M snpset	1240K	1	9.431	9.431	..	989345	..	F	n/a (no relatives detected)	0	0	n/a (female)	n/a (female)	n/a (female)	n/a (female)	n/a (female)	n/a (female)	1080	K1a4	[0.992,0.998]	0.17	0.004	n/a (female)	n/a (female)	n/a (female)	n/a (female)	-0.001	0.003	None
I0708	AN	I0708	BAR6 / L11-439	petrous	1	2015	MathiesonNature2015	Pinhasi, Ron	Direct: IntCal20	8101	45	6224-6074 calBCE (7285±30 BP, PSUAMS-2103)	..	Turkey_N	Northwest Anatolia, Marmara, Barcın	Turkey	40.3037	29.57	0	1240K pulldown padded to 3.2M snpset	1240K	1	6.948	6.948	..	960649	..	M	n/a (no relatives detected)	10.500503	0	Lazaridis caller (12/6/2020) based on Yfull 8.09 running directly on the bam	J-Z6050	J2a1	..	..	..	762	N1b1a	[0.977,0.987]	0.211	0.524	..	..	..	..	-0.005	0.002	None
I0709	AN	I0709	BAR20/ M13-170	petrous	1	2015	MathiesonNature2015	Pinhasi, Ron	Direct: IntCal20	8085	54	6223-6034 calBCE (7255±30 BP, PSUAMS-2952)	..	Turkey_N	Northwest Anatolia, Marmara, Barcın	Turkey	40.3037	29.57	0	1240K pulldown padded to 3.2M snpset	1240K	1	9.765	9.765	..	967754	..	M	n/a (no relatives detected)	0	0	Lazaridis caller (12/6/2020) based on Yfull 8.09 running directly on the bam	H	H	..	..	..	1100	U3	[0.993,0.998]	0.15	0.529	..	..	..	..	-0.005	0.003	None
I0726	AN	I0726	M15, M15.2, M15.2 / UF	tooth (incisor)	1	2015	MathiesonNature2015	Pinhasi, Ron	Context: Archaeological - Period	7950	231	6400-5600 BCE	..	Turkey_N	Menteşe	Turkey	40.26	29.65	0	1240K pulldown padded to 3.2M snpset	1240K	3	0.221	0.221	..	228316	..	F	n/a (no relatives detected)	n/a (too few SNPs)	n/a (too few SNPs)	n/a (female)	n/a (female)	n/a (female)	n/a (female)	n/a (female)	n/a (female)	62.984006	H	[0.984,0.998]	..	..	n/a (female)	n/a (female)	n/a (female)	n/a (female)	0.034	0.018	None
I0736	AN	I0736	L11-216	petrous	1	2015	MathiesonNature2015	Pinhasi, Ron	Context: Archaeological - Period	8300	87	6500-6200 BCE	..	Turkey_N	Northwest Anatolia, Marmara, Barcın	Turkey	40.3037	29.57	0	1240K pulldown padded to 3.2M snpset	1240K	1	2.248	2.248	..	798920	..	F	Turkey, Northwest Anatolia, Marmara, Barcın Family A (2 members) (I0854-I0736 are 1st degree relatives)	0	0	n/a (female)	n/a (female)	n/a (female)	n/a (female)	n/a (female)	n/a (female)	770	N1a1a+152	[0.993,0.998]	0.174	0.008	n/a (female)	n/a (female)	n/a (female)	n/a (female)	-0.004	0.005	None
I0744	AN	I0744	M10-275	petrous	1	2015	MathiesonNature2015	Pinhasi, Ron	Direct: IntCal20	8270	48	6400-6239 calBCE (7455±30 BP, PSUAMS-2299)	..	Turkey_N	Northwest Anatolia, Marmara, Barcın	Turkey	40.3037	29.57	0	1240K pulldown padded to 3.2M snpset	1240K	1	2.39	2.39	..	868288	..	M	Turkey, Northwest Anatolia, Marmara, Barcın Family B (2 members) (I1097-I0744 are 2nd or 3rd degree relatives)	0	0	Lazaridis caller (12/6/2020) based on Yfull 8.09 running directly on the bam	G-P303	G2a2b2a	..	..	..	564	J1c11	[0.990,0.998]	0.219	0.538	..	..	..	..	-0.007	0.006	None
I0745	AN	I0745	M11-363	petrous	1	2015	MathiesonNature2015	Pinhasi, Ron	Direct: IntCal20	8243	58	6387-6111 calBCE (7405±30 BP, PSUAMS-2105)	..	Turkey_N	Northwest Anatolia, Marmara, Barcın	Turkey	40.3037	29.57	0	1240K pulldown padded to 3.2M snpset	1240K	1	7.785	7.785	..	976532	..	M	n/a (no relatives detected)	0	0	Lazaridis caller (12/6/2020) based on Yfull 8.09 running directly on the bam	H	H	..	..	..	644	U8b1b1	[0.990,0.997]	0.217	0.542	..	..	..	..	-0.003	0.002	None
I0746	AN	I0746	L11-322	petrous	1	2015	MathiesonNature2015	Pinhasi, Ron	Direct: IntCal20	7928	52	6070-5888 calBCE (7110±50 BP, Poz-82177)	..	Turkey_N	Northwest Anatolia, Marmara, Barcın	Turkey	40.3037	29.57	0	1240K pulldown padded to 3.2M snpset	1240K	1	8.465	8.465	..	983405	..	M	n/a (no relatives detected)	0	0	Lazaridis caller (12/6/2020) based on Yfull 8.09 running directly on the bam	G-CTS342	G2a2b2a1a1c	..	..	..	1100	K1a	[0.989,0.995]	0.15	0.537	..	..	..	..	0.001	0.004	None
I0795	AN	I0795	KAR6	tooth	1	2015	MathiesonNature2015 (1240k of same same sample with 390k in HaakLazaridis2015)	Haak, Wolfgang	Direct: IntCal20	7071	54	5215-5030 calBCE (6174±29 BP, MAMS-22823)	..	Germany_EN_LBK	Karsdorf	Germany	51.28305556	11.65	0	Repulldown on 3.2M snpset	1240K	1	0.05938	0.097	167767	100638	..	M	n/a (no relatives detected)	n/a (too few SNPs)	n/a (too few SNPs)	Lazaridis caller (12/6/2020) based on Yfull 8.09 running directly on the bam	T-L206	T	..	..	..	151	H1 or H1au1b	[0.975,0.987]	0.088	0.584	..	..	..	..	-0.111	0.044	Model_Misspecified
I0797	AN	I0797	KAR16A	tooth	1	2015	MathiesonNature2015	Haak, Wolfgang	Context: Archaeological - Period	7125	188	5500-4850 BCE	..	Germany_EN_LBK	Karsdorf	Germany	51.28305556	11.65	0	Repulldown on 3.2M snpset	1240K	1	0.05307	0.087	149152	90790	..	M	n/a (no relatives detected)	n/a (too few SNPs)	n/a (too few SNPs)	Lazaridis caller (12/6/2020) based on Yfull 8.09 running directly on the bam	T-M70	T1a	..	..	..	125.52906	H46b	[0.995,1]	0.067	..	..	..	..	..	0.003	0.033	None
I1096	AN	I1096	BAR26 / M10-76	petrous	1	2015	MathiesonNature2015	Pinhasi, Ron	Context: Archaeological - Period	8300	87	6500-6200 BCE	..	Turkey_N	Northwest Anatolia, Marmara, Barcın	Turkey	40.3037	29.57	0	1240K pulldown padded to 3.2M snpset	1240K	1	2.865	2.865	..	743953	..	M	n/a (no relatives detected)	11.674702	0	Lazaridis caller (12/6/2020) based on Yfull 8.09 running directly on the bam	I-L596	I2	..	..	..	531	N1a1a+152	[0.997,1.000]	0.184	0.42	3597	0.005182	3.775520464	[0.002,0.008]	0.001	0.005	None
I1097	AN	I1097	BAR271 / M10-271	petrous	1	2015	MathiesonNature2015	Pinhasi, Ron	Direct: IntCal20	8282	52	6420-6245 calBCE (7475±30 BP, PSUAMS-2297)	..	Turkey_N	Northwest Anatolia, Marmara, Barcın	Turkey	40.3037	29.57	0	1240K pulldown padded to 3.2M snpset	1240K	1	2.125	2.125	..	740869	..	M	Turkey, Northwest Anatolia, Marmara, Barcın Family B (2 members) (I1097-I0744 are 2nd or 3rd degree relatives)	0	0	Lazaridis caller (12/6/2020) based on Yfull 8.09 running directly on the bam	G-Z6885	G2a2b2a3	..	..	..	399	W1+119	[0.991,0.997]	0.162	0.421	2908	0.008951	4.447184775	[0.005,0.013]	-0.002	0.006	None
I1098	AN	I1098	BAR99 / M10-352	petrous	1	2015	MathiesonNature2015	Pinhasi, Ron	Direct: IntCal20	8282	51	6419-6246 calBCE (7475±25 BP, PSUAMS-2947)	..	Turkey_N	Northwest Anatolia, Marmara, Barcın	Turkey	40.3037	29.57	0	1240K pulldown padded to 3.2M snpset	1240K	1	2.994	2.994	..	780305	..	F	n/a (no relatives detected)	0	0	n/a (female)	n/a (female)	n/a (female)	n/a (female)	n/a (female)	n/a (female)	393	X2d	[0.994,0.999]	0.163	0.013	n/a (female)	n/a (female)	n/a (female)	n/a (female)	-0.006	0.006	None
I1099	AN	I1099	L11-S-488	petrous	1	2015	MathiesonNature2015	Pinhasi, Ron	Context: Archaeological - Period	8300	87	6500-6200 BCE	..	Turkey_N	Northwest Anatolia, Marmara, Barcın	Turkey	40.3037	29.57	0	1240K pulldown padded to 3.2M snpset	1240K	1	0.827	0.827	..	534896	..	M	n/a (no relatives detected)	0	0	Lazaridis caller (12/6/2020) based on Yfull 8.09 running directly on the bam	G-Z6484	G2a2a1a2	..	..	..	376	T2	[0.997,1.000]	0.185	0.425	781	0.01152	2.293014169	[0.002,0.021]	-0.003	0.007	None
I1100	AN	I1100	M11-351	petrous	1	2015	MathiesonNature2015	Pinhasi, Ron	Context: Archaeological - Period	8300	87	6500-6200 BCE	..	Turkey_N	Northwest Anatolia, Marmara, Barcın	Turkey	40.3037	29.57	0	1240K pulldown padded to 3.2M snpset	1240K	1	0.331	0.331	..	294167	..	F	n/a (no relatives detected)	n/a (too few SNPs)	n/a (too few SNPs)	n/a (female)	n/a (female)	n/a (female)	n/a (female)	n/a (female)	n/a (female)	163	K	[0.965,0.979]	0.231	0.009	n/a (female)	n/a (female)	n/a (female)	n/a (female)	-0.02	0.012	None
I1101	AN	I1101	M11-352a	petrous	1	2015	MathiesonNature2015	Pinhasi, Ron	Context: Archaeological - Period	8300	87	6500-6200 BCE	..	Turkey_N	Northwest Anatolia, Marmara, Barcın	Turkey	40.3037	29.57	0	1240K pulldown padded to 3.2M snpset	1240K	1	1.56	1.56	..	650487	..	M	n/a (no relatives detected)	0	0	Lazaridis caller (12/6/2020) based on Yfull 8.09 running directly on the bam	H	H	..	..	..	798	T2b	[0.997,1.000]	0.203	0.429	2011	0.007422	3.222817303	[0.003,0.012]	0.009	0.005	None
I1102	AN	I1102	M11-354	petrous	1	2015	MathiesonNature2015	Pinhasi, Ron	Context: Archaeological - Period	8300	87	6500-6200 BCE	..	Turkey_N	Northwest Anatolia, Marmara, Barcın	Turkey	40.3037	29.57	0	1240K pulldown padded to 3.2M snpset	1240K	1	0.55	0.55	..	408060	..	M	n/a (no relatives detected)	0	0	Lazaridis caller (12/6/2020) based on Yfull 8.09 running directly on the bam	C-V86	C1a2	..	..	..	152	K1a3a	[0.997,1.000]	0.244	0.431	448	0.018832	2.33749814	[0.003,0.035]	-0.009	0.012	None
I1103	AN	I1103	M11-S-350	petrous	1	2015	MathiesonNature2015	Pinhasi, Ron	Context: Archaeological - Period	8300	87	6500-6200 BCE	..	Turkey_N	Northwest Anatolia, Marmara, Barcın	Turkey	40.3037	29.57	0	1240K pulldown padded to 3.2M snpset	1240K	1	1.135	1.135	..	596670	..	M	n/a (no relatives detected)	0	0	Lazaridis caller (12/6/2020) based on Yfull 8.09 running directly on the bam	G-Z6484	G2a2a1a2	..	..	..	237	K1b1b1	[0.996,1.000]	0.213	0.425	1303	0.005283	1.852653875	[0,0.011]	-0.011	0.008	None
I1109	AN	I1109	MP10	bone (long bone)	1	2018	MathiesonNature2018	Pinhasi, Ron	Context: Archaeological - Based on ceramic assemblage (ignore direct date because aquatic reservoir effect makes all Malak Preslavets dates a few centries too old; the date is 5733-5631 calBCE (6796±36 BP, OxA-32539) -- WARNING UNPUBLISHED DATE)	7550	115	5800-5400 BCE	..	Bulgaria_MalakPreslavets_N_oHighEEF	Malak Preslavets	Bulgaria	43.98	26.4	0	1240K pulldown padded to 3.2M snpset	1240K	4	0.27	0.27	..	254802	..	F	n/a (no relatives detected)	n/a (too few SNPs)	n/a (too few SNPs)	n/a (female)	n/a (female)	n/a (female)	n/a (female)	n/a (female)	n/a (female)	30.007242	J2b1	[0.985,0.999]	..	..	n/a (female)	n/a (female)	n/a (female)	n/a (female)	0.016	0.019	None
I1295	AN	I1295	MP13, Burial 18; inventory: S36	bone (long bone)	1	2018	MathiesonNature2018	Pinhasi, Ron	Context: Archaeological - Based on ceramic assemblage (ignore direct date because aquatic reservoir effect makes all Malak Preslavets dates a few centries too old; the date is 5885-5723 calBCE (6914±34 BP, OxA-32542) -- WARNING UNPUBLISHED DATE)	7550	115	5800-5400 BCE	..	Bulgaria_MalakPreslavets_N	Malak Preslavets	Bulgaria	43.98	26.4	0	1240K pulldown padded to 3.2M snpset	1240K	4	0.153	0.153	..	150668	..	M	n/a (no relatives detected)	n/a (too few SNPs)	n/a (too few SNPs)	Lazaridis caller (12/6/2020) based on Yfull 8.09 running directly on the bam	G-P303	G2a2b2a	..	..	..	120.40105	J1c2	[0.996,1]	..	..	..	..	..	..	-0.003	0.035	None
I1296_published	AN	I1296	MP11; S28, Burial 16, Sample 11	bone (long bone)	1	2018	MathiesonNature2018	Pinhasi, Ron; Krum Bacvarov	Direct (WARNING UNPUBLISHED DATE): IntCal20	7634	30	5733-5631 calBCE (6796±36 BP, OxA-32540)	..	Bulgaria_MalakPreslavets_N	Malak Preslavets	Bulgaria	43.98	26.4	0	Repulldown on 3.2M snpset	1240K	5	0.055275	0.094856	159620	104200	..	M	n/a (no relatives detected)	n/a (too few SNPs)	n/a (too few SNPs)	Lazaridis caller (12/6/2020) based on Yfull 8.09 running directly on the bam	C-V182	C1a2a	..	..	..	21.399421	U5a2d	[0.982,1]	..	..	..	..	..	..	-0.012	0.044	Model_Misspecified
I1496	AN	I1496	HUNG352, NE6	petrous	1	2014	MathiesonNature2015 (capture of same sample shotgunned in Gamba2014)	Pinhasi, Ron	Direct: IntCal20	7040	72	5211-4958 calBCE (6135±33 BP, MAMS-14821)	..	Hungary_MN_LBK	Apc-Berekalya I	Hungary	47.167	19.833	0	1240K pulldown padded to 3.2M snpset	1240K	1	5.246	5.246	..	795124	..	M	n/a (no relatives detected)	22.985101	22.985101	Lazaridis caller (12/6/2020) based on Yfull 8.09 running directly on the bam	C-V20	C1a2	..	..	..	615	K1a3a3	[0.963,0.976]	0.077	0.424	5105	0.004332	4.925371302	[0.003,0.006]	-0.003	0.007	None
I1499	AN	I1499	HUNG86, NE3	petrous	1	2014	MathiesonNature2015 (capture of same sample shotgunned in Gamba2014)	Pinhasi, Ron	Direct: IntCal20	7077	58	5286-5015 calBCE (6185±34 BP, OxA-27732)	..	Hungary_MN_ALPc_Bukk	Garadna	Hungary	48.52	21.168	0	1240K pulldown padded to 3.2M snpset	1240K	1	3.319	3.319	..	817184	..	F	n/a (no relatives detected)	28.752095	0	n/a (female)	n/a (female)	n/a (female)	n/a (female)	n/a (female)	n/a (female)	320	X2b+226	[0.987,0.995]	0.162	0.012	n/a (female)	n/a (female)	n/a (female)	n/a (female)	-0.007	0.006	None
I1508	AN	I1508	HUNG276, KO2	petrous	1	2014	MathiesonNature2015 (capture of same sample shotgunned in Gamba2014)	Pinhasi, Ron	Direct: IntCal20	7591	39	5716-5565 calBCE (6726±35 BP, OxA-28101)	..	Hungary_EN_Koros_o	Berettyóújfalu-Morotva-Liget	Hungary	47.318741	21.527443	0	1240K pulldown padded to 3.2M snpset	1240K	1	0.914	0.914	..	564799	..	F	n/a (no relatives detected)	0	0	n/a (female)	n/a (female)	n/a (female)	n/a (female)	n/a (female)	n/a (female)	147	K	[0.982,0.992]	0.185	0.013	n/a (female)	n/a (female)	n/a (female)	n/a (female)	-0.005	0.007	None
I1550_published	AN	I1550	HAL19	tooth	1	2015	LipsonNature2017 (supplement of MathiesonNature2015, which itself was supplement of HaakLazaridis2015)	Haak, Wolfgang	Context: Archaeological - Period	7125	188	5500-4850 BCE	..	Germany_EN_LBK	Halberstadt-Sonntagsfeld	Germany	51.89583333	11.04666667	0	1240K pulldown padded to 3.2M snpset	1240K	2	1.089	1.089	..	616443	..	F	Germany, Halberstadt-Sonntagsfeld Family C (2 members) (I1550-I2020 are 1st or 2nd degree relatives)	16.722199	0	n/a (female)	n/a (female)	n/a (female)	n/a (female)	n/a (female)	n/a (female)	92.229525	K1a2	[0.982,0.996]	..	..	n/a (female)	n/a (female)	n/a (female)	n/a (female)	-0.011	0.009	None
I1876	AN	I1876	BAM4a	tooth (molar)	1	2017	LipsonNature2017	Szécsényi-Nagy, Anna	Direct: IntCal20	7541	29	5656-5536 calBCE (6677±27 BP, MAMS-11928)	..	Hungary_EN_Starcevo_1	Alsonyek-Bataszek, Mérnöki telep	Hungary	46.208562	18.700047	0	1240K pulldown padded to 3.2M snpset	1240K	1	0.203	0.203	..	209659	..	M	n/a (no relatives detected)	n/a (too few SNPs)	n/a (too few SNPs)	Lazaridis caller (12/6/2020) based on Yfull 8.09 running directly on the bam	G-PF3147	G2a2a	..	..	..	47.7	K1a4	[0.983,0.993]	0.082	0.42	123	n/a (<200 SNPs)	n/a (<200 SNPs)	n/a (<200 SNPs)	-0.02	0.031	Model_Misspecified
I1878_published	AN	I1878	BAM17b	petrous	1	2017	LipsonNature2017	Szécsényi-Nagy, Anna	Direct: IntCal20	7687	39	5830-5664 calBCE (6857±31 BP, MAMS-11935)	..	Hungary_EN_Starcevo_1	Alsonyek-Bataszek, Mérnöki telep	Hungary	46.208562	18.700047	0	1240K pulldown padded to 3.2M snpset	1240K	2	5.049	5.049	..	955814	..	M	n/a (no relatives detected)	4.129601	0	Lazaridis caller (12/6/2020) based on Yfull 8.09 running directly on the bam	H	H	..	..	..	73.592311	T1a2	[0.983,0.996]	..	..	..	0.006567	3.63092105	[0.003,0.01]	-0.005	0.006	None
I1880	AN	I1880	LGCS1a	tooth (molar)	1	2017	LipsonNature2017	Szécsényi-Nagy, Anna	Context: Archaeological - Period	7600	87	5800-5500 BCE	..	Hungary_EN_Starcevo_2	Lánycsók, Gata-Csatola	Hungary	45.993	18.58127	0	Repulldown on 3.2M snpset	1240K	1	0.45523	0.766	869324	534773	..	M	n/a (no relatives detected)	4.201699	0	Lazaridis caller (12/6/2020) based on Yfull 8.09 running directly on the bam	G-F872	G2a2b2b1a1	..	..	..	..	W5	..	..	..	..	..	..	..	0.015	0.009	None
I1882	AN	I1882	BUD4a	tooth (molar)	1	2017	LipsonNature2017	Szécsényi-Nagy, Anna	Context: Archaeological - Period	7050	115	5300-4900 BCE	..	Hungary_MN_LBK	Budakeszi, Szőlőskert-Tangazdaság	Hungary	47.50163	18.910468	0	1240K pulldown padded to 3.2M snpset	1240K	1	0.165	0.165	..	173947	..	M	n/a (no relatives detected)	n/a (too few SNPs)	n/a (too few SNPs)	Lazaridis caller (12/6/2020) based on Yfull 8.09 running directly on the bam	G-P303	G2a2b2a	..	..	..	138	T1a	[0.997,1.000]	0.099	0.428	72	n/a (<200 SNPs)	n/a (<200 SNPs)	n/a (<200 SNPs)	0.019	0.021	None
I1883	AN	I1883	TOLM4a	tooth (molar)	1	2017	LipsonNature2017	Szécsényi-Nagy, Anna	Direct: IntCal20	7146	74	5303-5066 calBCE (6233±23 BP, MAMS-14145)	..	Hungary_MN_LBK_o	Tolna-Mözs TO26	Hungary	46.407091	18.742154	0	1240K pulldown padded to 3.2M snpset	1240K	1	0.056	0.056	..	64302	..	M	n/a (no relatives detected)	n/a (too few SNPs)	n/a (too few SNPs)	Lazaridis caller (12/6/2020) based on Yfull 8.09 running directly on the bam	G-P15	G2a	..	..	G2a	40.8	K1a	[0.900,0.933]	0.099	0.433	18	n/a (<200 SNPs)	n/a (<200 SNPs)	n/a (<200 SNPs)	-0.091	0.063	Model_Misspecified
I1885	AN	I1885	VEGI1a	tooth (molar)	1	2017	LipsonNature2017	Szécsényi-Nagy, Anna	Direct: IntCal20	7228	43	5363-5216 calBCE (6321±28 BP, MAMS-14830)	..	Hungary_MN_Vinca_contam	Versend-Gilencsa	Hungary	45.5853	18.30771	0	1240K pulldown padded to 3.2M snpset	1240K	1	0.05	0.05	..	56338	..	F	n/a (no relatives detected)	n/a (too few SNPs)	n/a (too few SNPs)	n/a (female)	n/a (female)	n/a (female)	n/a (female)	n/a (female)	n/a (female)	8.4	T	[0.696,0.749]	0.087	0.011	n/a (female)	n/a (female)	n/a (female)	n/a (female)	-0.107	0.015	Model_Misspecified
I1887	AN	I1887	VEGI3a	tooth (molar)	1	2017	LipsonNature2017	Szécsényi-Nagy, Anna	Context: Archaeological - Period	7150	115	5400-5000 BCE	..	Hungary_MN_Vinca	Versend-Gilencsa	Hungary	45.5853	18.30771	0	1240K pulldown padded to 3.2M snpset	1240K	1	0.409	0.409	..	373740	..	M	n/a (no relatives detected)	n/a (too few SNPs)	n/a (too few SNPs)	Lazaridis caller (12/6/2020) based on Yfull 8.09 running directly on the bam	H-P96	H	..	..	..	274	T2b	[0.999,1.000]	0.159	0.425	346	0.008982	1.394226456	[0,0.022]	-0.012	0.017	None
I1894	AN	I1894	VEGI17a	tooth (molar)	1	2017	LipsonNature2017	Szécsényi-Nagy, Anna	Context: Archaeological - Period	7150	115	5400-5000 BCE	..	Hungary_MN_Vinca	Versend-Gilencsa	Hungary	45.5853	18.30771	0	1240K pulldown padded to 3.2M snpset	1240K	1	0.014	0.014	..	15424	..	F	n/a (no relatives detected)	n/a (too few SNPs)	n/a (too few SNPs)	n/a (female)	n/a (female)	n/a (female)	n/a (female)	n/a (female)	n/a (female)	67	U2+152	[0.978,0.986]	0.108	0.01	n/a (female)	n/a (female)	n/a (female)	n/a (female)	0.012	0.024	Model_Misspecified
I1895_published	AN	I1895	SEKU6a	tooth (molar)	1	2017	LipsonNature2017	Szécsényi-Nagy, Anna	Direct: IntCal20	7195	55	5318-5077 calBCE (6267±33 BP, MAMS-14809)	..	Hungary_MN_Vinca	Szederkény Kukorica-dulo	Hungary	45.5969	18.28247	0	1240K pulldown padded to 3.2M snpset	1240K	2	3.434	3.434	..	928209	..	F	n/a (no relatives detected)	0	0	n/a (female)	n/a (female)	n/a (female)	n/a (female)	n/a (female)	n/a (female)	184.10918	H26	[0.99,1]	..	..	n/a (female)	n/a (female)	n/a (female)	n/a (female)	-0.007	0.003	None
I1896	AN	I1896	SEKU10a	tooth (molar)	1	2017	LipsonNature2017	Szécsényi-Nagy, Anna	Direct: IntCal20	7190	59	5317-5074 calBCE (6264±34 BP, OxA-29050)	..	Hungary_MN_Vinca	Szederkény-Kukorica-dülö	Hungary	45.5969	18.28247	0	1240K pulldown padded to 3.2M snpset	1240K	1	0.239	0.239	..	242023	..	M	n/a (no relatives detected)	n/a (too few SNPs)	n/a (too few SNPs)	Lazaridis caller (12/6/2020) based on Yfull 8.09 running directly on the bam	G-PF3346	G2a2b2a1a	..	..	..	92.9	K2a	[0.992,0.997]	0.079	0.426	156	n/a (<200 SNPs)	n/a (<200 SNPs)	n/a (<200 SNPs)	-0.025	0.038	Model_Misspecified
I1904	AN	I1904	BAL25b	petrous	1	2017	LipsonNature2017	Szécsényi-Nagy, Anna	Direct: IntCal20	7010	79	5209-4941 calBCE (6115±35 BP, Poz-82584)	..	Hungary_MN_LBK	Bátaszék-Lajvér	Hungary	46.20487	18.7004	0	1240K pulldown padded to 3.2M snpset	1240K	1	2.768	2.768	..	788190	..	M	n/a (no relatives detected)	12.163197	0	Lazaridis caller (12/6/2020) based on Yfull 8.09 running directly on the bam	G-PF3148	G2a2a1	..	..	..	291	K1b1a	[0.984,0.991]	0.157	0.43	3168	0.003639	2.788163903	[0.001,0.006]	0.002	0.006	None
I2008_published	AN	I2008	HAL07a	tooth	1	2017	LipsonNature2017	Haak, Wolfgang	Direct: IntCal20	7041	72	5211-4957 calBCE (6137±35 BP, KIA-40342)	..	Germany_EN_LBK	Halberstadt-Sonntagsfeld	Germany	51.89583333	11.04666667	0	1240K pulldown padded to 3.2M snpset	1240K	2	0.113	0.113	..	121745	..	F	n/a (no relatives detected)	n/a (too few SNPs)	n/a (too few SNPs)	n/a (female)	n/a (female)	n/a (female)	n/a (female)	n/a (female)	n/a (female)	224.020098	N1a1a1	[0.991,0.999]	..	..	n/a (female)	n/a (female)	n/a (female)	n/a (female)	-0.014	0.039	Model_Misspecified
I2017_published	AN	I2017	HAL18a	tooth	1	2017	LipsonNature2017	Haak, Wolfgang	Context: Archaeological - Period	7125	188	5500-4850 BCE	..	Germany_EN_LBK	Halberstadt-Sonntagsfeld	Germany	51.89583333	11.04666667	0	1240K pulldown padded to 3.2M snpset	1240K	2	0.05	0.05	..	55541	..	F	n/a (no relatives detected)	n/a (too few SNPs)	n/a (too few SNPs)	n/a (female)	n/a (female)	n/a (female)	n/a (female)	n/a (female)	n/a (female)	191.76619	K2a	[0.99,0.998]	..	..	n/a (female)	n/a (female)	n/a (female)	n/a (female)	0.09	0.052	Model_Misspecified
I2021_published	AN	I2021	HAL21a	tooth	1	2017	LipsonNature2017	Haak, Wolfgang	Context: Archaeological - Period	7125	188	5500-4850 BCE	..	Germany_EN_LBK	Halberstadt-Sonntagsfeld	Germany	51.89583333	11.04666667	0	1240K pulldown padded to 3.2M snpset	1240K	2	0.031	0.031	..	35269	..	M	n/a (no relatives detected)	n/a (too few SNPs)	n/a (too few SNPs)	Lazaridis caller (12/6/2020) based on Yfull 8.09 running directly on the bam	F	F	..	..	..	461.543183	T2b	[0.993,1]	..	..	..	..	..	..	0.087	0.024	None
I2022	AN	I2022	HAL22b	tooth	1	2017	LipsonNature2017	Haak, Wolfgang	Context: Archaeological - Period	7125	188	5500-4850 BCE	..	Germany_EN_LBK	Halberstadt-Sonntagsfeld	Germany	51.89583333	11.04666667	0	1240K pulldown padded to 3.2M snpset	1240K	1	0.018	0.018	..	20613	..	F	n/a (no relatives detected)	n/a (too few SNPs)	n/a (too few SNPs)	n/a (female)	n/a (female)	n/a (female)	n/a (female)	n/a (female)	n/a (female)	168	T2b	[0.997,1.000]	0.076	0.007	n/a (female)	n/a (female)	n/a (female)	n/a (female)	-0.115	0	Model_Misspecified
I2026_published	AN	I2026	HAL27a	bone	1	2017	LipsonNature2017	Haak, Wolfgang	Context: Archaeological - Period	7125	188	5500-4850 BCE	..	Germany_EN_LBK	Halberstadt-Sonntagsfeld	Germany	51.89583333	11.04666667	0	1240K pulldown padded to 3.2M snpset	1240K	2	0.133	0.133	..	139706	..	M	n/a (no relatives detected)	n/a (too few SNPs)	n/a (too few SNPs)	Lazaridis caller (12/6/2020) based on Yfull 8.09 running directly on the bam	G-PF3147	G2a2a	..	..	..	70.581447	N1a1a1a3	[0.989,0.998]	..	..	..	-0.008788	-1.318698798	[0,0.004]	0.016	0.019	None
I2029_published	AN	I2029	HAL31a	tooth	1	2017	LipsonNature2017	Haak, Wolfgang	Direct: IntCal20	7100	66	5299-5049 calBCE (6211±32 BP, KIA-40349)	..	Germany_EN_LBK	Halberstadt-Sonntagsfeld	Germany	51.89583333	11.04666667	0	1240K pulldown padded to 3.2M snpset	1240K	2	0.259	0.259	..	246050	..	F	n/a (no relatives detected)	n/a (too few SNPs)	n/a (too few SNPs)	n/a (female)	n/a (female)	n/a (female)	n/a (female)	n/a (female)	n/a (female)	223.390368	K1	[0.996,1]	..	..	n/a (female)	n/a (female)	n/a (female)	n/a (female)	-0.001	0.026	None
I2030_published	AN	I2030	HAL32b	tooth	1	2017	LipsonNature2017	Haak, Wolfgang	Context: Archaeological - Period	7125	188	5500-4850 BCE	..	Germany_EN_LBK	Halberstadt-Sonntagsfeld	Germany	51.89583333	11.04666667	0	1240K pulldown padded to 3.2M snpset	1240K	2	0.725	0.725	..	532256	..	F	n/a (no relatives detected)	0	0	n/a (female)	n/a (female)	n/a (female)	n/a (female)	n/a (female)	n/a (female)	565.181725	H26	[0.995,1]	..	..	n/a (female)	n/a (female)	n/a (female)	n/a (female)	-0.018	0.015	None
I2032_published	AN	I2032	HAL35b	tooth	1	2017	LipsonNature2017	Haak, Wolfgang	Context: Archaeological - Period	7125	188	5500-4850 BCE	..	Germany_EN_LBK	Halberstadt-Sonntagsfeld	Germany	51.89583333	11.04666667	0	1240K pulldown padded to 3.2M snpset	1240K	2	0.297	0.297	..	284823	..	F	n/a (no relatives detected)	n/a (too few SNPs)	n/a (too few SNPs)	n/a (female)	n/a (female)	n/a (female)	n/a (female)	n/a (female)	n/a (female)	174.620556	J1c	[0.983,0.997]	..	..	n/a (female)	n/a (female)	n/a (female)	n/a (female)	0.016	0.022	None
I2036_published	AN	I2036	HAL38a	tooth	1	2017	LipsonNature2017	Haak, Wolfgang	Context: Archaeological - Period	7125	188	5500-4850 BCE	..	Germany_EN_LBK	Halberstadt-Sonntagsfeld	Germany	51.89583333	11.04666667	0	1240K pulldown padded to 3.2M snpset	1240K	2	0.626	0.626	..	468246	..	F	Germany, Halberstadt-Sonntagsfeld Family A (2 members) (I2036-I2016 are 1st or 2nd degree relatives)	4.518497	0	n/a (female)	n/a (female)	n/a (female)	n/a (female)	n/a (female)	n/a (female)	288.506247	V1	[0.992,1]	..	..	n/a (female)	n/a (female)	n/a (female)	n/a (female)	0.019	0.012	None
I2037_published	AN	I2037	HAL39b	tooth	1	2017	LipsonNature2017	Haak, Wolfgang	Direct: IntCal20	7050	67	5210-4998 calBCE (6144±32 BP, KIA-40343)	..	Germany_EN_LBK	Halberstadt-Sonntagsfeld	Germany	51.89583333	11.04666667	0	1240K pulldown padded to 3.2M snpset	1240K	2	0.209	0.209	..	203891	..	M	n/a (no relatives detected)	n/a (too few SNPs)	n/a (too few SNPs)	Lazaridis caller (12/6/2020) based on Yfull 8.09 running directly on the bam	G-PF3148	G2a2a1	..	..	..	292.175569	H1e	[0.989,0.999]	..	..	..	..	..	..	-0.058	0.025	Model_Misspecified
I2038_published	AN	I2038	HAL40a	bone	1	2017	LipsonNature2017	Haak, Wolfgang	Context: Dates(s) on 1d relative (I2005)	7125	101	5350-5000 BCE	..	Germany_EN_LBK	Halberstadt-Sonntagsfeld	Germany	51.89583333	11.04666667	0	1240K pulldown padded to 3.2M snpset	1240K	2	0.322	0.322	..	298919	..	F	Germany, Halberstadt-Sonntagsfeld Family B (2 members) (I2038 is a 1st degree relative of I2005 )	n/a (too few SNPs)	n/a (too few SNPs)	n/a (female)	n/a (female)	n/a (female)	n/a (female)	n/a (female)	n/a (female)	156.538657	T2b	[0.993,0.999]	..	..	n/a (female)	n/a (female)	n/a (female)	n/a (female)	-0.015	0.016	None
I2199	AN	I2199	E-14-Ind2	tooth	1	2017	LipsonNature2017	Lalueza-Fox, Carles	Direct: IntCal20	7069	56	5214-5015 calBCE (6170±30 BP, Beta-438208)	..	Spain_EN	Burgos, El Prado de Pancorbo	Spain	42.6282	-3.11649	0	Repulldown on 3.2M snpset	1240K	1	0.220756	0.383	496239	322693	..	F	n/a (no relatives detected)	n/a (too few SNPs)	n/a (too few SNPs)	n/a (female)	n/a (female)	n/a (female)	n/a (female)	n/a (female)	n/a (female)	273	H1	[0.994,1.000]	0.086	0.009	n/a (female)	n/a (female)	n/a (female)	n/a (female)	-0.022	0.011	None
I2216_published	AN	I2216	MP15; Malak Preslavets, S23, burial C09-A, sample 15	bone (long bone)	1	2018	MathiesonNature2018	Pinhasi, Ron; Krum bacvarov	Direct: IntCal20	7839	52	5983-5793 calBCE (7000±30 BP, PSUAMS-2340)	..	Bulgaria_MalakPreslavets_N_oHighEEF	Malak Preslavets	Bulgaria	43.98	26.4	0	Repulldown on 3.2M snpset	1240K	6	0.053679	0.092764	155532	101949	..	F	n/a (no relatives detected)	n/a (too few SNPs)	n/a (too few SNPs)	n/a (female)	n/a (female)	n/a (female)	n/a (female)	n/a (female)	n/a (female)	9.946527	J2b1	[0.978,1]	..	..	n/a (female)	n/a (female)	n/a (female)	n/a (female)	-0.041	0.03	Model_Misspecified
I2355	AN	I2355	PULE1.18a	tooth (molar)	1	2017	LipsonNature2017	Szécsényi-Nagy, Anna	Context: Archaeological - Period	7050	115	5300-4900 BCE	..	Hungary_MN_ALBK_Szakalhat	Pusztataskony-Ledence I	Hungary	47.45925	20.51282	0	1240K pulldown padded to 3.2M snpset	1240K	1	0.29	0.29	..	270094	..	F	n/a (no relatives detected)	n/a (too few SNPs)	n/a (too few SNPs)	n/a (female)	n/a (female)	n/a (female)	n/a (female)	n/a (female)	n/a (female)	42.2	T2c1d1	[0.982,0.990]	0.154	0.007	n/a (female)	n/a (female)	n/a (female)	n/a (female)	0.006	0.016	None
I2357	AN	I2357	PULE1.23a	tooth (molar)	1	2017	LipsonNature2017	Szécsényi-Nagy, Anna	Context: Archaeological - Period	7050	115	5300-4900 BCE	..	Hungary_MN_ALBK_Szakalhat	Pusztataskony-Ledence I	Hungary	47.45925	20.51282	0	1240K pulldown padded to 3.2M snpset	1240K	1	0.172	0.172	..	180659	..	F	n/a (no relatives detected)	n/a (too few SNPs)	n/a (too few SNPs)	n/a (female)	n/a (female)	n/a (female)	n/a (female)	n/a (female)	n/a (female)	194	H1e	[0.970,0.981]	0.1	0.008	n/a (female)	n/a (female)	n/a (female)	n/a (female)	-0.026	0.031	Model_Misspecified
I2374	AN	I2374	TOSM3a	bone (long bone)	1	2017	LipsonNature2017	Szécsényi-Nagy, Anna	Context: Archaeological - Period	7700	144	6000-5500 BCE	..	Hungary_EN_Koros_contam	Törökszentmiklos Tiszapüspöki Karanycs haromag 3. lh.	Hungary	47.18283	20.3509	0	1240K pulldown padded to 3.2M snpset	1240K	1	0.021	0.021	..	24509	..	M	n/a (no relatives detected)	n/a (too few SNPs)	n/a (too few SNPs)	Lazaridis caller (12/6/2020) based on Yfull 8.09 running directly on the bam	G	G	..	..	..	7.34	K1a4	[0.642,0.722]	0.107	0.432	8	n/a (<200 SNPs)	n/a (<200 SNPs)	n/a (<200 SNPs)	-0.012	0.056	Model_Misspecified
I2375	AN	I2375	TISO1b	tooth (canine)	1	2017	LipsonNature2017	Szécsényi-Nagy, Anna	Context: Archaeological - Period	7050	115	5300-4900 BCE	..	Hungary_MN_ALPc_Tiszadob	Tiszadob-Ó-Kenéz	Hungary	48.00363	21.17651	0	1240K pulldown padded to 3.2M snpset	1240K	1	0.11	0.11	..	119021	..	M	n/a (no relatives detected)	n/a (too few SNPs)	n/a (too few SNPs)	Lazaridis caller (12/6/2020) based on Yfull 8.09 running directly on the bam	I-L701	I2a1b1a2	..	..	..	167	H7	[0.998,1.000]	0.095	0.433	35	n/a (<200 SNPs)	n/a (<200 SNPs)	n/a (<200 SNPs)	0.049	0.041	None
I2376	AN	I2376	TISO11a	tooth (molar)	1	2017	LipsonNature2017	Szécsényi-Nagy, Anna	Context: Archaeological - Period	7050	115	5300-4900 BCE	..	Hungary_MN_ALPc_Tiszadob	Tiszadob-Ó-Kenéz	Hungary	48.00363	21.17651	0	1240K pulldown padded to 3.2M snpset	1240K	1	0.431	0.431	..	380003	..	M	n/a (no relatives detected)	n/a (too few SNPs)	n/a (too few SNPs)	Lazaridis caller (12/6/2020) based on Yfull 8.09 running directly on the bam	H	H	..	..	..	54.6	HV0a	[0.855,0.932]	0.105	0.423	448	0.004852	1.089612548	[0,0.014]	-0.033	0.025	Model_Misspecified
I2378	AN	I2378	HELI2a	tooth (molar)	1	2017	LipsonNature2017	Szécsényi-Nagy, Anna	Context: Archaeological - Period	7050	115	5300-4900 BCE	..	Hungary_MN_ALPc_Tiszadob	Hejőkürt-Lidl logisztikai központ	Hungary	47.86071	21.00058	0	1240K pulldown padded to 3.2M snpset	1240K	1	0.094	0.094	..	104031	..	M	n/a (no relatives detected)	n/a (too few SNPs)	n/a (too few SNPs)	Lazaridis caller (12/6/2020) based on Yfull 8.09 running directly on the bam	I-Y3259	I2a1b1	..	..	..	137	U8b1b	[0.998,1.000]	0.105	0.424	32	n/a (<200 SNPs)	n/a (<200 SNPs)	n/a (<200 SNPs)	0.085	0.025	None
I2379	AN	I2379	HELI11a	tooth (molar)	1	2017	LipsonNature2017	Szécsényi-Nagy, Anna	Direct: IntCal20	6984	84	5209-4855 calBCE (6100±40 BP, Poz-88115)	..	Hungary_MN_ALPc_Tiszadob	Hejőkürt-Lidl logisztikai központ	Hungary	47.86071	21.00058	0	1240K pulldown padded to 3.2M snpset	1240K	1	0.992	0.992	..	607100	..	M	n/a (no relatives detected)	12.076593	0	Lazaridis caller (12/6/2020) based on Yfull 8.09 running directly on the bam	I-CTS10057	I2a1b1a2	..	..	..	52.7	N1a1a	[0.997,1.000]	0.101	0.425	1630	0.004581	1.926952475	[0,0.009]	-0.022	0.016	None
I2380	AN	I2380	MEMO2b	tooth (premolar)	1	2017	LipsonNature2017	Szécsényi-Nagy, Anna	Context: Archaeological - Period	7350	58	5500-5300 BCE	..	Hungary_MN_ALPc_Szatmar	Mezőkövesd-Mocsolyás	Hungary	47.78134	20.58258	0	1240K pulldown padded to 3.2M snpset	1240K	1	2.283	2.283	..	740276	..	F	n/a (no relatives detected)	4.908096	0	n/a (female)	n/a (female)	n/a (female)	n/a (female)	n/a (female)	n/a (female)	79.7	K1a1	[0.974,0.987]	0.106	0.008	n/a (female)	n/a (female)	n/a (female)	n/a (female)	..	..	..
I2382	AN	I2382	MEMO24b	tooth (molar)	1	2017	LipsonNature2017	Szécsényi-Nagy, Anna	Context: Archaeological - Period	7350	58	5500-5300 BCE	..	Hungary_MN_ALPc_Szatmar	Mezőkövesd-Mocsolyás	Hungary	47.78134	20.58258	0	1240K pulldown padded to 3.2M snpset	1240K	1	0.043	0.043	..	48977	..	M	n/a (no relatives detected)	n/a (too few SNPs)	n/a (too few SNPs)	Lazaridis caller (12/6/2020) based on Yfull 8.09 running directly on the bam	F	F	..	..	..	228	U8b1b	[0.998,1.000]	0.113	0.42	18	n/a (<200 SNPs)	n/a (<200 SNPs)	n/a (<200 SNPs)	..	..	..
I2383	AN	I2383	HAJE1a	tooth (molar)	1	2017	LipsonNature2017	Szécsényi-Nagy, Anna	Context: Archaeological - Period	7050	115	5300-4900 BCE	..	Hungary_MN_ALPc_contam	Hajdúnánás-Eszlári út	Hungary	47.85755	21.43239	0	1240K pulldown padded to 3.2M snpset	1240K	1	0.053	0.053	..	60184	..	M	n/a (no relatives detected)	n/a (too few SNPs)	n/a (too few SNPs)	Lazaridis caller (2/7/2021) based on Yfull 8.09 running directly on the bam	G-L30	G2a2b	..	..	..	83.9	T2b	[0.829,0.898]	0.082	0.429	19	n/a (<200 SNPs)	n/a (<200 SNPs)	n/a (<200 SNPs)	-0.114	0.009	Model_Misspecified
I2384_published	AN	I2384	HAJE7a	tooth (molar)	1	2017	LipsonNature2017	Szécsényi-Nagy, Anna	Direct: IntCal20	7114	74	5305-5046 calBCE (6220±40 BP, Poz-83631)	..	Hungary_MN_ALPc	Hajdunánás, Eszlári út	Hungary	47.85755	21.43239	0	1240K pulldown padded to 3.2M snpset	1240K	2	4.468	4.468	..	896611	..	M	n/a (no relatives detected)	0	0	Lazaridis caller (2/7/2021) based on Yfull 8.09 running directly on the bam	I-L596	I2	..	..	..	129.746394	K1a	[0.965,0.988]	..	..	..	0.003717	2.142332243	[0,0.007]	-0.002	0.004	None
I2521	AN	I2521	DZHU 8, No. 7	petrous	1	2018	MathiesonNature2018	Pinhasi, Ron	Direct: IntCal20	7503	40	5621-5481 calBCE (6615±30 BP, PSUAMS-1836)	..	Bulgaria_N	Veliko Tarnovo, Dzhulyunitsa	Bulgaria	43.16089	25.88341	0	1240K pulldown padded to 3.2M snpset	1240K	9	5.493	5.493	..	786243	..	M	n/a (no relatives detected)	333.891899	267.044592	Lazaridis caller (12/6/2020) based on Yfull 8.09 running directly on the bam	G-F2572	G2a2b2b1a1b~	..	..	..	1150.587181	H	[0.964,0.988]	..	..	..	0.006695	3.096704126	[0.002,0.011]	-0.005	0.005	None
I2526	AN	I2526	S2a	bone (long bone)	1	2018	MathiesonNature2018	Pinhasi, Ron	Direct: IntCal20	7293	48	5468-5225 calBCE (6370±25 BP, PSUAMS-2342)	..	Bulgaria_C	Samovodene	Bulgaria	43.139507	25.610236	0	1240K pulldown padded to 3.2M snpset	1240K	4	0.496	0.496	..	372977	..	F	n/a (no relatives detected)	n/a (too few SNPs)	n/a (too few SNPs)	n/a (female)	n/a (female)	n/a (female)	n/a (female)	n/a (female)	n/a (female)	13.37878	T2e	[0.969,0.996]	..	..	n/a (female)	n/a (female)	n/a (female)	n/a (female)	-0.001	0.011	None
I2529_published	AN	I2529	YABA4, Yabalkovo No 4 E	petrous	1	2018	MathiesonNature2018	Pinhasi, Ron; Alpaslan, Songül; Leshtakov, Krassimir; Petrova, Vanya; Todorova, Nadezhda	Direct: IntCal20	7610	36	5723-5571 calBCE (6750±40 BP, Poz-81117)	..	Bulgaria_N	Yabalkovo, Dimitrovgrad, Haskovo	Bulgaria	42.1	25.75	0	Repulldown on 3.2M snpset	1240K	6	1.070129	1.877119	1172577	728089	..	M	n/a (no relatives detected)	26.873589	0	Lazaridis caller (12/6/2020) based on Yfull 8.09 running directly on the bam	I-M436	I2a1b	..	..	..	43.067234	T1a	[0.979,0.995]	..	..	..	0.004403	1.717436289	[0,0.009]	0	0.005	None
I2532	AN	I2532	ROM1, P1 square 1 -3, M1, 3.15m; Level 5c	petrous	1	2018	MathiesonNature2018	Pinhasi, Ron	Direct: IntCal20	7614	30	5721-5623 calBCE (6755±30 BP, PSUAMS-1747)	..	Romania_EN	Cotatcu	Romania	45.466	27.01	0	1240K pulldown padded to 3.2M snpset	1240K	1	2.183	2.183	..	694541	..	M	n/a (no relatives detected)	11.785705	0	Lazaridis caller (12/6/2020) based on Yfull 8.09 running directly on the bam	G-PF3359	G2a2b2b	..	..	..	335	K1a2	[0.977,0.988]	0.105	0.428	3435	0.005627	4.170495983	[0.003,0.008]	-0.001	0.006	None
I2533	AN	I2533	ROM29, Complex grave 3	petrous	1	2018	MathiesonNature2018	Pinhasi, Ron	Direct: IntCal20	7371	32	5480-5372 calBCE (6470±30 BP, PSUAMS-1748)	..	Romania_EN	Carcea	Romania	44.266667	23.9	0	1240K pulldown padded to 3.2M snpset	1240K	1	4.171	4.171	..	766365	..	F	n/a (no relatives detected)	13.049983	0	n/a (female)	n/a (female)	n/a (female)	n/a (female)	n/a (female)	n/a (female)	524	J1c5	[0.960,0.979]	0.162	0.013	n/a (female)	n/a (female)	n/a (female)	n/a (female)	-0.01	0.004	None
I2739_published	AN	I2739	GEN18	petrous	1	2017	LipsonNature2017	Szécsényi-Nagy, Anna	Direct: IntCal20	7158	74	5307-5069 calBCE (6244±34 BP, SUERC-51459)	..	Hungary_MN_LBK	Alsonyek-Bataszek, Mérnöki telep	Hungary	46.208562	18.700047	0	1240K pulldown padded to 3.2M snpset	1240K	2	4.593	4.593	..	960369	..	M	n/a (no relatives detected)	0	0	Lazaridis caller (12/6/2020) based on Yfull 8.09 running directly on the bam	G-F1193	G2a2b2b1	..	..	..	255.686101	T2c1+146	[0.993,1]	..	..	..	0.010767	4.697887892	[0.006,0.015]	-0.004	0.005	None
I2743	AN	I2743	CEG03b	tooth (molar)	1	2017	LipsonNature2017	Szécsényi-Nagy, Anna	Context: Archaeological - Period	7050	115	5300-4900 BCE	..	Hungary_MN_ALPc_Szakalhat	Cegléd, site 4/1	Hungary	47.178841	19.860515	0	1240K pulldown padded to 3.2M snpset	1240K	1	0.262	0.262	..	247970	..	M	n/a (no relatives detected)	n/a (too few SNPs)	n/a (too few SNPs)	Lazaridis caller (12/6/2020) based on Yfull 8.09 running directly on the bam	G-Z6880	G2a2b2a3b	..	..	..	20.2	H	..	0.15	0.407	256	-0.001798	-1.337851372	[0,0.001]	-0.013	0.022	None
I2744	AN	I2744	CEG07b	tooth (molar)	1	2017	LipsonNature2017	Szécsényi-Nagy, Anna	Context: Archaeological - Period	7050	115	5300-4900 BCE	..	Hungary_MN_ALPc_Szakalhat	Cegléd, site 4/1	Hungary	47.178841	19.860515	0	1240K pulldown padded to 3.2M snpset	1240K	1	0.302	0.302	..	293701	..	M	n/a (no relatives detected)	n/a (too few SNPs)	n/a (too few SNPs)	Lazaridis caller (12/6/2020) based on Yfull 8.09 running directly on the bam	G-P303	G2a2b2a	..	..	..	208	J2b1	..	0.098	0.432	227	0.003402	0.5053253	[0,0.017]	-0.043	0.02	Model_Misspecified
I2745	AN	I2745	CEG08b	tooth (molar)	1	2017	LipsonNature2017	Szécsényi-Nagy, Anna	Context: Archaeological - Period	7050	115	5300-4900 BCE	..	Hungary_MN_ALPc_Szakalhat	Cegléd, site 4/1	Hungary	47.178841	19.860515	0	1240K pulldown padded to 3.2M snpset	1240K	1	0.191	0.191	..	197487	..	F	n/a (no relatives detected)	n/a (too few SNPs)	n/a (too few SNPs)	n/a (female)	n/a (female)	n/a (female)	n/a (female)	n/a (female)	n/a (female)	808	J1c1	..	0.08	0.005	n/a (female)	n/a (female)	n/a (female)	n/a (female)	0.01	0.031	None
I2794	AN	I2794	GEN68	petrous	1	2017	LipsonNature2017	Szécsényi-Nagy, Anna	Direct: IntCal20	7564	43	5713-5536 calBCE (6700±40 BP, Poz-83628)	..	Hungary_EN_Koros	Törökszentmiklós, road 4, site 3	Hungary	47.191612	20.402331	0	1240K pulldown padded to 3.2M snpset	1240K	2	6.162	6.162	..	985945	..	F	n/a (no relatives detected)	4.827803	0	n/a (female)	n/a (female)	n/a (female)	n/a (female)	n/a (female)	n/a (female)	312.883095	K1a+195	[0.969,0.989]	..	..	n/a (female)	n/a (female)	n/a (female)	n/a (female)	-0.001	0.004	None
I2937	AN	I2937	A2197 multi-burial, Chamber B, Layer 14,	petrous	1	2017	LazaridisNature2017	Pinhasi, Ron	Direct: IntCal20	7360	41	5477-5331 calBCE (6441±38 BP, OxA-22012)	..	Greece_Peloponnese_N	Diros, Alepotrypa Cave	Greece	36.63833333	22.3825	0	1240K pulldown padded to 3.2M snpset	1240K	4	1.15252	1.15252	..	642027	..	F	n/a (no relatives detected)	86.645999	45.092002	n/a (female)	n/a (female)	n/a (female)	n/a (female)	n/a (female)	n/a (female)	62.143521	K1a+195	[0.974,0.993]	..	..	n/a (female)	n/a (female)	n/a (female)	n/a (female)	-0.009	0.007	None
I3433	AN	I3433	ZC1, SJ 78, PU 380, S	petrous	1	2018	MathiesonNature2018	Pinhasi, Ron	Direct: IntCal20	7800	57	5975-5747 calBCE (6970±35 BP, PSUAMS-2259)	..	Croatia_N_Cardial	Zemunica Cave	Croatia	43.589	16.648	0	1240K pulldown padded to 3.2M snpset	1240K	1	4.146	4.146	..	785735	..	F	n/a (no relatives detected)	12.528903	0	n/a (female)	n/a (female)	n/a (female)	n/a (female)	n/a (female)	n/a (female)	507	H1	[0.993,1.000]	0.073	0.013	n/a (female)	n/a (female)	n/a (female)	n/a (female)	-0.001	0.008	None
I3498	AN	I3498	GEN71	tooth	1	2018	MathiesonNature2018	Szécsényi-Nagy, Anna	Direct: IntCal20	7681	46	5834-5656 calBCE (6850±40 BP, Poz-90129)	..	Croatia_MN_Sopot	Beli Manastir-Popova zemlja	Croatia	45.338767	18.698861	0	1240K pulldown padded to 3.2M snpset	1240K	1	0.717	0.717	..	493664	..	M	n/a (no relatives detected)	0	0	Lazaridis caller (12/6/2020) based on Yfull 8.09 running directly on the bam	C-V86	C1a2	..	..	..	192	U8b1b1	[0.989,0.995]	0.132	0.431	856	0.004613	1.297560822	[0,0.012]	-0.003	0.006	None
I3535	AN	I3535	HAJE10a	tooth (molar)	1	2017	LipsonNature2017	Szécsényi-Nagy, Anna	Direct: IntCal20	7068	64	5217-4997 calBCE (6170±40 BP, Poz-83632)	..	Hungary_MN_ALPc	Hajdúnánás-Eszlári út	Hungary	47.85755	21.43239	0	Repulldown on 3.2M snpset	1240K	1	0.139513	0.287	352055	221441	..	M	n/a (no relatives detected)	n/a (too few SNPs)	n/a (too few SNPs)	Lazaridis caller (2/7/2021) based on Yfull 8.09 running directly on the bam	I2	I2	..	..	..	60.4	J2b1	[0.984,0.998]	0.355	0.451	155	n/a (<200 SNPs)	n/a (<200 SNPs)	n/a (<200 SNPs)	-0.008	0.009	Model_Misspecified
I3536	AN	I3536	KON3	tooth (molar)	1	2017	LipsonNature2017	Szécsényi-Nagy, Anna	Context: Archaeological - Period	7050	115	5300-4900 BCE	..	Hungary_MN_LBK	Enese elkerülő, Kóny, Proletár-dülö, M85, Site 2	Hungary	47.63868	17.36453	0	Repulldown on 3.2M snpset	1240K	1	0.013939	0.028	42234	27366	..	F	n/a (no relatives detected)	n/a (too few SNPs)	n/a (too few SNPs)	n/a (female)	n/a (female)	n/a (female)	n/a (female)	n/a (female)	n/a (female)	333	T2b	[0.991,0.999]	0.201	0.023	n/a (female)	n/a (female)	n/a (female)	n/a (female)	0.022	0.035	Model_Misspecified
I3537	AN	I3537	MEMO7a	tooth (molar)	1	2017	LipsonNature2017	Szécsényi-Nagy, Anna	Direct: IntCal20	7366	35	5479-5361 calBCE (6449±30 BP, BRAMS-1302)	..	Hungary_MN_ALPc_Szatmar_o	Mezőkövesd-Mocsolyás	Hungary	47.78134	20.58258	0	Repulldown on 3.2M snpset	1240K	1	0.125231	0.264	332682	216316	..	F	n/a (no relatives detected)	n/a (too few SNPs)	n/a (too few SNPs)	n/a (female)	n/a (female)	n/a (female)	n/a (female)	n/a (female)	n/a (female)	283	HV	[0.961,0.994]	0.26	0.01	n/a (female)	n/a (female)	n/a (female)	n/a (female)	-0.024	0.009	Model_Misspecified
I3879	AN	I3879	MP6, Burial 10; inventory: S26	bone (long bone)	1	2018	MathiesonNature2018	Pinhasi, Ron	Context: Archaeological - Based on ceramic assemblage (ignore direct date because aquatic reservoir effect makes all Malak Preslavets dates a few centries too old; the date is 5982-5755 calBCE (6990±40 BP, PSUAMS-2221))	7550	115	5800-5400 BCE	..	Bulgaria_MalakPreslavets_N_oHighEEF	Malak Preslavets	Bulgaria	43.98	26.4	0	1240K pulldown padded to 3.2M snpset	1240K	1	0.153	0.153	..	153631	..	M	n/a (no relatives detected)	n/a (too few SNPs)	n/a (too few SNPs)	Lazaridis caller (12/6/2020) based on Yfull 8.09 running directly on the bam	G-P303	G2a2b2a	..	..	..	155	H	[0.997,1.000]	0.134	0.458	63	n/a (<200 SNPs)	n/a (<200 SNPs)	n/a (<200 SNPs)	-0.006	0.026	None
I3947	AN	I3947	ZC2, SJ 110, PU 387, adult	petrous	1	2018	MathiesonNature2018	Pinhasi, Ron	Direct: IntCal20	7834	58	5985-5774 calBCE (7000±40 BP, PSUAMS-2223)	..	Croatia_N_Cardial	Zemunica Cave	Croatia	43.589	16.648	0	1240K pulldown padded to 3.2M snpset	1240K	1	3.467	3.467	..	751406	..	M	n/a (no relatives detected)	12.184107	0	Lazaridis caller (12/6/2020) based on Yfull 8.09 running directly on the bam	C-V86	C1a2	..	..	..	244	K1b1+(16093)	[0.993,0.998]	0.084	0.428	4588	0.004592	3.9885347	[0.002,0.007]	-0.007	0.006	None
I3948	AN	I3948	ZC3, PZ103-35, S	petrous	1	2018	MathiesonNature2018	Pinhasi, Ron	Direct: IntCal20	7863	51	6007-5803 calBCE (7030±40 BP, PSUAMS-2224)	..	Croatia_N_Cardial	Zemunica Cave	Croatia	43.589	16.648	0	1240K pulldown padded to 3.2M snpset	1240K	1	3.643	3.643	..	754136	..	M	n/a (no relatives detected)	124.026523	58.633896	Lazaridis caller (12/6/2020) based on Yfull 8.09 running directly on the bam	E-Z1919	E1b1b1a1	..	..	..	495	N1a1a	[0.993,0.999]	0.083	0.426	4571	0.005398	4.105342573	[0.003,0.008]	0.005	0.005	None
I4186	AN	I4186	EBSA2a	tooth (molar)	1	2017	LipsonNature2017	Szécsényi-Nagy, Anna	Context: Archaeological - Period	7050	115	5300-4900 BCE	..	Hungary_MN_ALPc_Esztar	Ebes-Sajtgyár	Hungary	47.477645	21.503001	0	1240K pulldown padded to 3.2M snpset	1240K	1	0.054	0.054	..	60999	..	F	n/a (no relatives detected)	n/a (too few SNPs)	n/a (too few SNPs)	n/a (female)	n/a (female)	n/a (female)	n/a (female)	n/a (female)	n/a (female)	364	K1a	[0.970,0.989]	0.102	0.005	n/a (female)	n/a (female)	n/a (female)	n/a (female)	-0.064	0.048	Model_Misspecified
I4187	AN	I4187	EBVO5a	tooth (molar)	1	2017	LipsonNature2017	Szécsényi-Nagy, Anna	Context: Archaeological - Period	7050	115	5300-4900 BCE	..	Hungary_MN_ALPc_Esztar	Ebes-Zsongvölgy	Hungary	47.480426	21.501858	0	1240K pulldown padded to 3.2M snpset	1240K	1	0.041	0.041	..	47198	..	M	n/a (no relatives detected)	n/a (too few SNPs)	n/a (too few SNPs)	Lazaridis caller (12/6/2020) based on Yfull 8.09 running directly on the bam	H-P96	H	..	..	..	31.3	V1a	[0.991,0.999]	0.092	0.453	9	n/a (<200 SNPs)	n/a (<200 SNPs)	n/a (<200 SNPs)	0.058	0.025	Model_Misspecified
I4188	AN	I4188	POPI5a	tooth (molar)	1	2017	PattersonNature2021 (higher coverage of previously published individual in LipsonNature2017)	Szécsényi-Nagy, Anna	Context: Archaeological - Period	7050	115	5300-4900 BCE	..	Hungary_MN_ALPc_new	Polgár-Piócás	Hungary	47.865071	21.125287	0	Repulldown on 3.2M snpset	1240K	2	0.305876	0.521325	651504	410220	60	M	n/a (no relatives detected)	4.6561	0	Lazaridis caller (2/7/2021) based on Yfull 8.09 running directly on the bam	I-CTS10057	I2a1b1a2	..	..	..	118.718088	K1a	..	..	0.400225479	565	0.00366	0.004	[0,0.0115]	0.025	0.02	None
I4196	AN	I4196	BUD9a	tooth (molar)	1	2017	LipsonNature2017	Szécsényi-Nagy, Anna	Context: Archaeological - Period	7050	115	5300-4900 BCE	..	Hungary_MN_LBK	Budakeszi, Szőlőskert-Tangazdaság	Hungary	47.50163	18.910468	0	1240K pulldown padded to 3.2M snpset	1240K	1	1.098	1.098	..	638125	..	F	n/a (no relatives detected)	0	0	n/a (female)	n/a (female)	n/a (female)	n/a (female)	n/a (female)	n/a (female)	153	U2+152	[0.981,0.990]	0.169	0.009	n/a (female)	n/a (female)	n/a (female)	n/a (female)	-0.012	0.008	None
I4199	AN	I4199	TISO3a	tooth (molar)	1	2017	LipsonNature2017	Szécsényi-Nagy, Anna	Context: Archaeological - Period	7050	115	5300-4900 BCE	..	Hungary_MN_ALPc_Tiszadob	Tiszadob-Ó-Kenéz	Hungary	48.00363	21.17651	0	1240K pulldown padded to 3.2M snpset	1240K	1	0.27	0.27	..	269195	..	F	n/a (no relatives detected)	n/a (too few SNPs)	n/a (too few SNPs)	n/a (female)	n/a (female)	n/a (female)	n/a (female)	n/a (female)	n/a (female)	201	U5b2b1a	[0.998,1.000]	0.138	0.01	n/a (female)	n/a (female)	n/a (female)	n/a (female)	0	0.017	None
I4665	AN	I4665	LEPI_54E	bone (long bone)	1	2018	MathiesonNature2018	Pinhasi, Ron	Direct (WARNING TO MARINE CALIBRATE IN Intcal20): IntCal13	8006	86	6205-5907 calBCE (7155±54 BP, OxA-25210)	..	Serbia_IronGates_N	Lepenski Vir	Serbia	44.552924	22.027563	0	Repulldown on 3.2M snpset	1240K	5	0.045618	0.079107	132267	86840	..	F	n/a (no relatives detected)	n/a (too few SNPs)	n/a (too few SNPs)	n/a (female)	n/a (female)	n/a (female)	n/a (female)	n/a (female)	n/a (female)	33.871024	J2b1d	[0.984,0.998]	..	..	n/a (female)	n/a (female)	n/a (female)	n/a (female)	0.057	0.041	None
I4666_published	AN	I4666	LEPI_61	bone (long bone)	1	2018	MathiesonNature2018	Pinhasi, Ron	Direct (WARNING TO MARINE CALIBRATE IN Intcal20): IntCal13	8017	89	6222-5912 calBCE (7179±73 BP, OxA-25211)	..	Serbia_IronGates_N	Lepenski Vir	Serbia	44.552924	22.027563	0	Repulldown on 3.2M snpset	1240K	3	0.057278	0.098984	163719	107064	..	M	n/a (no relatives detected)	n/a (too few SNPs)	n/a (too few SNPs)	Lazaridis caller (12/6/2020) based on Yfull 8.09 running directly on the bam	R-L754	R1b	..	..	..	35.742229	H40	[0.978,0.996]	..	..	..	..	..	..	0.129	0.028	None
I4918	AN	I4918	SAJE	petrous	1	2018	MathiesonNature2018	Pinhasi, Ron	Context: Archaeological - Period	7600	202	6000-5300 BCE	..	Serbia_EN_Starcevo	Saraorci-Jezava	Serbia	44.48638889	21.07611111	0	1240K pulldown padded to 3.2M snpset	1240K	1	2.954	2.954	..	816289	..	F	n/a (no relatives detected)	19.076205	0	n/a (female)	n/a (female)	n/a (female)	n/a (female)	n/a (female)	n/a (female)	335.887984	K1a4a1	[0.978,0.993]	0.067	..	n/a (female)	n/a (female)	n/a (female)	n/a (female)	0.011	0.005	None
I5068	AN	I5068	KH40	petrous	1	2018	MathiesonNature2018	Pinhasi, Ron	Context: Archaeological - Period	7088	209	5500-4775 BCE	..	Austria_EN_LBK	Kleinhadersdorf Flur Marchleiten	Austria	48.663197	16.589687	0	1240K pulldown padded to 3.2M snpset	1240K	1	0.363	0.363	..	323161	..	M	n/a (no relatives detected)	n/a (too few SNPs)	n/a (too few SNPs)	Lazaridis caller (12/6/2020) based on Yfull 8.09 running directly on the bam	J-Z6050	J2a1	..	..	..	33.9	T2b23	[0.983,0.996]	0.124	0.446	189	n/a (<200 SNPs)	n/a (<200 SNPs)	n/a (<200 SNPs)	0.003	0.019	None
I5069	AN	I5069	KH55	petrous	1	2018	MathiesonNature2018	Pinhasi, Ron	Direct: IntCal20	6961	65	5205-4907 calBCE (6090±25 BP, PSUAMS-4326)	..	Austria_EN_LBK	Kleinhadersdorf Flur Marchleiten	Austria	48.663197	16.589687	0	1240K pulldown padded to 3.2M snpset	1240K	1	3.364	3.364	..	842949	..	F	n/a (no relatives detected)	0	0	n/a (female)	n/a (female)	n/a (female)	n/a (female)	n/a (female)	n/a (female)	391.202849	N1a1a1	[0.982,0.997]	0.117	..	n/a (female)	n/a (female)	n/a (female)	n/a (female)	-0.007	0.006	None
I5070	AN	I5070	SCH1	petrous	1	2018	MathiesonNature2018	Pinhasi, Ron	Direct: IntCal20	7048	68	5209-4998 calBCE (6140±25 BP, PSUAMS-4224)	..	Austria_N_LBK	Asparn Schletz	Austria	48.579752	16.46931	0	1240K pulldown padded to 3.2M snpset	1240K	1	3.51	3.51	..	849758	..	M	n/a (no relatives detected)	0	0	Lazaridis caller (12/6/2020) based on Yfull 8.09 running directly on the bam	C-V86	C1a2	..	..	..	509.936568	K1a1a	[0.988,0.999]	0.089	..	..	0.006585	2.715916384	[0.002,0.011]	0.001	0.005	None
I5071	AN	I5071	KG1	petrous	1	2018	MathiesonNature2018	Pinhasi, Ron	Direct: IntCal20	7582	30	5708-5566 calBCE (6720±20 BP, UCIAMS-174934)	adult	Croatia_EN_Impressa	Kargadur	Croatia	43.35141	16.461788	0	1240K pulldown padded to 3.2M snpset	1240K	1	0.66	0.66	..	497123	..	F	Croatia, Kargadur Family A (2 members) (I5072-I5071 have a 2d or 3d relationship)	28.964199	0	n/a (female)	n/a (female)	n/a (female)	n/a (female)	n/a (female)	n/a (female)	92.3	H5a	[0.994,1.000]	0.199	0.012	n/a (female)	n/a (female)	n/a (female)	n/a (female)	0.002	0.008	None
I5072	AN	I5072	KG2	petrous	1	2018	MathiesonNature2018	Pinhasi, Ron	Direct: IntCal20	7545	27	5657-5558 calBCE (6685±20 BP, UCIAMS-174935)	..	Croatia_EN_Impressa	Kargadur	Croatia	43.35141	16.461788	0	1240K pulldown padded to 3.2M snpset	1240K	1	1.028	1.028	..	630950	..	M	Croatia, Kargadur Family A (2 members) (I5072-I5071 have a 2d or 3d relationship)	14.0834	0	Lazaridis caller (12/6/2020) based on Yfull 8.09 running directly on the bam	G-PF3177	G2a2a1a	..	..	..	230	H7c	[0.990,0.998]	0.199	0.436	591	0.017272	2.506953923	[0.004,0.031]	0.006	0.009	None
I5077	AN	I5077	OHV-6.1, AN 6, G 1, M, 28-35	petrous	1	2018	MathiesonNature2018	Pinhasi, Ron	Direct: IntCal20	7001	74	5208-4942 calBCE (6110±25 BP, PSUAMS-2691)	..	Croatia_MN_Sopot	Osijek, Hermanov Vinograd	Croatia	45.55101	18.746617	0	1240K pulldown padded to 3.2M snpset	1240K	1	3.15	3.15	..	830764	..	M	n/a (no relatives detected)	27.161203	0	Lazaridis caller (12/6/2020) based on Yfull 8.09 running directly on the bam	G-PF3148	G2a2a1	..	..	..	534.197357	U5a1c1	[0.991,1]	0.101	..	..	-0.000621	-0.422348133	[0,0.002]	-0.017	0.006	None
I5405	AN	I5405	LEPI_17	tooth (premolar)	1	2018	MathiesonNature2018	Pinhasi, Ron	Direct (WARNING TO MARINE CALIBRATE IN Intcal20): IntCal13	7684	59	5836-5632 calBCE (6829±53 BP, AA-58320)	..	Serbia_IronGates_N	Lepenski Vir	Serbia	44.552924	22.027563	0	1240K pulldown padded to 3.2M snpset	1240K	1	0.196	0.196	..	206090	..	F	n/a (no relatives detected)	n/a (too few SNPs)	n/a (too few SNPs)	n/a (female)	n/a (female)	n/a (female)	n/a (female)	n/a (female)	n/a (female)	187.475647	H+16311	[0.995,1]	0.086	..	n/a (female)	n/a (female)	n/a (female)	n/a (female)	0.016	0.032	None
I5427	AN	I5427	A2055	petrous	1	2018	MathiesonNature2018	Pinhasi, Ron	Direct: IntCal20	7883	39	6009-5845 calBCE (7050±30 BP, PSUAMS-2682)	..	Greece_N	Diros, Alepotrypa Cave	Greece	36.63833333	22.3825	0	1240K pulldown padded to 3.2M snpset	1240K	1	1.736	1.736	..	766888	..	F	n/a (no relatives detected)	11.028004	0	n/a (female)	n/a (female)	n/a (female)	n/a (female)	n/a (female)	n/a (female)	107	K	[0.984,0.995]	0.147	0.015	n/a (female)	n/a (female)	n/a (female)	n/a (female)	0.001	0.006	None
AITI_119	BA	AITI_119	AITI_119	tooth	1	2019	MittnikScience2019	Mittnik, Alissa	Direct: IntCal20	3747	53	1883-1695 calBCE (3470±27 BP, MAMS-21594)	..	Germany_Lech_EBA	Kleinaitingen - Gewerbegebiet Nord	Germany	48.22281	10.84499	0	Repulldown on 3.2M snpset	1240K	2	0.432258	0.700491	830370	524193	113	M	n/a (no relatives detected)	0	0	Lazaridis caller (12/6/2020) based on Yfull 8.09 running directly on the bam	R-L2	R1b1a1b1a1a2b1	MittnikScienece2019	..	R1b1a2a1a	..	U4a1a	..	..	..	1151	0.01571	3.726019236	[0.007,0.024]	-0.001	0.035	None
AITI_2	BA	AITI_2	AITI_2	tooth	1	2019	MittnikScience2019	Mittnik, Alissa	Direct: IntCal20	3753	50	1885-1696 calBCE (3477±28 BP, MAMS-21562)	..	Germany_Lech_EBA	Kleinaitingen - Gewerbegebiet Nord	Germany	48.22281	10.84499	0	Repulldown on 3.2M snpset	1240K	2	1.386661	2.277353	1206051	741791	113	M	n/a (no relatives detected)	0	0	Lazaridis caller (12/6/2020) based on Yfull 8.09 running directly on the bam	R-L2	R1b1a1b1a1a2b1	MittnikScienece2019	..	R1b1a2a1a2	..	H6a	..	..	..	4926	0.007916	5.921028027	[0.005,0.011]	-0.009	0.02	None
AITI_43	BA	AITI_43	AITI_43	tooth	1	2019	MittnikScience2019	Mittnik, Alissa	Direct: IntCal20	3760	47	1888-1700 calBCE (3486±27 BP, MAMS-21571)	..	Germany_Lech_EBA	Kleinaitingen - Gewerbegebiet Nord	Germany	48.22281	10.84499	0	Repulldown on 3.2M snpset	1240K	2	2.922159	5.028104	1431499	848648	113	M	n/a (no relatives detected)	4.361803	0	Lazaridis caller (12/6/2020) based on Yfull 8.09 running directly on the bam	R-L2	R1b1a1b1a1a2b1	MittnikScienece2019	..	R1b1a2a1a2	..	X2b+226	..	..	..	8036	0.004883	6.228770773	[0.003,0.006]	-0.019	0.022	None
BNL002	BA	BNL002	Brandýs nad Labem_63-2	..	1	2021	PapacScienceAdvances2021	Papac, Luka	Context: Archaeological - Site/Context (Direct dates, same grave)	3995	55	2140-1950 BCE	..	Czech_EBA_Unetice	Bohemia, Brandýs nad Labem	Czech Republic	50.174207	14.646467	0	Repulldown on 3.2M snpset	1240K	1	0.696371	1.166456	1081745	650848	..	M	Bohemia, Brandýs nad Labem Family A (6 members) (father-son: BNL006-BNL007 | siblings: BNL001-BNL003 | 1d: BNL001-BNL007 | 2d: BNL002-BNL007 | 2/3d: BNL005-BNL002, BNL005-BNL006, BNL005-BNL007, BNL002-BNL001, BNL002-BNL003, BNL002-BNL006, BNL006-BNL003, BNL007-BNL001, BNL007-BNL003)	9.528494	0	Lazaridis caller (2/7/2021) based on Yfull 8.09 running directly on the bam	I-S6635	I2a2a	..	..	I2a2	..	U5a1c1	..	..	..	..	0.001	0.333	[0,0.007]	..	..	..
BNL003	BA	BNL003	Brandýs nad Labem_63-3	..	1	2021	PapacScienceAdvances2021	Papac, Luka	Direct: IntCal20	3995	55	2136-1951 calBCE (3661±24 BP, MAMS-30776)	..	Czech_EBA_Unetice	Bohemia, Brandýs nad Labem	Czech Republic	50.174207	14.646467	0	Repulldown on 3.2M snpset	1240K	1	0.922845	1.56547	1180252	709167	..	M	Bohemia, Brandýs nad Labem Family A (6 members) (father-son: BNL006-BNL007 | siblings: BNL001-BNL003 | 1d: BNL001-BNL007 | 2d: BNL002-BNL007 | 2/3d: BNL005-BNL002, BNL005-BNL006, BNL005-BNL007, BNL002-BNL001, BNL002-BNL003, BNL002-BNL006, BNL006-BNL003, BNL007-BNL001, BNL007-BNL003)	4.797292	0	Lazaridis caller (2/7/2021) based on Yfull 8.09 running directly on the bam	I-S6635	I2a2a	..	..	I2a2	..	U5b2a2a	..	..	..	..	0.004	1.333	[0,0.01]	..	..	..
BNL004	BA	BNL004	Brandýs nad Labem_63-4	..	1	2021	PapacScienceAdvances2021	Papac, Luka	Context: Archaeological - Site/Context (Direct dates, same grave)	3995	55	2140-1950 BCE	..	Czech_EBA_Unetice	Bohemia, Brandýs nad Labem	Czech Republic	50.174207	14.646467	0	Repulldown on 3.2M snpset	1240K	1	0.978945	1.611219	1254060	729345	..	M	n/a (No relatives detected)	4.3064	0	Lazaridis caller (2/7/2021) based on Yfull 8.09 running directly on the bam	R-Z645	R1a1a1	..	..	R1a - Z645	..	T2b	..	..	..	..	0.005	1.667	[0,0.011]	..	..	..
BNL005	BA	BNL005	Brandýs nad Labem_76-1	..	1	2021	PapacScienceAdvances2021	Papac, Luka	Direct: IntCal20	4084	56	2271-2037 calBCE (3738±23 BP, MAMS-30777)	..	Czech_EBA_Unetice	Bohemia, Brandýs nad Labem	Czech Republic	50.174207	14.646467	0	Repulldown on 3.2M snpset	1240K	1	0.925732	1.554391	1244979	748468	..	F	Bohemia, Brandýs nad Labem Family A (6 members) (father-son: BNL006-BNL007 | siblings: BNL001-BNL003 | 1d: BNL001-BNL007 | 2d: BNL002-BNL007 | 2/3d: BNL005-BNL002, BNL005-BNL006, BNL005-BNL007, BNL002-BNL001, BNL002-BNL003, BNL002-BNL006, BNL006-BNL003, BNL007-BNL001, BNL007-BNL003)	0	0	n/a (female)	n/a (female)	n/a (female)	n/a (female)	n/a (female)	n/a (female)	..	J1c	..	..	..	..	n/a (female)	n/a (female)	n/a (female)	..	..	..
BNL006	BA	BNL006	Brandýs nad Labem_76-2	..	1	2021	PapacScienceAdvances2021	Papac, Luka	Context: Archaeological - Site/Context (Direct dates, same grave)	4070	46	2200-2040 BCE	..	Czech_EBA_Unetice	Bohemia, Brandýs nad Labem	Czech Republic	50.174207	14.646467	0	Repulldown on 3.2M snpset	1240K	1	0.498618	0.843363	938305	579447	..	M	Bohemia, Brandýs nad Labem Family A (6 members) (father-son: BNL006-BNL007 | siblings: BNL001-BNL003 | 1d: BNL001-BNL007 | 2d: BNL002-BNL007 | 2/3d: BNL005-BNL002, BNL005-BNL006, BNL005-BNL007, BNL002-BNL001, BNL002-BNL003, BNL002-BNL006, BNL006-BNL003, BNL007-BNL001, BNL007-BNL003)	5.106497	0	Lazaridis caller (2/7/2021) based on Yfull 8.09 running directly on the bam	I-PF3885	I2a2a2	..	..	I2a2	..	K1c1	..	..	..	..	0.001	0.333	[0,0.007]	..	..	..
BNL008	BA	BNL008	Brandýs nad Labem_690-1	..	1	2021	PapacScienceAdvances2021	Papac, Luka	Direct: IntCal20	3926	45	2112-1892 calBCE (3615±26 BP, MAMS-30778)	..	Czech_EBA_Unetice	Bohemia, Brandýs nad Labem	Czech Republic	50.174207	14.646467	0	Repulldown on 3.2M snpset	1240K	1	0.958643	1.649261	1200880	735867	..	F	Bohemia, Brandýs nad Labem Family B (3 members) (2/3d: BNL010-BNL008, BNL008-BNL009)	0	0	n/a (female)	n/a (female)	n/a (female)	n/a (female)	n/a (female)	n/a (female)	..	J1c	..	..	..	..	n/a (female)	n/a (female)	n/a (female)	..	..	..
BNL009	BA	BNL009	Brandýs nad Labem_690-2	..	1	2021	PapacScienceAdvances2021	Papac, Luka	Direct: IntCal20	3975	55	2135-1941 calBCE (3649±24 BP, MAMS-30779)	..	Czech_EBA_Unetice	Bohemia, Brandýs nad Labem	Czech Republic	50.174207	14.646467	0	Repulldown on 3.2M snpset	1240K	1	0.127683	0.2202	333506	217159	..	M	Bohemia, Brandýs nad Labem Family B (3 members) (2/3d: BNL010-BNL008, BNL008-BNL009)	n/a (too few SNPs)	n/a (too few SNPs)	Lazaridis caller (2/7/2021) based on Yfull 8.09 running directly on the bam	R-Y61958	R1b1a1b1a1a2b1	..	..	R1b - P312	..	U5a1b	..	..	..	..	-0.003	-1	[0,0.003]	..	..	..
BNL010	BA	BNL010	Brandýs nad Labem_798	..	1	2021	PapacScienceAdvances2021	Papac, Luka	Direct: IntCal20	3772	43	1898-1744 calBCE (3505±25 BP, MAMS-30780)	..	Czech_EBA_Unetice	Bohemia, Brandýs nad Labem	Czech Republic	50.174207	14.646467	0	Repulldown on 3.2M snpset	1240K	1	0.139966	0.234945	366539	232986	..	F	Bohemia, Brandýs nad Labem Family B (3 members) (2/3d: BNL010-BNL008, BNL008-BNL009)	n/a (too few SNPs)	n/a (too few SNPs)	n/a (female)	n/a (female)	n/a (female)	n/a (female)	n/a (female)	n/a (female)	..	K1b1a1	..	..	..	..	n/a (female)	n/a (female)	n/a (female)	..	..	..
CHL001	BA	CHL001	Chleby_2040-1	..	1	2021	PapacScienceAdvances2021	Papac, Luka	Context: Relative - Kinship with CHL006	3905	38	2020-1890 BCE	..	Czech_EBA_Unetice	Bohemia, Chleby	Czech Republic	50.215039	15.119066	0	Repulldown on 3.2M snpset	1240K	1	0.843756	1.415906	1203234	719676	..	F	Bohemia, Chleby Family A (4 members) (2d: CHL001-CHL006, CHL006-CHL008, CHL008-CHL003 | 2/3d: CHL006-CHL003)	7.904696	0	n/a (female)	n/a (female)	n/a (female)	n/a (female)	n/a (female)	n/a (female)	..	U2e2a1	..	..	..	..	n/a (female)	n/a (female)	n/a (female)	..	..	..
CHL002	BA	CHL002	Chleby_2039	..	1	2021	PapacScienceAdvances2021	Papac, Luka	Context: Archaeological - Period	4000	87	2200-1900 BCE	..	Czech_EBA_Unetice	Bohemia, Chleby	Czech Republic	50.215039	15.119066	0	Repulldown on 3.2M snpset	1240K	1	0.304007	0.513188	662578	414737	..	M	Bohemia, Chleby Family B (2 members) (2/3d: KO7002-CHL002)	0	0	Lazaridis caller (2/7/2021) based on Yfull 8.09 running directly on the bam	I-S6635	I2a2a	..	..	I2a2	..	H11a7	..	..	..	..	-0.004	-2	[0,0]	..	..	..
CHL003	BA	CHL003	Chleby_2038	..	1	2021	PapacScienceAdvances2021	Papac, Luka	Direct: IntCal20	3937	50	2121-1895 calBCE (3623±28 BP, MAMS-40617)	..	Czech_EBA_Unetice	Bohemia, Chleby	Czech Republic	50.215039	15.119066	0	Repulldown on 3.2M snpset	1240K	1	0.567071	0.930155	1007215	599834	..	M	Bohemia, Chleby Family A (4 members) (2d: CHL001-CHL006, CHL006-CHL008, CHL008-CHL003 | 2/3d: CHL006-CHL003)	0	0	Lazaridis caller (2/7/2021) based on Yfull 8.09 running directly on the bam	R-Z645	R1a1a1	..	..	R1a - Z645	..	U5a1g2	..	..	..	..	-0.001	-0.5	[0,0.003]	..	..	..
CHL005	BA	CHL005	Chleby_2076	..	1	2021	PapacScienceAdvances2021	Papac, Luka	Context: Archaeological - Period	4000	87	2200-1900 BCE	..	Czech_EBA_Unetice	Bohemia, Chleby	Czech Republic	50.215039	15.119066	0	Repulldown on 3.2M snpset	1240K	1	0.108167	0.18459	295010	191005	..	M	n/a (No relatives detected)	n/a (too few SNPs)	n/a (too few SNPs)	Lazaridis caller (2/7/2021) based on Yfull 8.09 running directly on the bam	R-BY1717	R1b1a1b1a1a2a	..	..	R1b - P312	..	U5a2d1a	..	..	..	..	-0.002	-2	[0,0]	..	..	..
CHL006	BA	CHL006	Chleby_2078	..	1	2021	PapacScienceAdvances2021	Papac, Luka	Direct: IntCal20	3897	46	2030-1882 calBCE (3591±28 BP, MAMS-40618)	..	Czech_EBA_Unetice	Bohemia, Chleby	Czech Republic	50.215039	15.119066	0	Repulldown on 3.2M snpset	1240K	1	0.293123	0.51537	632696	414273	..	F	Bohemia, Chleby Family A (4 members) (2d: CHL001-CHL006, CHL006-CHL008, CHL008-CHL003 | 2/3d: CHL006-CHL003)	5.426299	0	n/a (female)	n/a (female)	n/a (female)	n/a (female)	n/a (female)	n/a (female)	..	U5a1b	..	..	..	..	n/a (female)	n/a (female)	n/a (female)	..	..	..
CHL007	BA	CHL007	Chleby_2041	..	1	2021	PapacScienceAdvances2021	Papac, Luka	Context: Archaeological - Period	4000	87	2200-1900 BCE	..	Czech_EBA_Unetice	Bohemia, Chleby	Czech Republic	50.215039	15.119066	0	Repulldown on 3.2M snpset	1240K	1	0.107973	0.181803	297168	189627	..	F	n/a (No relatives detected)	n/a (too few SNPs)	n/a (too few SNPs)	n/a (female)	n/a (female)	n/a (female)	n/a (female)	n/a (female)	n/a (female)	..	U5a1a1	..	..	..	..	n/a (female)	n/a (female)	n/a (female)	..	..	..
CHL008	BA	CHL008	Chleby_2035	..	1	2021	PapacScienceAdvances2021	Papac, Luka	Context - Kinship (CHL003)	3960	64	2120-1900 BCE	..	Czech_EBA_Unetice	Bohemia, Chleby	Czech Republic	50.215039	15.119066	0	Repulldown on 3.2M snpset	1240K	1	0.263218	0.454664	583334	374813	..	M	Bohemia, Chleby Family A (4 members) (2d: CHL001-CHL006, CHL006-CHL008, CHL008-CHL003 | 2/3d: CHL006-CHL003)	n/a (too few SNPs)	n/a (too few SNPs)	Lazaridis caller (2/7/2021) based on Yfull 8.09 running directly on the bam	R-Z645	R1a1a1	..	..	R1a - Z645	..	K1b2a	..	..	..	..	0.016	1.455	[0,0.038]	..	..	..
Gyvakarai1_10bp	BA	Gyvakarai1_10bp	Gyvakarai1_10bp	..	1	2018	MittnikNatureCommunications2018	..	Direct (WARNING MISSING LAB CODE, MISSING UNCALIBRATED DATE, NEED TO CHANGE TO INTCAL20): IntCal13	4495	43	2620-2470 calBCE	..	Lithuania_LN	Gyvakarai	Lithuania	55.918	24.913	0	1240K pulldown padded to 3.2M snpset	1240K	..	4.482811	4.482811	..	1111249	..	M	n/a (no relatives detected)	8.055597	0	Lazaridis caller (12/6/2020) based on Yfull 8.09 running directly on the bam	R-Y2395	R1a1a1	..	..	..	..	K1b2a	..	..	..	..	..	..	..	-0.034	0.006	None
HOP002	BA	HOP002	Hostivice_19	..	1	2021	PapacScienceAdvances2021	Papac, Luka	Direct: IntCal20	4177	50	2334-2140 calBCE (3795±25 BP, MAMS-30799)	..	Czech_BellBeaker	Bohemia, Hostivice	Czech Republic	50.080377	14.27686	0	Repulldown on 3.2M snpset	1240K	1	0.068132	0.1158	194092	125304	..	F	n/a (No relatives detected)	n/a (too few SNPs)	n/a (too few SNPs)	n/a (female)	n/a (female)	n/a (female)	n/a (female)	n/a (female)	n/a (female)	..	U5b	..	..	..	..	n/a (female)	n/a (female)	n/a (female)	..	..	..
HUGO_167	BA	HUGO_167	HUGO_167	..	1	2019	MittnikScience2019	Mittnik, Alissa	Direct: IntCal20	4089	57	2275-2037 calBCE (3741±24 BP, MAMS-18912)	..	Germany_Lech_BellBeaker	Augsburg - Hugo-Eckener-Straße	Germany	48.32852	10.89819	0	Repulldown on 3.2M snpset	1240K	2	0.008851	0.015278	27175	18057	113	U	n/a (no relatives detected)	n/a (too few SNPs)	n/a (too few SNPs)	n/a (sex unknown)	n/a (sex unknown)	n/a (sex unknown)	n/a (sex unknown)	n/a (sex unknown)	n/a (sex unknown)	..	U5b2b3a	..	..	..	n/a (sex unknown)	n/a (sex unknown)	n/a (sex unknown)	n/a (sex unknown)	..	..	..
HUGO_168_d	BA	HUGO_168	HUGO_168	tooth	1	2019	MittnikScience2019 (higher coverage version of E09613_d, first published in OlaldeNature2018)	Mittnik, Alissa	Direct: IntCal20	4167	50	2291-2140 calBCE (3788±23 BP, MAMS-18913)	..	Germany_Lech_BellBeaker	Augsburg - Hugo-Eckener-Straße	Germany	48.32852	10.89819	0	1240K pulldown padded to 3.2M snpset	1240K	1	0.39713	0.39713	..	329127	..	F	n/a (no relatives detected)	n/a (too few SNPs)	n/a (too few SNPs)	n/a (female)	n/a (female)	n/a (female)	n/a (female)	n/a (female)	n/a (female)	..	H1	..	..	..	n/a (female)	n/a (female)	n/a (female)	n/a (female)	-0.01	0.019	None
HUGO_190_d	BA	HUGO_190	HUGO_190	tooth	1	2018	MittnikScience2019 (higher coverage version of E09614, first published in OlaldeNature2018)	Mittnik, Alissa	Direct: IntCal20	4103	52	2275-2041 calBCE (3748±19 BP, MAMS-18921)	..	Germany_Lech_BellBeaker	Augsburg - Hugo-Eckener-Straße	Germany	48.32852	10.89819	0	1240K pulldown padded to 3.2M snpset	1240K	1	0.088545	0.088545	..	98338	..	F	n/a (no relatives detected)	n/a (too few SNPs)	n/a (too few SNPs)	n/a (female)	n/a (female)	n/a (female)	n/a (female)	n/a (female)	n/a (female)	..	J1c3g	..	..	..	n/a (female)	n/a (female)	n/a (female)	n/a (female)	0.014	0.049	None
I0047_published	BA	I0047	HAL16a	tooth	1	2015	MathiesonNature2015	Haak, Wolfgang	Direct: IntCal20	3923	50	2116-1888 calBCE (3612±30 BP, MAMS-21481)	..	Germany_EBA_Unetice	Halberstadt-Sonntagsfeld	Germany	51.89583333	11.04666667	0	1240K pulldown padded to 3.2M snpset	1240K	2	2.14	2.14	..	880667	..	F	n/a (no relatives detected)	4.578709	0	n/a (female)	n/a (female)	n/a (female)	n/a (female)	n/a (female)	n/a (female)	157.142978	V	[0.991,1]	..	..	n/a (female)	n/a (female)	n/a (female)	n/a (female)	0.012	0.009	None
I0059	BA	I0059	BZH6	tooth	1	2015	MathiesonNature2015 (1240k of same same sample with 390k in HaakLazaridis2015)	Haak, Wolfgang	Direct: IntCal20	4179	58	2343-2137 calBCE (3796±30 BP, MAMS-21486)	..	Germany_BenzigerodeHeimburg_LN	Benzingerode-Heimburg	Germany	51.82	10.91	0	1240K pulldown padded to 3.2M snpset	1240K	3	1.303	1.303	..	724814	..	F	n/a (no relatives detected)	0	0	n/a (female)	n/a (female)	n/a (female)	n/a (female)	n/a (female)	n/a (female)	234.329591	H1+16189	[0.993,1]	..	..	n/a (female)	n/a (female)	n/a (female)	n/a (female)	0.017	0.006	None
I0060_published	BA	I0060	ROT3	tooth	1	2015	MathiesonNature2015	Haak, Wolfgang	Direct: IntCal20	4214	57	2404-2146 calBCE (3822±25 BP, MAMS-22819)	..	Germany_BellBeaker	Rothenschirmbach	Germany	51.45	11.54	0	1240K pulldown padded to 3.2M snpset	1240K	2	0.145513	0.145513	..	154953	..	F	n/a (no relatives detected)	n/a (too few SNPs)	n/a (too few SNPs)	n/a (female)	n/a (female)	n/a (female)	n/a (female)	n/a (female)	n/a (female)	..	K1a2c	..	..	..	n/a (female)	n/a (female)	n/a (female)	n/a (female)	0.027	0.021	Model_Misspecified
I0103	BA	I0103	ESP16	tooth	1	2015	MathiesonNature2015 (1240k of same same sample with 390k in HaakLazaridis2015)	Haak, Wolfgang	Direct: IntCal20	4472	39	2617-2461 calBCE (4000±31 BP, MAMS-21488)	..	Germany_CordedWare	Esperstedt	Germany	51.42	11.68	0	1240K pulldown padded to 3.2M snpset	1240K	3	17.528	17.528	..	1048763	..	F	n/a (no relatives detected)	22.206003	0	n/a (female)	n/a (female)	n/a (female)	n/a (female)	n/a (female)	n/a (female)	724.882612	W6	[0.945,0.971]	..	..	n/a (female)	n/a (female)	n/a (female)	n/a (female)	0	0.005	None
I0106	BA	I0106	ESP26	tooth	1	2015	MathiesonNature2015 (1240k of same same sample with 390k in HaakLazaridis2015)	Haak, Wolfgang	Direct: IntCal20	4297	68	2461-2208 calBCE (3867±32 BP, MAMS-21490)	..	Germany_CordedWare	Esperstedt	Germany	51.42	11.68	0	Repulldown on 3.2M snpset	1240K	1	0.134604	0.224	352102	229285	..	F	n/a (no relatives detected)	n/a (too few SNPs)	n/a (too few SNPs)	n/a (female)	n/a (female)	n/a (female)	n/a (female)	n/a (female)	n/a (female)	..	T2a1b1	[0.995,0.999]	..	..	n/a (female)	n/a (female)	n/a (female)	n/a (female)	-0.07	0.021	Model_Misspecified
I0108	BA	I0108	ROT6	tooth	1	2015	MathiesonNature2015 (1240k of same same sample with 390k in HaakLazaridis2015)	Haak, Wolfgang	Direct: IntCal20	4399	80	2575-2297 calBCE (3953±47 BP, Erl-8710)	..	Germany_BellBeaker	Rothenschirmbach	Germany	51.45	11.54	0	1240K pulldown padded to 3.2M snpset	1240K	3	1.197	1.197	..	735134	..	F	n/a (no relatives detected)	0	0	n/a (female)	n/a (female)	n/a (female)	n/a (female)	n/a (female)	n/a (female)	271.808981	H5a3	[0.992,1]	..	..	n/a (female)	n/a (female)	n/a (female)	n/a (female)	-0.023	0.016	None
I0111	BA	I0111	ROT4	tooth	1	2015	MathiesonNature2015 (1240k of same same sample with 390k in HaakLazaridis2015)	Haak, Wolfgang	Direct: IntCal20	4303	79	2474-2201 calBCE (3881±50 BP, Erl-8712)	..	Germany_BellBeaker	Rothenschirmbach	Germany	51.45	11.54	0	1240K pulldown padded to 3.2M snpset	1240K	2	0.731	0.731	..	539767	..	F	Germany, Rothenschirmbach Family A (2 members) (I1530-I0111 are 1st degree relatives )	0	0	n/a (female)	n/a (female)	n/a (female)	n/a (female)	n/a (female)	n/a (female)	188.260668	H3ao	[0.991,1]	..	..	n/a (female)	n/a (female)	n/a (female)	n/a (female)	0.001	0.018	None
I0112	BA	I0112	QUEXII6	tooth	1	2015	MathiesonNature2015 (1240k of same same sample with 390k in HaakLazaridis2015)	Haak, Wolfgang	Direct: IntCal20	4224	80	2455-2141 calBCE (3820±42 BP, Erl-7038)	..	Germany_BellBeaker	Quedlinburg Site XII	Germany	51.791	11.141	0	Repulldown on 3.2M snpset	1240K	1	2.048311	3.768	1671667	948580	..	F	n/a (no relatives detected)	22.2404	0	n/a (female)	n/a (female)	n/a (female)	n/a (female)	n/a (female)	n/a (female)	227.673245	H13a1a2	[0.991,0.999]	..	..	n/a (female)	n/a (female)	n/a (female)	n/a (female)	0.002	0.014	None
I0113	BA	I0113	QUEXII4	tooth	1	2015	MathiesonNature2015 (1240k of same same sample with 390k in HaakLazaridis2015)	Haak, Wolfgang	Direct: IntCal20	4146	85	2396-2034 calBCE (3773±47 BP, Erl-7283)	..	Germany_BellBeaker	Quedlinburg Site XII	Germany	51.791	11.141	0	1240K pulldown padded to 3.2M snpset	1240K	2	0.777	0.777	..	585608	..	F	n/a (no relatives detected)	0	0	n/a (female)	n/a (female)	n/a (female)	n/a (female)	n/a (female)	n/a (female)	8.427183	J1c5	[0.899,0.974]	..	..	n/a (female)	n/a (female)	n/a (female)	n/a (female)	-0.02	0.025	None
I0115	BA	I0115	ESP3	tooth	1	2015	MathiesonNature2015 (1240k of same same sample with 390k in HaakLazaridis2015)	Haak, Wolfgang	Direct: IntCal20	3815	58	1959-1751 calBCE (3540±31 BP, MAMS-21494)	..	Germany_EBA_Unetice	Esperstedt	Germany	51.42	11.68	0	Repulldown on 3.2M snpset	1240K	1	0.250239	0.409	571457	365198	..	F	n/a (no relatives detected)	n/a (too few SNPs)	n/a (too few SNPs)	n/a (female)	n/a (female)	n/a (female)	n/a (female)	n/a (female)	n/a (female)	..	U5a1i	[0.965,0.978]	..	..	n/a (female)	n/a (female)	n/a (female)	n/a (female)	0.047	0.022	None
I0116	BA	I0116	ESP4	tooth	1	2015	MathiesonNature2015 (1240k of same same sample with 390k in HaakLazaridis2015)	Haak, Wolfgang	Direct: IntCal20	3978	60	2137-1936 calBCE (3650±32 BP, MAMS-21495)	..	Germany_EBA_Unetice	Esperstedt	Germany	51.42	11.68	0	Repulldown on 3.2M snpset	1240K	1	0.945022	1.648	1137917	662220	..	M	n/a (no relatives detected)	5.696106	0	Lazaridis caller (12/6/2020) based on Yfull 8.09 running directly on the bam	I-Y14158	I2	..	..	..	..	W3a1	[0.959,0.971]	..	..	..	..	..	..	0.012	0.028	None
I0117	BA	I0117	ESP29	tooth	1	2015	MathiesonNature2015 (1240k of same same sample with 390k in HaakLazaridis2015)	Haak, Wolfgang	Direct: IntCal20	4092	58	2276-2037 calBCE (3743±25 BP, MAMS-21496)	..	Germany_EBA_Unetice	Esperstedt	Germany	51.42	11.68	0	1240K pulldown padded to 3.2M snpset	1240K	3	1.902	1.902	..	842419	..	F	Germany, Esperstedt Family A (2 members) (I0117-I0114 are a 1st degree relatives)	0	0	n/a (female)	n/a (female)	n/a (female)	n/a (female)	n/a (female)	n/a (female)	95.569135	I3a	[0.967,0.989]	..	..	n/a (female)	n/a (female)	n/a (female)	n/a (female)	-0.003	0.014	None
I0118	BA	I0118	ALB3	tooth	1	2015	MathiesonNature2015 (1240k of same same sample with 390k in HaakLazaridis2015)	Haak, Wolfgang	Direct: IntCal20	4325	58	2469-2238 calBCE (3892±32 BP, MAMS-21492)	..	Germany_LN_Alberstedt	Alberstedt	Germany	51.45	11.63	0	Repulldown on 3.2M snpset	1240K	4	6.830221	11.371	2010037	1056542	..	F	n/a (no relatives detected)	4.696399	0	n/a (female)	n/a (female)	n/a (female)	n/a (female)	n/a (female)	n/a (female)	231.954312	H+16311	[0.975,0.996]	..	..	n/a (female)	n/a (female)	n/a (female)	n/a (female)	0.003	0.009	None
I0164	BA	I0164	QUEVIII6	tooth	1	2015	MathiesonNature2015 (1240k of same same sample with 390k in HaakLazaridis2015)	Haak, Wolfgang	Direct: IntCal20	3906	42	2027-1890 calBCE (3599±25 BP, MAMS-21497)	..	Germany_EBA_Unetice	Quedlinburg Site VIII	Germany	51.793	11.143	0	Repulldown on 3.2M snpset	1240K	1	1.421579	2.487	1394022	838661	..	F	n/a (no relatives detected)	5.186897	0	n/a (female)	n/a (female)	n/a (female)	n/a (female)	n/a (female)	n/a (female)	487.079848	U5b2a1b	[0.995,1]	..	..	n/a (female)	n/a (female)	n/a (female)	n/a (female)	0.001	0.019	None
I0171	BA	I0171	BZH12	tooth	1	2015	MathiesonNature2015 (1240k of same same sample with 390k in HaakLazaridis2015)	Haak, Wolfgang	Direct: IntCal20	4118	66	2288-2039 calBCE (3758±33 BP, KIA-27952)	..	Germany_BenzigerodeHeimburg_LN	Benzingerode-Heimburg	Germany	51.82	10.91	0	Repulldown on 3.2M snpset	1240K	1	0.086178	0.143	220701	146159	..	F	n/a (no relatives detected)	n/a (too few SNPs)	n/a (too few SNPs)	n/a (female)	n/a (female)	n/a (female)	n/a (female)	n/a (female)	n/a (female)	160.013399	U5a1a2a	[0.986,0.998]	..	..	n/a (female)	n/a (female)	n/a (female)	n/a (female)	0.037	0.033	None
I0234	BA	I0234	SVP HB 25, K. 5, gr. 7	bone (long bone)	1	2015	MathiesonNature2015	Anthony, David	Context: Archaeological - Period	3675	72	1850-1600 BCE	..	Russia_Srubnaya	Samara Oblast, Volga River Valley, Samara Steppes, Rozhdestveno I	Russia	53.14	50.01	0	Repulldown on 3.2M snpset	1240K	1	0.297272	0.513	704550	444654	..	F	n/a (no relatives detected)	0	0	n/a (female)	n/a (female)	n/a (female)	n/a (female)	n/a (female)	n/a (female)	211	I1a1	[0.992,0.998]	0.103	0	n/a (female)	n/a (female)	n/a (female)	n/a (female)	0.009	0.014	None
I0235	BA	I0235	SVP26	bone (long bone)	1	2015	MathiesonNature2015	Anthony, David	Context: Archaeological - Period	3675	72	1850-1600 BCE	..	Russia_Srubnaya	Samara Oblast, Volga River Valley, Samara Steppes, Rozhdestveno I	Russia	53.14	50.01	0	Repulldown on 3.2M snpset	1240K	3	0.266376	0.454	636261	401534	..	F	n/a (no relatives detected)	4.785198	0	n/a (female)	n/a (female)	n/a (female)	n/a (female)	n/a (female)	n/a (female)	..	K1b2a	..	..	..	n/a (female)	n/a (female)	n/a (female)	n/a (female)	0.024	0.022	None
I0419	BA	I0419	Kurgan 7, Grave 1, SVP27	bone (long bone)	1	2015	NarasimhanPattersonScience2019 (supplement of MathiesonNature2018)	Khokhlov, Alexander; Anthony, David	Context: Archaeological - Period	4000	87	2200-1900 BCE	..	Russia_Potapovka_o2	Samara Oblast, Volga River Valley, Samara River, Utyevka VI	Russia	52.91277778	50.99055556	0	Repulldown on 3.2M snpset	1240K	4	0.445355	0.728242	955477	573725	..	M	n/a (no relatives detected)	8.381296	0	Lazaridis caller (12/6/2020) based on Yfull 8.09 running directly on the bam	R-Z2124	R1a1a1b2a2	..	..	..	237.475768	U2e1h	[0.985,0.999]	..	..	..	0.005791	0.937099597	[0,0.018]	-0.009	0.013	None
I0430	BA	I0430	SVP39, Spiridonovka II, kurgan 1, grave 1	bone (long bone)	1	2015	NarasimhanPattersonScience2019 (supplement of MathiesonNature2018)	Khokhlov, Alexander; Anthony, David	Context: Archaeological - Period	3675	72	1850-1600 BCE	..	Russia_Srubnaya	Samara Oblast, Volga River Valley, Samara River, Spiridonovka II	Russia	53.08	50.36	0	Repulldown on 3.2M snpset	1240K	3	2.602908	4.494341	1675141	958737	..	M	Russia, Samara Oblast, Volga River Valley, Khvalynsk II Family G (2 members) I0421-I0430 have 1 deg relation	27.242694	0	Lazaridis caller (12/6/2020) based on Yfull 8.09 running directly on the bam	R-Z2124	R1a1a1b2a2	..	..	..	370.003863	H3g	[0.976,0.994]	..	..	..	0.006729	3.362707677	[0.003,0.011]	-0.009	0.005	None
I0431	BA	I0431	SVP40, Spiridonovka II, kurgan 1, grave 2	bone (long bone)	1	2015	NarasimhanPattersonScience2019 (supplement of MathiesonNature2018)	Khokhlov, Alexander; Anthony, David	Context: Archaeological - Period	3675	72	1850-1600 BCE	..	Russia_Srubnaya	Samara Oblast, Volga River Valley, Samara River, Spiridonovka II	Russia	53.08	50.36	0	Repulldown on 3.2M snpset	1240K	3	0.151885	0.265684	385303	253101	..	F	n/a (no relatives detected)	n/a (too few SNPs)	n/a (too few SNPs)	n/a (female)	n/a (female)	n/a (female)	n/a (female)	n/a (female)	n/a (female)	181.281429	H2b	[0.992,1]	..	..	n/a (female)	n/a (female)	n/a (female)	n/a (female)	0.022	0.008	None
I0432	BA	I0432	SVP42	bone (long bone)	1	2015	MathiesonNature2015	Anthony, David	Direct: IntCal20	4695	111	2925-2491 calBCE (4180±84 BP, AA-12569)	..	Russia_MBA_Poltavka_oEEF	Samara Oblast, Sok River, Potapovka I	Russia	53.66	50.67	0	Repulldown on 3.2M snpset	1240K	1	0.523528	0.87	1029054	622671	..	M	n/a (no relatives detected)	47.389123	0	Lazaridis caller (12/6/2020) based on Yfull 8.09 running directly on the bam	R-Z2124	R1a1a1b2a2	..	..	..	325.334721	U5a1c	[0.983,0.997]	0.068	..	..	..	..	..	0.02	0.022	None
I0803	BA	I0803	EUL41	tooth	1	2015	MathiesonNature2015 (1240k of same same sample with 390k in HaakLazaridis2015)	Haak, Wolfgang	Direct: IntCal20	3977	56	2135-1941 calBCE (3650±26 BP, MAMS-22822)	..	Germany_EBA_Unetice	Eulau	Germany	51.167663	11.847527	0	Repulldown on 3.2M snpset	1240K	1	0.133764	0.228	339093	211861	..	F	n/a (no relatives detected)	n/a (too few SNPs)	n/a (too few SNPs)	n/a (female)	n/a (female)	n/a (female)	n/a (female)	n/a (female)	n/a (female)	200	H4a1a1a	[0.989,0.996]	0.109	0.014	n/a (female)	n/a (female)	n/a (female)	n/a (female)	0.006	0.025	None
I0804	BA	I0804	EUL57	tooth	1	2015	MathiesonNature2015 (1240k of same same sample with 390k in HaakLazaridis2015)	Haak, Wolfgang	Direct: IntCal20	4010	53	2139-1959 calBCE (3671±26 BP, MAMS-22821)	..	Germany_EBA_Unetice	Eulau	Germany	51.167663	11.847527	0	Repulldown on 3.2M snpset	1240K	1	0.031942	0.054	94626	59911	..	M	n/a (no relatives detected)	n/a (too few SNPs)	n/a (too few SNPs)	Lazaridis caller (12/6/2020) based on Yfull 8.09 running directly on the bam	IJ	IJ	..	..	I2	131	H3	[0.980,0.993]	0.073	0.611	..	..	..	..	0.043	0.038	Model_Misspecified
I0805	BA	I0805	QLB26	tooth	1	2015	MathiesonNature2015	Haak, Wolfgang	Direct: IntCal20	4252	92	2465-2142 calBCE (3839±55 BP, Erl-8558)	..	Germany_BellBeaker_contam	Quedlinburg Site VII	Germany	51.79	11.14	0	Repulldown on 3.2M snpset	1240K	1	0.140565	0.232	364022	215441	..	M	n/a (no relatives detected)	n/a (too few SNPs)	n/a (too few SNPs)	Lazaridis caller (12/6/2020) based on Yfull 8.09 running directly on the bam	R-Y128188	R1b1a1b1a1a2b1c1a1	..	..	R1b1a2	199	H1	[0.981,0.992]	0.094	0.143	..	..	..	..	0.053	0.027	None
I0806	BA	I0806	QLB28	tooth	1	2015	MathiesonNature2015 (1240k of same same sample with 390k in HaakLazaridis2015)	Haak, Wolfgang	Direct: IntCal20	4217	58	2433-2147 calBCE (3824±25 BP, MAMS-22820)	..	Germany_BellBeaker	Quedlinburg Site VII	Germany	51.79	11.14	0	Repulldown on 3.2M snpset	1240K	1	0.080689	0.13	226838	133159	..	M	n/a (no relatives detected)	n/a (too few SNPs)	n/a (too few SNPs)	Lazaridis caller (12/6/2020) based on Yfull 8.09 running directly on the bam	R-P312	R1b1a1b1a1a2	..	..	R1b1a2a1a2	268	H1	[0.997,1.000]	0.084	0.546	..	..	..	..	-0.008	0.021	Model_Misspecified
I0937	BA	I0937	937, kurgan 4, burial 3	bone (long bone)	1	2019	NarasimhanPattersonScience2019	Hanks, Bryan; Epimakhov, Andrey	Context: Dates on individual(s) from same site (I0941, I1028, I1064, I1056, I1054, I1058, I1053, I1017, I1057, I1029, I1027, I1020, I0984)	3825	101	2050-1700 BCE	..	Russia_MLBA_Sintashta	Kamennyi Ambar 5 Cemetery	Russia	52.81666667	60.46666667	0	Repulldown on 3.2M snpset	1240K	2	0.046886	0.076196	138157	85236	..	F	n/a (no relatives detected)	n/a (too few SNPs)	n/a (too few SNPs)	n/a (female)	n/a (female)	n/a (female)	n/a (female)	n/a (female)	n/a (female)	303.556521	U5a1b1f	[0.995,1]	..	..	n/a (female)	n/a (female)	n/a (female)	n/a (female)	-0.06	0.047	Model_Misspecified
I0938	BA	I0938	939, kurgan 4, burial 1	bone (long bone)	1	2019	NarasimhanPattersonScience2019	Hanks, Bryan; Epimakhov, Andrey	Context: Dates on individual(s) from same site (I0941, I1028, I1064, I1056, I1054, I1058, I1053, I1017, I1057, I1029, I1027, I1020, I0984)	3825	101	2050-1700 BCE	..	Russia_MLBA_Sintashta	Kamennyi Ambar 5 Cemetery	Russia	52.81666667	60.46666667	0	Repulldown on 3.2M snpset	1240K	2	0.060628	0.098218	176727	108622	..	F	n/a (no relatives detected)	n/a (too few SNPs)	n/a (too few SNPs)	n/a (female)	n/a (female)	n/a (female)	n/a (female)	n/a (female)	n/a (female)	151.829441	H2a1a	[0.99,1]	..	..	n/a (female)	n/a (female)	n/a (female)	n/a (female)	-0.058	0.036	Model_Misspecified
I0939	BA	I0939	948, kurgan 4, burial 9, skeleton 2	bone (long bone)	1	2019	NarasimhanPattersonScience2019	Hanks, Bryan; Epimakhov, Andrey	Context: Dates on individual(s) from same site (I0941, I1028, I1064, I1056, I1054, I1058, I1053, I1017, I1057, I1029, I1027, I1020, I0984)	3825	101	2050-1700 BCE	..	Russia_MLBA_Sintashta	Kamennyi Ambar 5 Cemetery	Russia	52.81666667	60.46666667	0	Repulldown on 3.2M snpset	1240K	2	0.362877	0.606801	792939	494101	..	F	n/a (no relatives detected)	50.033902	0	n/a (female)	n/a (female)	n/a (female)	n/a (female)	n/a (female)	n/a (female)	65.279377	T2e2	[0.995,1]	..	..	n/a (female)	n/a (female)	n/a (female)	n/a (female)	-0.041	0.019	Model_Misspecified
I0942	BA	I0942	1012, kurgan 2, burial 5, skeleton 1	bone (long bone)	1	2019	NarasimhanPattersonScience2019	Hanks, Bryan; Epimakhov, Andrey	Context: Dates on individual(s) from same site (I0941, I1028, I1064, I1056, I1054, I1058, I1053, I1017, I1057, I1029, I1027, I1020, I0984)	3825	101	2050-1700 BCE	..	Russia_MLBA_Sintashta	Kamennyi Ambar 5 Cemetery	Russia	52.81666667	60.46666667	0	Repulldown on 3.2M snpset	1240K	2	0.082726	0.135251	235726	146788	..	M	n/a (no relatives detected)	n/a (too few SNPs)	n/a (too few SNPs)	Lazaridis caller (12/6/2020) based on Yfull 8.09 running directly on the bam	R-M198	R1a1a	..	..	..	249.404611	H2b	[0.996,1]	..	..	..	..	..	..	-0.019	0.031	Model_Misspecified
I0943	BA	I0943	1017, kurgan 2, burial 5, skeleton 1	bone (long bone)	1	2019	NarasimhanPattersonScience2019	Hanks, Bryan; Epimakhov, Andrey	Context: Dates on individual(s) from same site (I0941, I1028, I1064, I1056, I1054, I1058, I1053, I1017, I1057, I1029, I1027, I1020, I0984)	3825	101	2050-1700 BCE	..	Russia_MLBA_Sintashta	Kamennyi Ambar 5 Cemetery	Russia	52.81666667	60.46666667	0	Repulldown on 3.2M snpset	1240K	2	0.844338	1.419945	1165023	703930	..	F	n/a (no relatives detected)	52.455694	0	n/a (female)	n/a (female)	n/a (female)	n/a (female)	n/a (female)	n/a (female)	364.178043	J1b1a1	[0.995,1]	..	..	n/a (female)	n/a (female)	n/a (female)	n/a (female)	0.015	0.013	None
I0944	BA	I0944	StepVIIS-1, burial 17, skeleton 1	bone (phalanx)	1	2019	NarasimhanPattersonScience2019	Hanks, Bryan; Epimakhov, Andrey	Direct: IntCal20	3820	79	2026-1701 calBCE (3540±52 BP, AA-90949)	..	Russia_Petrovka	Stepnoe VII Cemetery	Russia	53.876	59.076	0	Repulldown on 3.2M snpset	1240K	2	0.031831	0.054005	95680	61321	..	F	n/a (no relatives detected)	n/a (too few SNPs)	n/a (too few SNPs)	n/a (female)	n/a (female)	n/a (female)	n/a (female)	n/a (female)	n/a (female)	5.585129	W5a	[0.863,0.954]	..	..	n/a (female)	n/a (female)	n/a (female)	n/a (female)	-0.094	0.071	Model_Misspecified
I0945	BA	I0945	StepVIIS-2, burial 17, skeleton 2	bone (rib)	1	2019	NarasimhanPattersonScience2019	Hanks, Bryan; Epimakhov, Andrey	Context: Archaeological - Period	3900	144	2200-1700 BCE	..	Russia_Petrovka	Stepnoe VII Cemetery	Russia	53.876	59.076	0	Repulldown on 3.2M snpset	1240K	2	0.115914	0.189165	322807	199470	..	F	n/a (no relatives detected)	n/a (too few SNPs)	n/a (too few SNPs)	n/a (female)	n/a (female)	n/a (female)	n/a (female)	n/a (female)	n/a (female)	22.516688	U5a1i1	[0.972,0.995]	..	..	n/a (female)	n/a (female)	n/a (female)	n/a (female)	0.045	0.035	None
I0946	BA	I0946	StepVIIS-3, burial 17, skeleton 3	bone (rib)	1	2019	NarasimhanPattersonScience2019	Hanks, Bryan; Epimakhov, Andrey	Direct: IntCal20	3886	86	2133-1751 calBCE (3584±55 BP, AA-90948)	..	Russia_Petrovka	Stepnoe VII Cemetery	Russia	53.876	59.076	0	Repulldown on 3.2M snpset	1240K	3	0.050102	0.08202	147580	91544	..	F	n/a (no relatives detected)	n/a (too few SNPs)	n/a (too few SNPs)	n/a (female)	n/a (female)	n/a (female)	n/a (female)	n/a (female)	n/a (female)	0.919307	n/a (<2x)	n/a (<2x)	..	..	n/a (female)	n/a (female)	n/a (female)	n/a (female)	-0.092	0.062	Model_Misspecified
I0982	BA	I0982	979, kurgan 2, burial 17, skeleton 1	bone (long bone)	1	2019	NarasimhanPattersonScience2019	Hanks, Bryan; Epimakhov, Andrey	Context: Dates on individual(s) from same site (I0941, I1028, I1064, I1056, I1054, I1058, I1053, I1017, I1057, I1029, I1027, I1020, I0984)	3825	101	2050-1700 BCE	..	Russia_MLBA_Sintashta	Kamennyi Ambar 5 Cemetery	Russia	52.81666667	60.46666667	0	Repulldown on 3.2M snpset	1240K	1	0.038152	0.065777	113065	74149	..	F	n/a (no relatives detected)	n/a (too few SNPs)	n/a (too few SNPs)	n/a (female)	n/a (female)	n/a (female)	n/a (female)	n/a (female)	n/a (female)	7.72	J2b1d	[0.981,1.000]	0.038	0.012	n/a (female)	n/a (female)	n/a (female)	n/a (female)	0.074	0.064	None
I0984	BA	I0984	992, kurgan 2, burial 7, skeleton 4 / 996, kurgan 2, burial 6, skeleton 2	bone (long bone)	1	2019	NarasimhanPattersonScience2019	Hanks, Bryan; Epimakhov, Andrey	Direct: IntCal20	3870	52	2024-1779 calBCE (3572±29 BP, OxA-12530)	..	Russia_MLBA_Sintashta	Kamennyi Ambar 5 Cemetery	Russia	52.81666667	60.46666667	0	Repulldown on 3.2M snpset	1240K	3	0.59817	0.990519	1121081	671882	..	M	n/a (no relatives detected)	9.720708	0	Lazaridis caller (12/6/2020) based on Yfull 8.09 running directly on the bam	R-Z2124	R1a1a1b2a2	..	..	..	390.937836	T2e2	[0.992,0.999]	..	..	..	0.001407	0.384908417	[0,0.009]	0.004	0.009	None
I0986	BA	I0986	995, kurgan 2, burial 6, skeleton 1	bone (long bone)	1	2019	NarasimhanPattersonScience2019	Hanks, Bryan; Epimakhov, Andrey	Context: Dates on individual(s) from same site (I0941, I1028, I1064, I1056, I1054, I1058, I1053, I1017, I1057, I1029, I1027, I1020, I0984)	3825	101	2050-1700 BCE	..	Russia_MLBA_Sintashta	Kamennyi Ambar 5 Cemetery	Russia	52.81666667	60.46666667	0	Repulldown on 3.2M snpset	1240K	2	0.071677	0.11707	207116	128793	..	M	n/a (no relatives detected)	n/a (too few SNPs)	n/a (too few SNPs)	Lazaridis caller (12/6/2020) based on Yfull 8.09 running directly on the bam	R-Z645	R1a1a1	..	..	..	80.226869	H1b	[0.977,0.993]	..	..	..	..	..	..	0.064	0.044	None
I0987	BA	I0987	1013, kurgan 2, burial 5, skeleton 2	bone (long bone)	1	2019	NarasimhanPattersonScience2019	Hanks, Bryan; Epimakhov, Andrey	Context: Dates on individual(s) from same site (I0941, I1028, I1064, I1056, I1054, I1058, I1053, I1017, I1057, I1029, I1027, I1020, I0984)	3825	101	2050-1700 BCE	..	Russia_MLBA_Sintashta_contam	Kamennyi Ambar 5 Cemetery	Russia	52.81666667	60.46666667	0	Repulldown on 3.2M snpset	1240K	2	0.254082	0.420997	614181	381807	..	M	Russia, Kamennyi Ambar 5 Cemetery Family F (2 members) (I0987 and I1089 are 2nd or 3rd degree relatives)	n/a (too few SNPs)	n/a (too few SNPs)	Lazaridis caller (12/6/2020) based on Yfull 8.09 running directly on the bam	R-Z645	R1a1a1	..	..	..	..	..	..	..	..	..	0.085317	2.811495638	[0.026,0.145]	-0.039	0.042	Very_High_Contamination
I0989	BA	I0989	1018, kurgan 2, burial 5, skeleton 5a	bone (long bone)	1	2019	NarasimhanPattersonScience2019	Hanks, Bryan; Epimakhov, Andrey	Context: Dates on individual(s) from same site (I0941, I1028, I1064, I1056, I1054, I1058, I1053, I1017, I1057, I1029, I1027, I1020, I0984)	3825	101	2050-1700 BCE	..	Russia_MLBA_Sintashta	Kamennyi Ambar 5 Cemetery	Russia	52.81666667	60.46666667	0	Repulldown on 3.2M snpset	1240K	2	0.130187	0.211599	355530	218898	..	M	n/a (no relatives detected)	n/a (too few SNPs)	n/a (too few SNPs)	Lazaridis caller (12/6/2020) based on Yfull 8.09 running directly on the bam	R-Z645	R1a1a1	..	..	..	197.469612	H1b	[0.995,1]	..	..	..	..	..	..	-0.017	0.033	None
I1003	BA	I1003	945, kurgan 4, burial 9, skeleton 1	bone (long bone)	1	2019	NarasimhanPattersonScience2019	Hanks, Bryan; Epimakhov, Andrey	Context: Dates on individual(s) from same site (I0941, I1028, I1064, I1056, I1054, I1058, I1053, I1017, I1057, I1029, I1027, I1020, I0984)	3825	101	2050-1700 BCE	..	Russia_MLBA_Sintashta	Kamennyi Ambar 5 Cemetery	Russia	52.81666667	60.46666667	0	Repulldown on 3.2M snpset	1240K	2	0.032145	0.054175	96036	61642	..	M	n/a (no relatives detected)	n/a (too few SNPs)	n/a (too few SNPs)	Lazaridis caller (12/6/2020) based on Yfull 8.09 running directly on the bam	R-M198	R1a1a	..	..	..	27.899813	U4b1a1a1	[0.992,1]	..	..	..	-0.036067	-0.852324757	[0,0.047]	0.102	0.012	None
I1006	BA	I1006	956, kurgan 4, burial 5, skeleton 1	bone (long bone)	1	2019	NarasimhanPattersonScience2019	Hanks, Bryan; Epimakhov, Andrey	Context: Dates on individual(s) from same site (I0941, I1028, I1064, I1056, I1054, I1058, I1053, I1017, I1057, I1029, I1027, I1020, I0984)	3825	101	2050-1700 BCE	..	Russia_MLBA_Sintashta	Kamennyi Ambar 5 Cemetery	Russia	52.81666667	60.46666667	0	Repulldown on 3.2M snpset	1240K	2	0.042945	0.069187	126916	77961	..	M	n/a (no relatives detected)	n/a (too few SNPs)	n/a (too few SNPs)	Lazaridis caller (12/6/2020) based on Yfull 8.09 running directly on the bam	R-M198	R1a1a	..	..	..	94.083348	U5a1c	[0.991,0.999]	..	..	..	..	..	..	-0.013	0.059	Model_Misspecified
I1008	BA	I1008	960, kurgan 4, burial 5, skeleton 5	bone (long bone)	1	2019	NarasimhanPattersonScience2019	Hanks, Bryan; Epimakhov, Andrey	Context: Dates on individual(s) from same site (I0941, I1028, I1064, I1056, I1054, I1058, I1053, I1017, I1057, I1029, I1027, I1020, I0984)	3825	101	2050-1700 BCE	..	Russia_MLBA_Sintashta	Kamennyi Ambar 5 Cemetery	Russia	52.81666667	60.46666667	0	Repulldown on 3.2M snpset	1240K	2	0.190311	0.313842	490848	304731	..	M	n/a (no relatives detected)	n/a (too few SNPs)	n/a (too few SNPs)	Lazaridis caller (12/6/2020) based on Yfull 8.09 running directly on the bam	R-Z2124	R1a1a1b2a2	..	..	..	97.984429	T1a1	[0.988,0.999]	..	..	..	-0.003244	-1.366229535	[0,0.001]	0.013	0.021	None
I1011	BA	I1011	965, kurgan 2, burial 4, skeleton 4 / 966, kurgan 2, burial 4, skeleton 5	bone (long bone)	1	2019	NarasimhanPattersonScience2019	Hanks, Bryan; Epimakhov, Andrey	Context: Dates on individual(s) from same site (I0941, I1028, I1064, I1056, I1054, I1058, I1053, I1017, I1057, I1029, I1027, I1020, I0984)	3825	101	2050-1700 BCE	..	Russia_MLBA_Sintashta	Kamennyi Ambar 5 Cemetery	Russia	52.81666667	60.46666667	0	Repulldown on 3.2M snpset	1240K	3	1.157522	1.942397	1479851	855291	..	M	n/a (no relatives detected)	52.098902	20.2972	Lazaridis caller (12/6/2020) based on Yfull 8.09 running directly on the bam	R-Z2125	R1a1a1b2a2a~	..	..	..	722.302312	U5a2+16294	[0.99,0.999]	..	..	..	0.006249	2.19392638	[0.001,0.012]	-0.003	0.009	None
I1012_published	BA	I1012	967, kurgan 2, burial 4, skeleton 6	bone (rib)	1	2019	NarasimhanPattersonScience2019	Hanks, Bryan	Context: Dates on individual(s) from same site (I0941, I1028, I1064, I1056, I1054, I1058, I1053, I1017, I1057, I1029, I1027, I1020, I0984)	3825	101	2050-1700 BCE	..	Russia_MLBA_Sintashta	Kamennyi Ambar 5 Cemetery	Russia	52.81666667	60.46666667	0	Repulldown on 3.2M snpset	1240K	4	0.228766	0.371305	571227	348214	..	M	n/a (no relatives detected)	n/a (too few SNPs)	n/a (too few SNPs)	Lazaridis caller (12/6/2020) based on Yfull 8.09 running directly on the bam	R-Z645	R1a1a1	..	..	..	..	U2e1h	..	..	0.379	..	0.0165	1.774193548	[0,0.035]	-0.02	0.011	None
I1013	BA	I1013	970, kurgan 2, burial 10, skeleton 3	bone (long bone)	1	2019	NarasimhanPattersonScience2019	Hanks, Bryan; Epimakhov, Andrey	Context: Dates on individual(s) from same site (I0941, I1028, I1064, I1056, I1054, I1058, I1053, I1017, I1057, I1029, I1027, I1020, I0984)	3825	101	2050-1700 BCE	..	Russia_MLBA_Sintashta	Kamennyi Ambar 5 Cemetery	Russia	52.81666667	60.46666667	0	Repulldown on 3.2M snpset	1240K	2	0.027282	0.046524	81777	53133	..	F	n/a (no relatives detected)	n/a (too few SNPs)	n/a (too few SNPs)	n/a (female)	n/a (female)	n/a (female)	n/a (female)	n/a (female)	n/a (female)	24.400507	K1a+195	[0.986,0.999]	..	..	n/a (female)	n/a (female)	n/a (female)	n/a (female)	-0.101	0.054	Model_Misspecified
I1018	BA	I1018	980, kurgan 2, burial 17, skeleton 2	bone (long bone)	1	2019	NarasimhanPattersonScience2019	Hanks, Bryan; Epimakhov, Andrey	Context: Dates on individual(s) from same site (I0941, I1028, I1064, I1056, I1054, I1058, I1053, I1017, I1057, I1029, I1027, I1020, I0984)	3825	101	2050-1700 BCE	..	Russia_MLBA_Sintashta	Kamennyi Ambar 5 Cemetery	Russia	52.81666667	60.46666667	0	Repulldown on 3.2M snpset	1240K	1	0.210106	0.347	532428	327842	..	M	n/a (no relatives detected)	n/a (too few SNPs)	n/a (too few SNPs)	Lazaridis caller (12/6/2020) based on Yfull 8.09 running directly on the bam	R-Z2124	R1a1a1b2a2	..	..	..	450	T2e2	[0.999,1.000]	0.055	0.419	180	n/a (<200 SNPs)	n/a (<200 SNPs)	n/a (<200 SNPs)	-0.024	0.026	None
I1019	BA	I1019	981, kurgan 2, burial 3	bone (long bone)	1	2019	NarasimhanPattersonScience2019	Hanks, Bryan; Epimakhov, Andrey	Context: Dates on individual(s) from same site (I0941, I1028, I1064, I1056, I1054, I1058, I1053, I1017, I1057, I1029, I1027, I1020, I0984)	3825	101	2050-1700 BCE	..	Russia_MLBA_Sintashta	Kamennyi Ambar 5 Cemetery	Russia	52.81666667	60.46666667	0	Repulldown on 3.2M snpset	1240K	1	0.257541	0.427	626368	385829	..	M	n/a (no relatives detected)	n/a (too few SNPs)	n/a (too few SNPs)	Lazaridis caller (12/6/2020) based on Yfull 8.09 running directly on the bam	R-Z94	R1a1a1	..	..	..	138	W1c	[0.996,1.000]	0.048	0.41	238	0.031159	2.242167633	[0.004,0.058]	-0.041	0.027	Model_Misspecified
I1022	BA	I1022	985, kurgan 2, burial 12, skeleton 3	bone (long bone)	1	2019	NarasimhanPattersonScience2019	Hanks, Bryan; Epimakhov, Andrey	Context: Dates on individual(s) from same site (I0941, I1028, I1064, I1056, I1054, I1058, I1053, I1017, I1057, I1029, I1027, I1020, I0984)	3825	101	2050-1700 BCE	..	Russia_MLBA_Sintashta	Kamennyi Ambar 5 Cemetery	Russia	52.81666667	60.46666667	0	Repulldown on 3.2M snpset	1240K	1	0.124186	0.215	334105	216223	..	F	n/a (no relatives detected)	n/a (too few SNPs)	n/a (too few SNPs)	n/a (female)	n/a (female)	n/a (female)	n/a (female)	n/a (female)	n/a (female)	224	U5a1a2a	[0.991,0.997]	0.077	0.015	n/a (female)	n/a (female)	n/a (female)	n/a (female)	-0.037	0.019	Model_Misspecified
I1024	BA	I1024	993, kurgan 2, burial 7, skeleton 6	bone (long bone)	1	2019	NarasimhanPattersonScience2019	Hanks, Bryan; Epimakhov, Andrey	Context: Dates on individual(s) from same site (I0941, I1028, I1064, I1056, I1054, I1058, I1053, I1017, I1057, I1029, I1027, I1020, I0984)	3825	101	2050-1700 BCE	..	Russia_MLBA_Sintashta	Kamennyi Ambar 5 Cemetery	Russia	52.81666667	60.46666667	0	Repulldown on 3.2M snpset	1240K	2	0.343188	0.583	757038	473166	..	F	n/a (no relatives detected)	21.706303	0	n/a (female)	n/a (female)	n/a (female)	n/a (female)	n/a (female)	n/a (female)	53.04955	H2b	[0.994,1]	..	..	n/a (female)	n/a (female)	n/a (female)	n/a (female)	-0.019	0.016	None
I1027	BA	I1027	1000, kurgan 2, burial 6, skeleton 6 / 1002, kurgan 2, burial 6, skeleton 8 / 1006, kurgan 2, burial 9, skeleton 2	bone (long bone)	1	2019	NarasimhanPattersonScience2019	Hanks, Bryan; Epimakhov, Andrey	Direct: IntCal20	3833	53	2008-1773 calBCE (3550±25 BP, PSUAMS-1954)	..	Russia_MLBA_Sintashta	Kamennyi Ambar 5 Cemetery	Russia	52.81666667	60.46666667	0	Repulldown on 3.2M snpset	1240K	3	2.156223	3.648	1778750	970922	..	M	n/a (no relatives detected)	0	0	Lazaridis caller (12/6/2020) based on Yfull 8.09 running directly on the bam	R-Z2125	R1a1a1b2a2a~	..	..	..	..	T1a1	..	..	..	..	..	..	..	-0.009	0.007	None
I1029	BA	I1029	1008, kurgan 2, burial 8, skeleton 2	bone (long bone)	1	2019	NarasimhanPattersonScience2019	Hanks, Bryan; Epimakhov, Andrey	Direct: IntCal20	3830	57	2012-1772 calBCE (3549±29 BP, OxA-12531)	..	Russia_MLBA_Sintashta	Kamennyi Ambar 5 Cemetery	Russia	52.81666667	60.46666667	0	Repulldown on 3.2M snpset	1240K	1	0.489201	0.826	941711	579467	..	F	n/a (no relatives detected)	33.157007	0	n/a (female)	n/a (female)	n/a (female)	n/a (female)	n/a (female)	n/a (female)	357	J1c5a	[0.996,1.000]	0.054	0.01	n/a (female)	n/a (female)	n/a (female)	n/a (female)	-0.028	0.014	None
I10342	BA	I10342	VLRD_VL63	petrous	1	2021	PattersonNature2021	Pinhasi, Ron	Context: Archaeological - Period	4050	231	2500-1700 BCE	..	France_LN_EBA	Lauzet-Ubaye, Villard	France	44.476	6.369	0	Repulldown on 3.2M snpset	1240K	2	5.035871	8.708334	1659666	924372	..	M	n/a (no relatives detected)	0	0	Lazaridis caller (12/6/2020) based on Yfull 8.09 running directly on the bam	R-P312	R1b1a1b1a1a2	..	..	..	..	W6	..	..	..	..	..	..	..	0.001	0.004	None
I10343	BA	I10343	VLRD_VL498	petrous	1	2021	PattersonNature2021	Pinhasi, Ron	Context: Archaeological - Period	4050	231	2500-1700 BCE	..	France_LN_EBA	Lauzet-Ubaye, Villard	France	44.476	6.369	0	Repulldown on 3.2M snpset	1240K	1	2.640713	4.586206	1390170	822985	..	F	n/a (no relatives detected)	4.00399	0	n/a (female)	n/a (female)	n/a (female)	n/a (female)	n/a (female)	n/a (female)	298	J1c5	[0.993,0.999]	0.058	0.013	n/a (female)	n/a (female)	n/a (female)	n/a (female)	-0.008	0.006	None
I10344	BA	I10344	VLRD_VL940	petrous	1	2021	PattersonNature2021	Pinhasi, Ron	Context: Archaeological - Period	4050	231	2500-1700 BCE	..	France_LN_EBA	Lauzet-Ubaye, Villard	France	44.476	6.369	0	Repulldown on 3.2M snpset	1240K	1	1.996671	3.455786	1391287	825265	..	F	n/a (no relatives detected)	0	0	n/a (female)	n/a (female)	n/a (female)	n/a (female)	n/a (female)	n/a (female)	402	H3+152	[0.97,0.984]	0.046	0.013	n/a (female)	n/a (female)	n/a (female)	n/a (female)	0.002	0.007	None
I10347	BA	I10347	VLRD_VLR2	petrous	1	2021	PattersonNature2021	Pinhasi, Ron	Context: Archaeological - Period	4050	231	2500-1700 BCE	..	France_LN_EBA	Lauzet-Ubaye, Villard	France	44.476	6.369	0	Repulldown on 3.2M snpset	1240K	1	2.680139	4.631594	1374016	795543	..	M	n/a (no relatives detected)	5.382997	0	Lazaridis caller (12/6/2020) based on Yfull 8.09 running directly on the bam	G-BY27899	G2a2b2a1a1b	..	..	..	470	T1a	[0.994,1]	0.076	0.421	5416	0.00406	4.442996033	[0.002,0.006]	0.01	0.006	None
I10348	BA	I10348	VLRD_VLR3	petrous	1	2021	PattersonNature2021	Pinhasi, Ron	Context: Archaeological - Period	4050	231	2500-1700 BCE	..	France_LN_EBA	Lauzet-Ubaye, Villard	France	44.476	6.369	0	Repulldown on 3.2M snpset	1240K	1	2.248505	3.874659	1380060	801001	..	M	n/a (no relatives detected)	0	0	Lazaridis caller (12/6/2020) based on Yfull 8.09 running directly on the bam	R-L2	R1b1a1b1a1a2b1	..	..	..	502	H1e	[0.993,1]	0.07	0.423	5185	0.0043	4.29778664	[0.002,0.006]	-0.002	0.006	None
I1053	BA	I1053	946, kurgan 4, burial 11, skeleton 2	bone (long bone)	1	2019	NarasimhanPattersonScience2019	Hanks, Bryan; Epimakhov, Andrey	Direct: IntCal20	3785	47	1928-1751 calBCE (3520±25 BP, PSUAMS-2064)	..	Russia_MLBA_Sintashta	Kamennyi Ambar 5 Cemetery	Russia	52.81666667	60.46666667	0	Repulldown on 3.2M snpset	1240K	1	2.076064	3.59	1500620	847953	..	M	Russia, Kamennyi Ambar 5 Cemetery Family D (2 members) (I1054 and I1053 are 1st degree relatives)	35.845	0	Lazaridis caller (12/6/2020) based on Yfull 8.09 running directly on the bam	R-Z2124	R1a1a1b2a2	..	..	..	738	H2b	[0.983,0.992]	0.06	0.411	4940	0.003021	3.182128341	[0.001,0.005]	-0.004	0.007	None
I1055	BA	I1055	952, kurgan 4, burial 2, skeleton 3	bone (long bone)	1	2019	NarasimhanPattersonScience2019	Hanks, Bryan; Epimakhov, Andrey	Context: Dates on individual(s) from same site (I0941, I1028, I1064, I1056, I1054, I1058, I1053, I1017, I1057, I1029, I1027, I1020, I0984)	3825	101	2050-1700 BCE	..	Russia_MLBA_Sintashta	Kamennyi Ambar 5 Cemetery	Russia	52.81666667	60.46666667	0	Repulldown on 3.2M snpset	1240K	1	0.200644	0.335	509878	317477	..	M	Russia, Kamennyi Ambar 5 Cemetery Family A (2 members) (I0940 and I1055 are 1st degree relatives)	n/a (too few SNPs)	n/a (too few SNPs)	Lazaridis caller (12/6/2020) based on Yfull 8.09 running directly on the bam	R-Z94	R1a1a1	..	..	..	316	U2e1h	[0.996,1.000]	0.084	0.406	169	n/a (<200 SNPs)	n/a (<200 SNPs)	n/a (<200 SNPs)	0.003	0.016	None
I1060	BA	I1060	968, kurgan 2, burial 10, skeleton 1	bone (long bone)	1	2019	NarasimhanPattersonScience2019	Hanks, Bryan; Epimakhov, Andrey	Context: Dates on individual(s) from same site (I0941, I1028, I1064, I1056, I1054, I1058, I1053, I1017, I1057, I1029, I1027, I1020, I0984)	3825	101	2050-1700 BCE	..	Russia_MLBA_Sintashta	Kamennyi Ambar 5 Cemetery	Russia	52.81666667	60.46666667	0	Repulldown on 3.2M snpset	1240K	1	0.088957	0.158	238340	158473	..	F	n/a (no relatives detected)	n/a (too few SNPs)	n/a (too few SNPs)	n/a (female)	n/a (female)	n/a (female)	n/a (female)	n/a (female)	n/a (female)	43	T2b34	[0.991,0.999]	0.045	0.014	n/a (female)	n/a (female)	n/a (female)	n/a (female)	-0.044	0.042	Model_Misspecified
I1061	BA	I1061	969, kurgan 2, burial 10, skeleton 2	bone (long bone)	1	2019	NarasimhanPattersonScience2019	Hanks, Bryan; Epimakhov, Andrey	Context: Dates on individual(s) from same site (I0941, I1028, I1064, I1056, I1054, I1058, I1053, I1017, I1057, I1029, I1027, I1020, I0984)	3825	101	2050-1700 BCE	..	Russia_MLBA_Sintashta	Kamennyi Ambar 5 Cemetery	Russia	52.81666667	60.46666667	0	Repulldown on 3.2M snpset	1240K	3	0.12726	0.224715	335748	221878	..	F	n/a (no relatives detected)	n/a (too few SNPs)	n/a (too few SNPs)	n/a (female)	n/a (female)	n/a (female)	n/a (female)	n/a (female)	n/a (female)	27.556159	H5a1	[0.982,0.999]	..	..	n/a (female)	n/a (female)	n/a (female)	n/a (female)	-0.018	0.037	None
I1062	BA	I1062	975, kurgan 2, burial 11, skeleton 1	bone (long bone)	1	2019	NarasimhanPattersonScience2019	Hanks, Bryan; Epimakhov, Andrey	Context: Dates on individual(s) from same site (I0941, I1028, I1064, I1056, I1054, I1058, I1053, I1017, I1057, I1029, I1027, I1020, I0984)	3825	101	2050-1700 BCE	..	Russia_MLBA_Sintashta	Kamennyi Ambar 5 Cemetery	Russia	52.81666667	60.46666667	0	Repulldown on 3.2M snpset	1240K	1	0.095555	0.16	269872	168978	..	F	n/a (no relatives detected)	n/a (too few SNPs)	n/a (too few SNPs)	n/a (female)	n/a (female)	n/a (female)	n/a (female)	n/a (female)	n/a (female)	168	K1a+195	[0.983,0.992]	0.071	0.015	n/a (female)	n/a (female)	n/a (female)	n/a (female)	0.063	0.036	None
I1063	BA	I1063	1009, kurgan 2, burial 8, skeleton 3	bone (long bone)	1	2019	NarasimhanPattersonScience2019	Hanks, Bryan; Epimakhov, Andrey	Context: Dates on individual(s) from same site (I0941, I1028, I1064, I1056, I1054, I1058, I1053, I1017, I1057, I1029, I1027, I1020, I0984)	3825	101	2050-1700 BCE	..	Russia_MLBA_Sintashta	Kamennyi Ambar 5 Cemetery	Russia	52.81666667	60.46666667	0	Repulldown on 3.2M snpset	1240K	1	0.361137	0.601	808334	493996	..	F	n/a (no relatives detected)	4.088604	0	n/a (female)	n/a (female)	n/a (female)	n/a (female)	n/a (female)	n/a (female)	292	U4a	[0.988,0.995]	0.059	0.008	n/a (female)	n/a (female)	n/a (female)	n/a (female)	0.148	0.019	Very_High_Contamination
I1064	BA	I1064	1010, kurgan 2, burial 8, skeleton 4	bone (long bone)	1	2019	NarasimhanPattersonScience2019	Hanks, Bryan; Epimakhov, Andrey	Direct: IntCal20	3739	55	1879-1693 calBCE (3460±20 BP, PSUAMS-2102)	..	Russia_MLBA_Sintashta	Kamennyi Ambar 5 Cemetery	Russia	52.81666667	60.46666667	0	Repulldown on 3.2M snpset	1240K	1	1.219384	2.08	1417480	823009	..	M	n/a (no relatives detected)	18.044603	0	Lazaridis caller (12/6/2020) based on Yfull 8.09 running directly on the bam	R-Y874	R1a1a1b2a2a1d5~	..	..	..	733	H6a1a	[0.996,1.000]	0.05	0.407	3412	0.009819	5.0708834	[0.006,0.014]	0.015	0.008	None
I1065	BA	I1065	1016, kurgan 2, burial 5, skeleton 4	bone (long bone)	1	2019	NarasimhanPattersonScience2019	Hanks, Bryan; Epimakhov, Andrey	Context: Dates on individual(s) from same site (I0941, I1028, I1064, I1056, I1054, I1058, I1053, I1017, I1057, I1029, I1027, I1020, I0984)	3825	101	2050-1700 BCE	..	Russia_MLBA_Sintashta	Kamennyi Ambar 5 Cemetery	Russia	52.81666667	60.46666667	0	Repulldown on 3.2M snpset	1240K	1	0.098115	0.164	267139	167767	..	M	n/a (no relatives detected)	n/a (too few SNPs)	n/a (too few SNPs)	Lazaridis caller (12/6/2020) based on Yfull 8.09 running directly on the bam	R-Z2124	R1a1a1b2a2	..	..	..	160	H6a1a	[0.982,0.992]	0.051	0.413	50	n/a (<200 SNPs)	n/a (<200 SNPs)	n/a (<200 SNPs)	-0.066	0.028	Model_Misspecified
I1082	BA	I1082	983, kurgan 2, burial 12, skeleton 1	bone (long bone)	1	2019	NarasimhanPattersonScience2019	Hanks, Bryan; Epimakhov, Andrey	Context: Dates on individual(s) from same site (I0941, I1028, I1064, I1056, I1054, I1058, I1053, I1017, I1057, I1029, I1027, I1020, I0984)	3825	101	2050-1700 BCE	..	Russia_MLBA_Sintashta	Kamennyi Ambar 5 Cemetery	Russia	52.81666667	60.46666667	0	Repulldown on 3.2M snpset	1240K	1	0.174942	0.304	445145	288507	..	M	n/a (no relatives detected)	n/a (too few SNPs)	n/a (too few SNPs)	Lazaridis caller (12/6/2020) based on Yfull 8.09 running directly on the bam	R-Z94	R1a1a1	..	..	..	98.5	U5b2a1a2	[0.989,0.996]	0.091	0.41	..	..	..	..	0.038	0.01	None
I1084	BA	I1084	991, kurgan 2, burial 7, skeleton 3	bone (long bone)	1	2019	NarasimhanPattersonScience2019	Hanks, Bryan; Epimakhov, Andrey	Context: Dates on individual(s) from same site (I0941, I1028, I1064, I1056, I1054, I1058, I1053, I1017, I1057, I1029, I1027, I1020, I0984)	3825	101	2050-1700 BCE	..	Russia_MLBA_Sintashta	Kamennyi Ambar 5 Cemetery	Russia	52.81666667	60.46666667	0	Repulldown on 3.2M snpset	1240K	1	0.156614	0.262	417219	262541	..	M	Russia, Kamennyi Ambar 5 Cemetery Family B (2 members) (I0985 and I1084 are 1st degree relatives)	n/a (too few SNPs)	n/a (too few SNPs)	Lazaridis caller (12/6/2020) based on Yfull 8.09 running directly on the bam	R-Z2124	R1a1a1b2a2	..	..	..	184	U2e2a	[0.997,1.000]	0.081	0.408	92	n/a (<200 SNPs)	n/a (<200 SNPs)	n/a (<200 SNPs)	0.017	0.015	None
I1086	BA	I1086	1005, kurgan 2, burial 9, skeleton 1	bone (long bone)	1	2019	NarasimhanPattersonScience2019	Hanks, Bryan; Epimakhov, Andrey	Context: Dates on individual(s) from same site (I0941, I1028, I1064, I1056, I1054, I1058, I1053, I1017, I1057, I1029, I1027, I1020, I0984)	3825	101	2050-1700 BCE	..	Russia_MLBA_Sintashta	Kamennyi Ambar 5 Cemetery	Russia	52.81666667	60.46666667	0	Repulldown on 3.2M snpset	1240K	1	0.327815	0.555	730215	456022	..	M	Russia, Kamennyi Ambar 5 Cemetery Family C (2 members) (I1010 and I1086 are 1st degree relatives)	0	0	Lazaridis caller (12/6/2020) based on Yfull 8.09 running directly on the bam	R-Z645	R1a1a1	..	..	..	228	T1a1	[0.987,0.994]	0.074	0.412	380	0.022277	2.270118295	[0.003,0.042]	-0.003	0.013	None
I1088	BA	I1088	1011, kurgan 2, burial 13	bone (long bone)	1	2019	NarasimhanPattersonScience2019	Hanks, Bryan; Epimakhov, Andrey	Context: Dates on individual(s) from same site (I0941, I1028, I1064, I1056, I1054, I1058, I1053, I1017, I1057, I1029, I1027, I1020, I0984)	3825	101	2050-1700 BCE	..	Russia_MLBA_Sintashta	Kamennyi Ambar 5 Cemetery	Russia	52.81666667	60.46666667	0	Repulldown on 3.2M snpset	1240K	1	0.15276	0.257	406176	256393	..	F	n/a (no relatives detected)	n/a (too few SNPs)	n/a (too few SNPs)	n/a (female)	n/a (female)	n/a (female)	n/a (female)	n/a (female)	n/a (female)	114	J1c2m	[0.994,0.999]	0.06	0.006	n/a (female)	n/a (female)	n/a (female)	n/a (female)	-0.014	0.025	None
I1089	BA	I1089	1015, kurgan 2, burial 5, skeleton 3a	bone (long bone)	1	2019	NarasimhanPattersonScience2019	Hanks, Bryan; Epimakhov, Andrey	Context: Dates on individual(s) from same site (I0941, I1028, I1064, I1056, I1054, I1058, I1053, I1017, I1057, I1029, I1027, I1020, I0984)	3825	101	2050-1700 BCE	..	Russia_MLBA_Sintashta	Kamennyi Ambar 5 Cemetery	Russia	52.81666667	60.46666667	0	Repulldown on 3.2M snpset	1240K	1	1.218327	2.097	1387588	828937	..	F	Russia, Kamennyi Ambar 5 Cemetery Family F (2 members) (I0987 and I1089 are 2nd or 3rd degree relatives)	0	0	n/a (female)	n/a (female)	n/a (female)	n/a (female)	n/a (female)	n/a (female)	227	U5b2a1a2	[0.999,1.000]	0.064	0.011	n/a (female)	n/a (female)	n/a (female)	n/a (female)	-0.003	0.011	None
I1090	BA	I1090	1024, kurgan 4, burial 4	bone (long bone)	1	2019	NarasimhanPattersonScience2019	Hanks, Bryan; Epimakhov, Andrey	Context: Dates on individual(s) from same site (I0941, I1028, I1064, I1056, I1054, I1058, I1053, I1017, I1057, I1029, I1027, I1020, I0984)	3825	101	2050-1700 BCE	..	Russia_MLBA_Sintashta	Kamennyi Ambar 5 Cemetery	Russia	52.81666667	60.46666667	0	Repulldown on 3.2M snpset	1240K	1	0.349393	0.582	792729	487139	..	F	n/a (no relatives detected)	25.121498	0	n/a (female)	n/a (female)	n/a (female)	n/a (female)	n/a (female)	n/a (female)	306	T1a1	[0.998,1.000]	0.074	0.007	n/a (female)	n/a (female)	n/a (female)	n/a (female)	-0.001	0.017	None
I11159	BA	I11159	Gr. 87, inv. 16084 (5)	petrous	1	2021	PattersonNature2021	Pinhasi, Ron	Context: Archaeological - Period	4100	202	2500-1800 BCE	..	Czech_EBA_Unetice	Central Bohemia, Prague 5, Prague-Jinonice (Holmanʼs Garden Centre)	Czech Republic	50.054385	14.363387	0	Repulldown on 3.2M snpset	1240K	1	1.863421	3.164372	1325423	736416	..	F	n/a (no relatives detected)	13.328799	0	n/a (female)	n/a (female)	n/a (female)	n/a (female)	n/a (female)	n/a (female)	..	U5a1a2a	[0.991,0.998]	0.107	0.017	n/a (female)	n/a (female)	n/a (female)	n/a (female)	-0.002	0.008	None
I11443	BA	I11443	BU32	petrous	1	2020	FernandesNatureEcologyEvolution2020	Pinhasi, Ron	Direct: IntCal20	4623	111	2872-2476 calBCE (4090±60 BP, OxA-32773)	..	Italy_Sicily_EBA_o2	Sicily, Buffa	Italy	37.908	13.478	0	Repulldown on 3.2M snpset	1240K	1	2.206721	3.798	1325175	739452	..	M	n/a (no relatives detected)	0	0	Lazaridis caller (12/6/2020) based on Yfull 8.09 running directly on the bam	R-P312	R1b1a1b1a1a2	..	..	..	..	U5b2c	[0.988,0.995]	0.093	0.431	4663	0.003543	3.580114691	[0.002,0.005]	-0.006	0.007	None
I12081	BA	I12081	N23_ V1027	petrous	1	2021	PattersonNature2021	Altena, Eveline	Direct: IntCal20	3257	48	1391-1221 calBCE (3040±20 BP, PSUAMS-9525)	..	Netherlands_MBA	Noord-Holland, Hoogkarspel-Houterpolder-West	Netherlands	52.696	5.152	0	Repulldown on 3.2M snpset	1240K	1	2.371222	4.068769	1379659	784727	53.5	F	n/a (no relatives detected)	0	0	n/a (female)	n/a (female)	n/a (female)	n/a (female)	n/a (female)	n/a (female)	733.6	U5a1c	[0.982,0.997]	0.0625	0.008	n/a (female)	n/a (female)	n/a (female)	n/a (female)	-0.007	0.007	None
I12083	BA	I12083	Westfrisiaweg-Markerwaardweg_ V1758	petrous	1	2021	PattersonNature2021	Altena, Eveline	Direct: IntCal20	3100	55	1260-1048 calBCE (2945±30 BP, Poz-92466)	..	Netherlands_MBA_LBA	Noord-Holland, Westwoud-Markerwaardweg	Netherlands	52.696	5.152	0	Repulldown on 3.2M snpset	1240K	1	2.144299	3.710066	1325549	774248	50.7	F	n/a (no relatives detected)	0	0	n/a (female)	n/a (female)	n/a (female)	n/a (female)	n/a (female)	n/a (female)	937.5	J2b1a1	[0.982,0.997]	0.0825	0.01	n/a (female)	n/a (female)	n/a (female)	n/a (female)	-0.006	0.007	None
I12783	BA	I12783	TB 111, Sk 1124	petrous	1	2021	PattersonNature2021	Booth, Tom	Direct: IntCal20	2599	73	783-541 calBCE (2510±29 BP, SUERC-80169)	..	England_EIA	England, Gloucestershire, Lechlade-on-Thames, Lechlade Memorial Hall/Skate Park	United Kingdom	51.697969	-1.692092	0	Repulldown on 3.2M snpset	1240K	1	1.02338	1.77137	1154923	703574	55.4	M	n/a (no relatives detected)	0	0	Lazaridis caller (2/7/2021) based on Yfull 8.09 running directly on the bam	R-DF21	R1b1a1b1a1a2c1a5	Patterson2021inPreparation with ISOGG version v15.73 (automated calling followed by manual checking)	R-DF21	R1b1a1b1a1a2c1a5	347.6	J1c5	[0.987,0.998]	0.106	0.406	3593	0.00908	5.044	[0.006,0.013]	-0.004	0.006	None
I12786	BA	I12786	TB 114, Sk 1101	petrous	1	2021	PattersonNature2021	Booth, Tom	Direct on associated fauna: Based on direct date of a cattle skull grave good of 2289-2052 calBCE (3769±27 BP, SUERC-80166) calibrated as IntCal20	4137	58	2289-2052 calBCE (3769±27 BP, SUERC-80166)	..	England_C_EBA	England, Gloucestershire, Lechlade-on-Thames, Lechlade Memorial Hall/Skate Park	United Kingdom	51.697969	-1.692092	0	Repulldown on 3.2M snpset	1240K	1	0.665054	1.136588	1060024	655553	54.7	M	n/a (no relatives detected)	0	0	Lazaridis caller (12/6/2020) based on Yfull 8.09 running directly on the bam	R-DF13	R1b1a1b1a1a2c1	Patterson2021inPreparation with ISOGG version v15.73 (automated calling followed by manual checking)	R-DF13	R1b1a1b1a1a2c1	89.69	J1c2	[0.965,0.988]	0.111	0.387	2052	0.00922	3.293	[0.004,0.015]	-0.021	0.011	None
I12900	BA	I12900	h 1982/7._4_Skelet II	tooth (molar)	1	2021	PattersonNature2021	Altena, Eveline	Direct: IntCal20 (from another individual in same grave)	4239	84	2457-2145 calBCE (3820±45 BP, GrN-6384)	..	Netherlands_LNB2_BellBeaker	Zuid-Holland, Ottoland-Kromme Elleboog	Netherlands	51.874	4.868	0	Repulldown on 3.2M snpset	1240K	1	0.042268	0.075545	119804	81173	50.5	M	n/a (no relatives detected)	n/a (too few SNPs)	n/a (too few SNPs)	Lazaridis caller (12/6/2020) based on Yfull 8.09 running directly on the bam	R-M269	R1b1a1b	..	..	..	75.91	U5b2b1a1	[0.994,1.000]	0.037	0.4	201	-0.00336	-1.976	[0,0]	-0.117	0.006	Model_Misspecified
I13025	BA	I13025	h 1967/1._Skelet I	petrous	1	2021	PattersonNature2021	Altena, Eveline	Direct: IntCal20	3958	66	2136-1892 calBCE (3635±40 BP, GrN-5131)	..	Netherlands_LNB_EBA_BellBeaker	Zuid-Holland, Molenaarsgraaf	Netherlands	51.886	4.855	0	Repulldown on 3.2M snpset	1240K	1	1.672601	2.917777	1390197	816690	47.6	M	n/a (no relatives detected)	9.3331	0	Lazaridis caller (12/6/2020) based on Yfull 8.09 running directly on the bam	R-U106	R1b1a1b1a1a	..	..	..	204.1	K2b1a	[0.977,0.994]	0.08	0.4	5428	0.0057	4.75	[0.003,0.008]	0.003	0.006	None
I13026	BA	I13026	h 1967/1._Skelet II	petrous	1	2021	PattersonNature2021	Altena, Eveline	Direct: IntCal20	3951	65	2135-1890 calBCE (3630±40 BP, GrN-5566)	..	Netherlands_LNB_EBA_BellBeaker	Zuid-Holland, Molenaarsgraaf	Netherlands	51.886	4.855	0	Repulldown on 3.2M snpset	1240K	1	0.04605	0.080654	133516	89296	39.9	M	n/a (no relatives detected)	n/a (too few SNPs)	n/a (too few SNPs)	Lazaridis caller (12/6/2020) based on Yfull 8.09 running directly on the bam	R-KMS60	R1b1a1b1b3	..	..	..	7.023	J1b1a1	[0.956,0.997]	0.076	0.384	21	n/a (<200 SNPs)	n/a (<200 SNPs)	n/a (<200 SNPs)	0.018	0.038	None
I13027	BA	I13027	h 1967/1._Skelet III	petrous	1	2021	PattersonNature2021	Altena, Eveline	Direct: IntCal20	4039	47	2197-1983 calBCE (3700±25 BP, PSUAMS-7847)	..	Netherlands_LNB_EBA_BellBeaker	Zuid-Holland, Molenaarsgraaf	Netherlands	51.886	4.855	0	Repulldown on 3.2M snpset	1240K	1	0.601827	1.040677	1002218	632053	45.3	F	n/a (no relatives detected)	19.184907	0	n/a (female)	n/a (female)	n/a (female)	n/a (female)	n/a (female)	n/a (female)	258.6	T2b21	[0.995,1.000]	0.089	0.01	n/a (female)	n/a (female)	n/a (female)	n/a (female)	-0.018	0.011	None
I13028	BA	I13028	h 1982/7._4_Skelet I	petrous	1	2021	PattersonNature2021	Altena, Eveline	Context: Layer date of 2456-2141 calBCE (3820±45 BP, GrN-6384) from another individual in same grave calibrated by IntCal20)	4250	115	2500-2100 BCE	..	Netherlands_LNB_BellBeaker	Zuid-Holland, Ottoland-Kromme Elleboog	Netherlands	51.874	4.868	0	Repulldown on 3.2M snpset	1240K	1	1.988421	3.48595	1456242	847255	48.6	M	n/a (no relatives detected)	14.800394	0	Lazaridis caller (12/6/2020) based on Yfull 8.09 running directly on the bam	R-P312	R1b1a1b1a1a2	..	..	..	233.4	H1a	[0.975,0.998]	0.131	0.407	6123	0.00607	5.518	[0.004,0.008]	-0.006	0.004	None
I13170_published	BA	I13170	TWO CODES: (1) 877, 2, Box D; (2) Velika Gruda, Grave 2	petrous; tooth	1	2015	#N/A	Pinhasi, Ron; Borić, Dušan	Context: Archaeological - Period	2550	115	800-400 BCE	..	Montenegro_IA	Velika Gruda	Montenegro	42.382	18.74	0	Repulldown on 3.2M snpset	1240K	2	3.076286	5.396969	1498409	868769	..	F	RISE596-I13170 are duplicates	0	0	n/a (female)	n/a (female)	n/a (female)	n/a (female)	n/a (female)	n/a (female)	571.75937	X1'2'3	..	0.096	0.010033377	n/a (female)	n/a (female)	n/a (female)	n/a (female)	..	..	..
I13467	BA	I13467	10, P7A-38757 (770)	petrous	1	2021	PattersonNature2021	Pinhasi, Ron	Direct: IntCal20	4289	66	2457-2209 calBCE (3860±25 BP, PSUAMS-10090)	..	Czech_CordedWare	Central Bohemia, Prague 5, Prague-Stodůlky (Malá Ohrada site)	Czech Republic	50.044984	14.339296	0	Repulldown on 3.2M snpset	1240K	1	2.487618	4.311281	1487781	847115	53.8	M	OHR001-I13467 are duplicates	13.822097	0	Lazaridis caller (12/6/2020) based on Yfull 8.09 running directly on the bam	R-Z2108	R1b1a1b1b3	..	..	..	292.6	H+16291	[0.974,0.997]	0.087	0.405	6886	0.00389	4.744	[0.002,0.005]	-0.007	0.005	None
I13468	BA	I13468	40, P7A-38783/e (771)	petrous	1	2021	PattersonNature2021	Pinhasi, Ron	Context: Date(s) from same site (I13469)	3850	173	2200-1800 BCE	..	Czech_EBA_Unetice	Central Bohemia, Prague 5, Prague-Stodůlky (Malá Ohrada site)	Czech Republic	50.044984	14.339296	0	Repulldown on 3.2M snpset	1240K	1	2.166466	3.754801	1420345	815437	51.8	M	n/a (no relatives detected)	0	0	Lazaridis caller (12/6/2020) based on Yfull 8.09 running directly on the bam	I-S6635	I2a2a	..	..	..	379.8	U5a1b1	[0.989,1.000]	0.128	0.405	6016	0.00491	5.062	[0.003,0.007]	0.002	0.005	None
I13469	BA	I13469	18, P7A-38763 (772)	petrous	1	2021	PattersonNature2021	Pinhasi, Ron	Direct: IntCal20	3945	48	2127-1900 calBCE (3630±25 BP, PSUAMS-10015)	..	Czech_EBA_Unetice	Central Bohemia, Prague 5, Prague-Stodůlky (Malá Ohrada site)	Czech Republic	50.044984	14.339296	0	Repulldown on 3.2M snpset	1240K	1	2.251829	3.908176	1397503	804958	53.9	M	n/a (no relatives detected)	0	0	Lazaridis caller (12/6/2020) based on Yfull 8.09 running directly on the bam	I-S6635	I2a2a	..	..	..	344.8	J1c15	[0.994,1.000]	0.117	0.417	5950	0.0038	4.176	[0.002,0.006]	-0.003	0.005	None
I13470	BA	I13470	23, P7A-38768 (773)	petrous	1	2021	PattersonNature2021	Pinhasi, Ron	Direct: IntCal20	3943	42	2122-1926 calBCE (3630±20 BP, PSUAMS-10091)	..	Czech_EBA_Unetice	Central Bohemia, Prague 5, Prague-Stodůlky (Malá Ohrada site)	Czech Republic	50.044984	14.339296	0	Repulldown on 3.2M snpset	1240K	1	2.271384	3.96197	1403604	833069	55.6	F	Czech Republic, Prague 5 - Mala Ohrada Family B (3 members) (I13470-I15646 have a mother-son relationship; I15646-I15643 have a 2d or 3d relationship)	4.472303	0	n/a (female)	n/a (female)	n/a (female)	n/a (female)	n/a (female)	n/a (female)	382.9	H	[0.989,1.000]	0.097	0.008	n/a (female)	n/a (female)	n/a (female)	n/a (female)	0.005	0.007	None
I13471	BA	I13471	19, P7A-38764 (774)	petrous	1	2021	PattersonNature2021	Pinhasi, Ron	Context: Date(s) from same site (I13469)	3850	173	2200-1800 BCE	..	Czech_EBA_Unetice	Central Bohemia, Prague 5, Prague-Stodůlky (Malá Ohrada site)	Czech Republic	50.044984	14.339296	0	Repulldown on 3.2M snpset	1240K	1	2.311371	3.978208	1451557	829440	55.4	M	n/a (no relatives detected)	14.587885	0	Lazaridis caller (12/6/2020) based on Yfull 8.09 running directly on the bam	I-S6635	I2a2a	..	..	..	556.9	V	[0.991,1.000]	0.102	0.413	6303	0.00342	3.931	[0.002,0.005]	-0.013	0.005	None
I1381	BA	I1381	2-Grave487	tooth	1	2018	OlaldeNature2018	Lemercier, Olivier	Context: Date(s) of 2d/3d relative I1382	4250	115	2500-2100 BCE	child, 10-11	France_BellBeaker	Moselle, Mondelange, PAC de la Sente	France	49.153	6.102	0	Repulldown on 3.2M snpset	1240K	1	0.917376	1.554	1115914	678157	..	M	France, Moselle, Mondelange, PAC de la Sanie Family A (2 members) I1381-I1382 have a 2nd or 3rd deg relatedness	4.966593	0	Lazaridis caller (12/6/2020) based on Yfull 8.09 running directly on the bam	R-BY25512	R1b1a1b1a1a2	..	..	..	587	H	[0.998,1.000]	0.099	0.423	1835	0.012765	4.384309359	[0.007,0.018]	0.007	0.008	None
I1382	BA	I1382	3-Grave515	tooth	1	2018	OlaldeNature2018	Lemercier, Olivier	Direct: IntCal20	4195	68	2447-2136 calBCE (3805±35 BP, GrA-4468)	adult	France_BellBeaker	Moselle, Mondelange, PAC de la Sente	France	49.153	6.102	0	Repulldown on 3.2M snpset	1240K	1	0.718788	1.221	969594	596716	..	M	France, Moselle, Mondelange, PAC de la Sanie Family A (2 members) I1381-I1382 have a 2nd or 3rd deg relatedness	56.219697	32.477605	Lazaridis caller (12/6/2020) based on Yfull 8.09 running directly on the bam	R-P312	R1b1a1b1a1a2	..	..	..	124	U5a2c3a	[0.993,0.999]	0.083	0.433	1420	0.004943	2.158592578	[0,0.009]	-0.008	0.012	None
I1390	BA	I1390	11-Grave68	tooth	1	2018	OlaldeNature2018	Lemercier, Olivier	Direct: IntCal20; R_combine	4331	51	2464-2296 calBCE (3893±25 BP) [R_combine: (3910±35 BP, Poz-41227); (3875±35 BP, Poz-41226)]	..	France_BellBeaker	Haut-Rhin, Sierentz, Les Villas d'Aurele	France	47.65	7.45	0	Repulldown on 3.2M snpset	1240K	1	0.34739	0.592	697813	441947	..	M	France, Haut Rhin, Sierentz, Les Villas d'Aurele Family A (2 members) I1389-I1390 being 1st degree relatives	19.685711	0	Lazaridis caller (12/6/2020) based on Yfull 8.09 running directly on the bam	R-P312	R1b1a1b1a1a2	..	..	..	174	X2b4a	[0.998,1.000]	0.12	0.436	453	0.005099	1.07624405	[0,0.014]	-0.012	0.015	None
I1391	BA	I1391	12-GraveExcavataion2014	tooth	1	2018	PattersonNature2021 (higher coverage of previously published individual in OlaldeNature2018)	Lemercier, Olivier	Direct: IntCal20	4179	67	2400-2058 calBCE (3795±35 BP, Poz-68164)	..	France_BellBeaker	Haut-Rhin, Rouffach	France	47.57	7.18	0	Repulldown on 3.2M snpset	1240K	3	0.09027	0.158336	244448	162408	..	F	n/a (no relatives detected)	n/a (too few SNPs)	n/a (too few SNPs)	n/a (female)	n/a (female)	n/a (female)	n/a (female)	n/a (female)	n/a (female)	295.004527	J1c4	[0.992,1]	..	..	n/a (female)	n/a (female)	n/a (female)	n/a (female)	0.015	0.025	None
I14185	BA	I14185	2, P7A-16051, s. 33, acq. no. P7p-4/95 (P1176)	petrous	1	2021	PattersonNature2021	Pinhasi, Ron	Context: Archaeological - Period	3850	173	2200-1600 BCE	..	Czech_EBA_Unetice	Central Bohemia, Prague 5, Prague-Jinonice (Holmanʼs Garden Centre)	Czech Republic	50.054385	14.363387	0	Repulldown on 3.2M snpset	1240K	1	1.343185	2.301806	1271203	744274	52.2	M	Czech Republic, Prague 5, Jinonice Family B (2 members) (I11160-I14185 have a siblings relationship [brothers])	0	0	Lazaridis caller (12/6/2020) based on Yfull 8.09 running directly on the bam	R-Y153322	R1b1a1b1a1a2a	..	..	..	629.3	K1c1	[0.981,0.995]	0.135	0.403	5994	0.00558	5.073	[0.003,0.008]	-0.006	0.006	None
I14186	BA	I14186	31, P7A-16058, s. 389, acq. no. P7p-4/94 (P1177)	petrous	1	2021	PattersonNature2021	Pinhasi, Ron	Context: Archaeological - Period	3850	173	2200-1600 BCE	..	Czech_EBA_Unetice	Central Bohemia, Prague 5, Prague-Jinonice (Holmanʼs Garden Centre)	Czech Republic	50.054385	14.363387	0	Repulldown on 3.2M snpset	1240K	1	0.600689	1.017066	953425	584426	47.1	F	n/a (no relatives detected)	7.517901	0	n/a (female)	n/a (female)	n/a (female)	n/a (female)	n/a (female)	n/a (female)	387.7	W3a1a	[0.988,0.998]	0.107	0.016	n/a (female)	n/a (female)	n/a (female)	n/a (female)	-0.023	0.011	None
I14189	BA	I14189	52, P7A-16060, s. 478, acq. no. P7p-4/95 (P1180)	petrous	1	2021	PattersonNature2021	Pinhasi, Ron	Context: Archaeological - Period	3850	173	2200-1600 BCE	..	Czech_EBA_Unetice	Central Bohemia, Prague 5, Prague-Jinonice (Holmanʼs Garden Centre)	Czech Republic	50.054385	14.363387	0	Repulldown on 3.2M snpset	1240K	1	1.543907	2.67576	1283499	755024	51.9	M	n/a (no relatives detected)	14.2914	0	Lazaridis caller (12/6/2020) based on Yfull 8.09 running directly on the bam	R-L2	R1b1a1b1a1a2b1	..	..	..	587	K1a4	[0.986,0.997]	0.111	0.409	6835	0.00361	4.349	[0.002,0.005]	-0.006	0.007	None
I14192	BA	I14192	69 A, P7A-16067, s. 628/9; acq. no. P7p-4/95 (P1183)	petrous	1	2021	PattersonNature2021	Pinhasi, Ron	Context: Archaeological - Period	3850	173	2200-1600 BCE	..	Czech_EBA_Unetice	Central Bohemia, Prague 5, Prague-Jinonice (Holmanʼs Garden Centre)	Czech Republic	50.054385	14.363387	0	Repulldown on 3.2M snpset	1240K	1	0.780868	1.32244	1093558	658820	48.8	M	n/a (no relatives detected)	0	0	Lazaridis caller (12/6/2020) based on Yfull 8.09 running directly on the bam	R-L20	R1b1a1b1a1a2b1a1	..	..	..	352.7	H1j2a	[0.987,0.999]	0.107	0.408	2231	0.00547	2.486	[0.001,0.01]	-0.019	0.008	None
I14193	BA	I14193	83, P7A-16076, s. 725 (P1184)	petrous	1	2021	PattersonNature2021	Pinhasi, Ron	Context: Archaeological - Period	3850	173	2200-1600 BCE	..	Czech_EBA_Unetice	Central Bohemia, Prague 5, Prague-Jinonice (Holmanʼs Garden Centre)	Czech Republic	50.054385	14.363387	0	Repulldown on 3.2M snpset	1240K	1	2.038558	3.555481	1359695	790315	51.5	M	Czech Republic, Prague 5, Jinonice Family A (4 members) (I14193-I7198-I11158 have a father-mother-son relationship; I15825 has a 2d or 3d relationship to I14193-I11158 in the nuclear family [father-son])	21.398706	0	Lazaridis caller (12/6/2020) based on Yfull 8.09 running directly on the bam	R-Z280	R1a1a1	..	..	..	508.9	T2e	[0.989,0.999]	0.099	0.411	7677	0.00492	5.928	[0.003,0.007]	-0.017	0.005	None
I14200	BA	I14200	50875_1291, Archer	tooth (molar)	1	2021	PattersonNature2021	McKinley, Jacqueline	Direct: IntCal20	4328	57	2470-2239 calBCE (3895±32 BP, OxA-13541)	35-45	England_BellBeaker_highEEF	England, Wiltshire, Amesbury Down	United Kingdom	51.168023	-1.7725402	0	Repulldown on 3.2M snpset	1240K	9	0.089815	0.158	248127	158917	62.5	M	n/a (no relatives detected)	n/a (too few SNPs)	n/a (too few SNPs)	Lazaridis caller (12/6/2020) based on Yfull 8.09 running directly on the bam	R-SK2111	R1b1a1b1a1a2b1	Patterson2021inPreparation with ISOGG version v15.73 (automated calling followed by manual checking)	R-L151	R1b1a1b1a1a	445.927395	K1b1a	[0.983,0.995]	0.161	0.361991761	93	n/a (<200 SNPs)	n/a (<200 SNPs)	n/a (<200 SNPs)	0.095	0.027	Very_High_Contamination
I14543	BA	I14543	TB 162, R2315/2	petrous	1	2021	PattersonNature2021	Booth, Tom	Context: Archaeological - Period	3975	245	2450-1600 BCE	..	England_C_EBA	England, Sussex, Brighton, Ditchling Road	United Kingdom	50.851087	-0.134783	0	Repulldown on 3.2M snpset	1240K	1	1.416714	2.398684	1251454	751003	53.8	F	n/a (no relatives detected)	19.829603	0	n/a (female)	n/a (female)	n/a (female)	n/a (female)	n/a (female)	n/a (female)	362.4	K1a4a1g	[0.987,0.998]	0.081	0.007	n/a (female)	n/a (female)	n/a (female)	n/a (female)	-0.001	0.008	None
I14553	BA	I14553	TB 172, R4267	petrous	1	2021	PattersonNature2021	Booth, Tom	Direct: IntCal20	3807	59	1954-1749 calBCE (3535±33 BP, SUERC-76360)	..	England_C_EBA	England, Sussex, Brighton, Roedean Crescent	United Kingdom	50.815565	-0.091565	0	Repulldown on 3.2M snpset	1240K	1	1.212552	2.020006	1297254	755415	53.8	M	n/a (no relatives detected)	25.388503	25.388503	Lazaridis caller (12/6/2020) based on Yfull 8.09 running directly on the bam	R-Z251	R1b1a1b1a1a2c1	Patterson2021inPreparation with ISOGG version v15.73 (automated calling followed by manual checking)	R-Z251	R1b1a1b1a1a2c1	293.4	H5c	[0.989,1.000]	0.111	0.395	4056	0.0123	6.474	[0.009,0.016]	0	0.009	None
I14585	BA	I14585	28 B, 16054, s. 378, acq. no. P7p-4/95 (possible confusion with 1186) (1185)	petrous	1	2021	PattersonNature2021	Pinhasi, Ron	Context: Archaeological - Period	3850	173	2200-1600 BCE	..	Czech_EBA_Unetice	Central Bohemia, Prague 5, Prague-Jinonice (Holmanʼs Garden Centre)	Czech Republic	50.054385	14.363387	0	Repulldown on 3.2M snpset	1240K	1	1.972145	3.361343	1250172	740305	51.8	F	Czech Republic, Prague 5, Jinonice Family E (2 members) (I14188-I14585 have a sibling relationship)	10.471809	0	n/a (female)	n/a (female)	n/a (female)	n/a (female)	n/a (female)	n/a (female)	933.1	K1a1b2a	[0.995,1.000]	0.124	0.011	n/a (female)	n/a (female)	n/a (female)	n/a (female)	-0.015	0.006	None
I1502	BA	I1502	HUNG370, BR1	petrous	1	2014	MathiesonNature2015 (capture of same sample shotgunned in Gamba2014)	Pinhasi, Ron	Direct: IntCal20	4026	51	2195-1973 calBCE (3686±28 BP, OxA-23799)	..	Hungary_EBA_Mako	Kompolt-Kigyoser	Hungary	47.167	20.833	0	1240K pulldown padded to 3.2M snpset	1240K	1	4.682	4.682	..	795163	..	F	n/a (no relatives detected)	4.9402	0	n/a (female)	n/a (female)	n/a (female)	n/a (female)	n/a (female)	n/a (female)	700	K1	[0.990,0.997]	0.117	0.013	n/a (female)	n/a (female)	n/a (female)	n/a (female)	0.009	0.006	None
I1532	BA	I1532	ESP8	tooth	1	2015	MathiesonNature2015	Haak, Wolfgang	Context: Archaeological - Period	4225	130	2500-2050 BCE	..	Germany_CordedWare	Esperstedt	Germany	51.42	11.68	0	Repulldown on 3.2M snpset	1240K	1	0.331538	0.566	722890	455779	..	M	Germany, Esperstedt Family C (2 members) (I1539-I1532 are 2nd to 3rd degree relatives)	0	0	Lazaridis caller (2/7/2021) based on Yfull 8.09 running directly on the bam	R-M417	R1a1a1	..	..	..	151.152212	J1c2e	[0.976,0.994]	0.169	..	..	..	..	..	0.01	0.012	None
I1534_published	BA	I1534	ESP14	tooth	1	2015	MathiesonNature2015	Haak, Wolfgang	Context: Archaeological - Period	4225	130	2500-2050 BCE	..	Germany_CordedWare_o1	Esperstedt	Germany	51.42	11.68	0	Repulldown on 3.2M snpset	1240K	5	3.262741	5.817324	1619443	959352	49	F	Germany, Esperstedt Family B (5 members) (I1541-I1538 have a father-son relationship; I1541-I1540 have a father-son relationship; I1538-I1540 are a sibling pair; I1534 is a 2d or 3d relative of I1538, 1540, and I1541; I0104 is a 2d or 3d relative of I1540 and I 1541. )	0	0	n/a (female)	n/a (female)	n/a (female)	n/a (female)	n/a (female)	n/a (female)	369.567264	K1a17	..	..	0.007097357	n/a (female)	n/a (female)	n/a (female)	n/a (female)	-0.003	0.026	None
I1539	BA	I1539	ESP25	tooth	1	2015	MathiesonNature2015	Haak, Wolfgang	Direct: IntCal20	4420	95	2630-2287 calBCE (3967±57 BP, Erl-7779)	..	Germany_CordedWare	Esperstedt	Germany	51.42	11.68	0	Repulldown on 3.2M snpset	1240K	1	0.077552	0.132	214405	138123	..	F	Germany, Esperstedt Family C (2 members) (I1539-I1532 are 2nd to 3rd degree relatives)	n/a (too few SNPs)	n/a (too few SNPs)	n/a (female)	n/a (female)	n/a (female)	n/a (female)	n/a (female)	n/a (female)	199.305933	J1c1b1a	[0.994,1]	0.099	..	n/a (female)	n/a (female)	n/a (female)	n/a (female)	-0.018	0.011	Model_Misspecified
I1542	BA	I1542	ESP33	tooth	1	2015	MathiesonNature2015	Haak, Wolfgang	Context: Archaeological - Period	4225	130	2500-2050 BCE	..	Germany_CordedWare	Esperstedt	Germany	51.42	11.68	0	Repulldown on 3.2M snpset	1240K	1	0.039587	0.068	115553	74992	..	M	n/a (no relatives detected)	n/a (too few SNPs)	n/a (too few SNPs)	Lazaridis caller (2/7/2021) based on Yfull 8.09 running directly on the bam	R-V1636	R1b1a2	..	..	..	20.873076	K1b1a	[0.978,0.996]	0.157	..	..	..	..	..	-0.068	0.048	Model_Misspecified
I1544	BA	I1544	ESP36	tooth	1	2015	MathiesonNature2015	Haak, Wolfgang	Context: Archaeological - Period	4225	130	2500-2050 BCE	..	Germany_CordedWare	Esperstedt	Germany	51.42	11.68	0	Repulldown on 3.2M snpset	1240K	1	0.060168	0.104	171940	112867	..	M	n/a (no relatives detected)	n/a (too few SNPs)	n/a (too few SNPs)	Lazaridis caller (2/7/2021) based on Yfull 8.09 running directly on the bam	R-YP1368	R1a1a1b1a3a4a~	..	..	..	35.083771	J1c3j	[0.994,1]	0.168	..	..	..	..	..	-0.019	0.038	Model_Misspecified
I1546	BA	I1546	BZH2	tooth	1	2015	MathiesonNature2015	Haak, Wolfgang	Context: Archaeological - Period	4225	130	2500-2050 BCE	..	Germany_BellBeaker	Benzingerode-Heimburg	Germany	51.82	10.91	0	Repulldown on 3.2M snpset	1240K	1	0.083319	0.143	230691	149522	..	F	n/a (no relatives detected)	n/a (too few SNPs)	n/a (too few SNPs)	n/a (female)	n/a (female)	n/a (female)	n/a (female)	n/a (female)	n/a (female)	195.599734	U5a1b1	[0.995,1]	0.089	..	n/a (female)	n/a (female)	n/a (female)	n/a (female)	0.01	0.041	None
I1549	BA	I1549	BZH15	tooth	1	2015	MathiesonNature2015	Haak, Wolfgang	Context: Archaeological - Period	4225	130	2500-2050 BCE	..	Germany_BellBeaker	Benzingerode-Heimburg	Germany	51.82	10.91	0	1240K pulldown padded to 3.2M snpset	1240K	1	2.357	2.357	..	779877	..	F	n/a (no relatives detected)	5.741203	0	n/a (female)	n/a (female)	n/a (female)	n/a (female)	n/a (female)	n/a (female)	163	W1c1	[0.947,0.960]	0.144	0.008	n/a (female)	n/a (female)	n/a (female)	n/a (female)	-0.005	0.008	None
I15642	BA	I15642	13, P7A-38760 (P1760)	petrous	1	2021	PattersonNature2021	Pinhasi, Ron	Context: Date(s) from same site (I13469)	3850	173	2200-1800 BCE	..	Czech_EBA_Unetice	Central Bohemia, Prague 5, Prague-Stodůlky (Malá Ohrada site)	Czech Republic	50.044984	14.339296	0	Repulldown on 3.2M snpset	1240K	1	0.248517	0.421349	572377	360161	43.7	F	Czech Republic, Prague 5 - Mala Ohrada Family A (2 members) (I7960-I15642 have a 2d or 3d relationship)	n/a (too few SNPs)	n/a (too few SNPs)	n/a (female)	n/a (female)	n/a (female)	n/a (female)	n/a (female)	n/a (female)	60.84	HV0a	[0.968,0.993]	0.142	0.008	n/a (female)	n/a (female)	n/a (female)	n/a (female)	-0.013	0.018	None
I15643	BA	I15643	5, P7A-38752 (P1761)	petrous	1	2021	PattersonNature2021	Pinhasi, Ron	Context: Date(s) from same site (I13469)	3850	173	2200-1800 BCE	..	Czech_EBA_Unetice	Central Bohemia, Prague 5, Prague-Stodůlky (Malá Ohrada site)	Czech Republic	50.044984	14.339296	0	Repulldown on 3.2M snpset	1240K	1	0.943927	1.642454	1127658	678603	47.3	M	Czech Republic, Prague 5 - Mala Ohrada Family B (3 members) (I13470-I15646 have a mother-son relationship; I15646-I15643 have a 2d or 3d relationship)	0	0	Lazaridis caller (12/6/2020) based on Yfull 8.09 running directly on the bam	I-S6635	I2a2a	..	..	..	192	U4d1	[0.980,0.997]	0.124	0.395	3074	0.00773	4.294	[0.004,0.011]	-0.009	0.008	None
I15644	BA	I15644	4, P7A-38751 (P1762)	petrous	1	2021	PattersonNature2021	Pinhasi, Ron	Context: Date(s) from same site (I13469)	3850	173	2200-1800 BCE	..	Czech_EBA_Unetice	Central Bohemia, Prague 5, Prague-Stodůlky (Malá Ohrada site)	Czech Republic	50.044984	14.339296	0	Repulldown on 3.2M snpset	1240K	1	1.199176	2.169089	1200345	724721	50.5	F	n/a (no relatives detected)	4.277396	0	n/a (female)	n/a (female)	n/a (female)	n/a (female)	n/a (female)	n/a (female)	313.9	H+152	[0.973,0.993]	0.105	0.007	n/a (female)	n/a (female)	n/a (female)	n/a (female)	0.005	0.009	None
I15824	BA	I15824	75, P7A-16072, s. 639; acq. no. P7p-4/95 (P1652)	petrous	1	2021	PattersonNature2021	Pinhasi, Ron	Context: Date on a relative from same site I7202	3900	144	2200-1700 BCE	..	Czech_EBA_Unetice	Central Bohemia, Prague 5, Prague-Jinonice (Holmanʼs Garden Centre)	Czech Republic	50.054385	14.363387	0	Repulldown on 3.2M snpset	1240K	1	1.3279	2.440263	1179786	713672	55.9	F	Czech Republic, Prague 5, Jinonice Family C (2 members) (I7202-I15824 have a 2d or 3d relationship)	0	0	n/a (female)	n/a (female)	n/a (female)	n/a (female)	n/a (female)	n/a (female)	243.1	J2b1a	[0.982,0.997]	0.084	0.01	n/a (female)	n/a (female)	n/a (female)	n/a (female)	-0.002	0.01	None
I15825	BA	I15825	32, P7A-16059, s. 374; acq. no. P7p-4/95 (P1653)	petrous	1	2021	PattersonNature2021	Pinhasi, Ron	Context: Archaeological - Period	3850	173	2200-1600 BCE	..	Czech_EBA_Unetice	Central Bohemia, Prague 5, Prague-Jinonice (Holmanʼs Garden Centre)	Czech Republic	50.054385	14.363387	0	Repulldown on 3.2M snpset	1240K	1	0.399356	0.697551	772487	496010	42.8	F	Czech Republic, Prague 5, Jinonice Family A (4 members) (I14193-I7198-I11158 have a father-mother-son relationship; I15825 has a 2d or 3d relationship to I14193-I11158 in the nuclear family [father-son])	0	0	n/a (female)	n/a (female)	n/a (female)	n/a (female)	n/a (female)	n/a (female)	227.7	J1c2	[0.962,0.987]	0.072	0.01	n/a (female)	n/a (female)	n/a (female)	n/a (female)	0.01	0.011	None
I16109	BA	I16109	20, P7A-38765/A (P2337)	petrous	1	2021	PattersonNature2021	Pinhasi, Ron	Context: Date(s) from same site (I13469)	3850	173	2200-1800 BCE	..	Czech_EBA_Unetice	Central Bohemia, Prague 5, Prague-Stodůlky (Malá Ohrada site)	Czech Republic	50.044984	14.339296	0	Repulldown on 3.2M snpset	1240K	1	0.723643	1.285004	969961	585828	51.4	M	n/a (no relatives detected)	4.084	0	Lazaridis caller (12/6/2020) based on Yfull 8.09 running directly on the bam	I-Y14158	I2	..	..	..	228.7	K1a1b2b	[0.992,0.999]	0.089	0.429	2237	0.00442	2.326	[0.001,0.008]	-0.008	0.012	None
I16394	BA	I16394	TB 213; A10.78 (A51.15)	petrous	1	2021	PattersonNature2021	Terry, Rachel	Context: Archaeological - Period	3950	231	2400-1600 BCE	..	England_C_EBA	England, North Yorkshire, Grassington, 3 Barrow Sites	United Kingdom	54.082717	-1.996908	0	Repulldown on 3.2M snpset	1240K	1	0.017312	0.026603	50247	29217	51.2	M	n/a (no relatives detected)	n/a (too few SNPs)	n/a (too few SNPs)	Lazaridis caller (12/6/2020) based on Yfull 8.09 running directly on the bam	R-L754	R1b	Patterson2021inPreparation with ISOGG version v15.73 (automated calling followed by manual checking)	R-L754	R1b	6.331	K1c1	[0.901,0.977]	0.103	0.362365591	12	n/a (<200 SNPs)	n/a (<200 SNPs)	n/a (<200 SNPs)	0.088	0.039	None
I16395	BA	I16395	TB 214; A10.60	petrous	1	2021	PattersonNature2021	Terry, Rachel	Context: Archaeological - Period	3950	231	2400-1600 BCE	..	England_C_EBA	England, North Yorkshire, Grassington, 3 Barrow Sites	United Kingdom	54.082717	-1.996908	0	Repulldown on 3.2M snpset	1240K	1	0.068296	0.116004	191141	121867	57.1	F	n/a (no relatives detected)	n/a (too few SNPs)	n/a (too few SNPs)	n/a (female)	n/a (female)	n/a (female)	n/a (female)	n/a (female)	n/a (female)	19.66	U5b1	[0.944,0.984]	0.107	0.012776831	n/a (female)	n/a (female)	n/a (female)	n/a (female)	-0.008	0.04	None
I16396	BA	I16396	TB 215; A10.59	petrous	1	2021	PattersonNature2021	Terry, Rachel	Context: Archaeological - Period	3950	231	2400-1600 BCE	..	England_C_EBA	England, North Yorkshire, Grassington, 3 Barrow Sites	United Kingdom	54.082717	-1.996908	0	Repulldown on 3.2M snpset	1240K	1	0.10118	0.17376	275567	173488	61.5	F	n/a (no relatives detected)	n/a (too few SNPs)	n/a (too few SNPs)	n/a (female)	n/a (female)	n/a (female)	n/a (female)	n/a (female)	n/a (female)	35.09	K1a4a1	[0.982,0.997]	0.079	0.011457758	n/a (female)	n/a (female)	n/a (female)	n/a (female)	-0.06	0.029	Model_Misspecified
I16400	BA	I16400	TB 220; A10.62	petrous	1	2021	PattersonNature2021	Terry, Rachel	Context: Archaeological - Period	3900	260	2400-1500 BCE	..	England_C_EBA	England, North Yorkshire, Grassington, 3 Barrow Sites	United Kingdom	54.082717	-1.996908	0	Repulldown on 3.2M snpset	1240K	1	0.371043	0.64206	723246	446288	62.2	M	n/a (no relatives detected)	18.907613	0	Lazaridis caller (12/6/2020) based on Yfull 8.09 running directly on the bam	R-S461	R1b1a1b1a1a2c	Patterson2021inPreparation with ISOGG version v15.73 (automated calling followed by manual checking)	R-S461	R1b1a1b1a1a2c	115.4	U3a1	[0.984,0.997]	0.077	0.428863723	799	0.00848	2.068	[0,0.017]	0.005	0.014	None
I16403	BA	I16403	TB 223; F.208	petrous	1	2021	PattersonNature2021	Terry, Rachel	Context: Shares 10cM X chromosome IBD with rath3.SG and also 16 cM X chromosome IBD with I7640	3425	72	1600-1350 BCE	..	England_MBA	England, North Yorkshire, Cockerham, Elbolton Cave	United Kingdom	54.050362	-1.989273	0	Repulldown on 3.2M snpset	1240K	1	0.339324	0.586332	672472	417757	62.1	M	n/a (no relatives detected)	5.482602	0	Lazaridis caller (12/6/2020) based on Yfull 8.09 running directly on the bam	R-DF13	R1b1a1b1a1a2c1	Patterson2021inPreparation with ISOGG version v15.73 (automated calling followed by manual checking)	R-DF13	R1b1a1b1a1a2c1	111.7	K2a	[0.971,0.990]	0.085	0.430047573	712	0.0115	2.255	[0.002,0.021]	-0.041	0.014	Model_Misspecified
I16424	BA	I16424	TB 136; Sk 1	petrous	1	2021	PattersonNature2021	Meyer, Sophie	Direct: IntCal20	4106	65	2285-2036 calBCE (3751±32 BP, SUERC-55908)	..	England_C_EBA	England, Cornwall, Padstow, St. Merryn, Harlyn Bay	United Kingdom	50.539905	-4.997809	0	Repulldown on 3.2M snpset	1240K	1	1.614435	2.741785	1308286	791091	57.8	F	n/a (no relatives detected)	10.617995	0	n/a (female)	n/a (female)	n/a (female)	n/a (female)	n/a (female)	n/a (female)	258.1	R1b	[0.982,0.996]	0.106	0.012	n/a (female)	n/a (female)	n/a (female)	n/a (female)	-0.005	0.008	None
I16448	BA	I16448	TB 187; Sk 2	tooth; tooth; tooth; tooth; tooth	1	2021	PattersonNature2021	Sheridan, Alison	Direct: IntCal20	4175	52	2337-2138 calBCE (3794±26 BP, OxA-13660)	..	Scotland_C_EBA_highEEF	Scotland, East Lothian, Innerwick, Thurston Mains	United Kingdom	55.947339	-2.47072	0	Repulldown on 3.2M snpset	1240k	5	0.334946	0.586143	745608	459413	70	F	n/a (no relatives detected)	0	0	..	..	..	..	..	..	169.047197	K1b1a1	..	0.022	0.022	n/a (female)	n/a (female)	n/a (female)	n/a (female)	..	..	..
I16495	BA	I16495	Y103; Skeleton C50; GENLAB 308	petrous	1	2021	PattersonNature2021	Sheridan, Alison	Direct: IntCal20	2055	51	196 calBCE - 3 calCE (2091±30 BP, SUERC-94953)	..	Scotland_LIA	Scotland, East Lothian, North Berwick, Law Road	United Kingdom	56.057551	-2.71935	0	Repulldown on 3.2M snpset	1240K	1	1.055183	1.776309	1202484	731495	57.1	F	n/a (no relatives detected)	16.87311	0	n/a (female)	n/a (female)	n/a (female)	n/a (female)	n/a (female)	n/a (female)	397.7	H6a1a8	[0.989,0.999]	0.077	0.01	n/a (female)	n/a (female)	n/a (female)	n/a (female)	-0.018	0.01	None
I16499	BA	I16499	Y112; Skeleton C51; CIST F1000; GENLAB 310	petrous	1	2021	PattersonNature2021	Sheridan, Alison	Direct: IntCal20	2069	56	337-43 calBCE (2103±30 BP, SUERC-94958)	..	Scotland_MIA_LIA	Scotland, East Lothian, North Berwick, Law Road	United Kingdom	56.057551	-2.71935	0	Repulldown on 3.2M snpset	1240K	1	1.323542	2.228477	1277887	757759	57.1	M	n/a (no relatives detected)	30.976907	0	Lazaridis caller (12/6/2020) based on Yfull 8.09 running directly on the bam	R-DF49	R1b1a1b1a1a2c1a1a	Patterson2021inPreparation with ISOGG version v15.73 (automated calling followed by manual checking)	R-DF49	R1b1a1b1a1a2c1a1a	314.7	I2a	[0.989,0.999]	0.106	0.429	4380	0.00377	3.142	[0.001,0.006]	-0.001	0.004	None
I16792	BA	I16792	Skeleton 2377	bone (long bone)	1	2021	PattersonNature2021	Pinhasi, Ron	Context: Archaeological - Period	3750	87	1950-1650 BCE	..	France_BA	Morbihan, Quiberon, Beg-er-Vil	France	47.530731	-3.138309	0	Repulldown on 3.2M snpset	1240K	1	0.008016	0.01316	24179	15138	48.1	F	France, Quiberon (56), Beg-er-Vil, coffres de pierres Family A (2 members) I16791-I16792 are 1st deg relatives	n/a (too few SNPs)	n/a (too few SNPs)	n/a (female)	n/a (female)	n/a (female)	n/a (female)	n/a (female)	n/a (female)	5.702	R1a1a	[0.936,0.992]	0.066	0.022	n/a (female)	n/a (female)	n/a (female)	n/a (female)	-0.114	0.019	Model_Misspecified
I17014	BA	I17014	Pit XVII; GENLAB 26	petrous	1	2021	PattersonNature2021	Armit, Ian	Direct: IntCal20	2227	55	381-179 calBCE (2213±30 BP, SUERC-94982)	..	England_MIA	England, Somerset, Christon, Dibbles Farm	United Kingdom	51.313891	-2.885217	0	Repulldown on 3.2M snpset	1240K	1	1.474934	2.588718	1090673	649932	63.4	M	n/a (no relatives detected)	0	0	Lazaridis caller (2/7/2021) based on Yfull 8.09 running directly on the bam	R-DF63	R1b1a1b1a1a2c1	Patterson2021inPreparation with ISOGG version v15.73 (automated calling followed by manual checking)	R-DF63	R1b1a1b1a1a2c1	165.5	U5b1b1d	[0.946,0.975]	0.126	0.446117618	3832	0.00599	3.993	[0.003,0.009]	-0.004	0.007	None
I17015	BA	I17015	Pit XLVI(b); GENLAB 27	petrous	1	2021	PattersonNature2021	Armit, Ian	Direct: IntCal20	2227	53	380-197 calBCE (2215±27 BP, SUERC-94983)	..	England_MIA	England, Somerset, Christon, Dibbles Farm	United Kingdom	51.313891	-2.885217	0	Repulldown on 3.2M snpset	1240K	1	1.144422	2.011941	1068520	651365	64.1	F	n/a (no relatives detected)	54.593277	0	n/a (female)	n/a (female)	n/a (female)	n/a (female)	n/a (female)	n/a (female)	160.8	H2a2a1	[0.959,0.983]	0.168	0.013075817	n/a (female)	n/a (female)	n/a (female)	n/a (female)	-0.014	0.006	None
I17016	BA	I17016	Pit XVI; GENLAB 28	petrous	1	2021	PattersonNature2021	Armit, Ian	Direct: IntCal20	2226	55	377-178 calBCE (2210±30 BP, SUERC-94984)	..	England_MIA	England, Somerset, Christon, Dibbles Farm	United Kingdom	51.313891	-2.885217	0	Repulldown on 3.2M snpset	1240K	1	3.059094	5.208603	1443030	822083	64.2	M	n/a (no relatives detected)	0	0	Lazaridis caller (2/7/2021) based on Yfull 8.09 running directly on the bam	R-Y11273	R1b1a1b1a1a2c1	Patterson2021inPreparation with ISOGG version v15.73 (automated calling followed by manual checking)	R-Y11273	R1b1a1b1a1a2c1	413.3	U2e1a1	[0.990,0.998]	0.131	0.442670899	6511	0.00423	4.862	[0.003,0.006]	0.005	0.005	None
I17017	BA	I17017	Pit XXI; GENLAB 30	petrous	1	2021	PattersonNature2021	Armit, Ian	Direct: IntCal20	2051	50	196 calBCE - 5 calCE (2087±30 BP, SUERC-94988)	..	England_LIA_highEEF	England, Somerset, Christon, Dibbles Farm	United Kingdom	51.313891	-2.885217	0	Repulldown on 3.2M snpset	1240K	1	1.956346	3.353946	1314901	793162	62.4	F	n/a (no relatives detected)	0	0	n/a (female)	n/a (female)	n/a (female)	n/a (female)	n/a (female)	n/a (female)	375.5	U5b1+16189	[0.987,0.999]	0.161	0.012243454	n/a (female)	n/a (female)	n/a (female)	n/a (female)	-0.005	0.004	None
I1767	BA	I1767	Sk2	tooth (molar)	1	2018	OlaldeNature2018	Brace, Selina	Direct: IntCal20	4045	58	2202-1978 calBCE (3705±35 BP, OxA-8651)	..	England_BellBeaker_highEEF	England, County Durham, Stockton-on-Tees, Windmill Fields	United Kingdom	54.522812	-1.308134	0	1240K pulldown padded to 3.2M snpset	1240K	1	1.799	1.799	..	715593	..	M	n/a (no relatives detected)	0	0	Lazaridis caller (12/6/2020) based on Yfull 8.09 running directly on the bam	I-Y3709	I2a1b1a1a1	Patterson2021inPreparation with ISOGG version v15.73 (automated calling followed by manual checking)	I-Y3709	I2a1b1a1a1	463	U5a1a1	[0.993,0.999]	0.074	0.426	..	0.006778	2.415326383	[0.001,0.012]	0.003	0.009	None
I1770	BA	I1770	BurialXI	petrous	1	2018	OlaldeNature2018	Brace, Selina	Context: Archaeological - Period	3950	231	2400-1600 BCE	..	England_BellBeaker	England, North Yorkshire, Staxton, Staxton Beacon	United Kingdom	54.201949	-0.434355	0	1240K pulldown padded to 3.2M snpset	1240K	1	0.778	0.778	..	483200	..	F	n/a (no relatives detected)	4.5363	0	n/a (female)	n/a (female)	n/a (female)	n/a (female)	n/a (female)	n/a (female)	69.4	U5b1d2	[0.964,0.981]	0.119	0.011	n/a (female)	n/a (female)	n/a (female)	n/a (female)	-0.016	0.013	None
I1774	BA	I1774	SK3545	tooth (molar)	1	2021	PattersonNature2021	Brace, Selina	Direct: IntCal20	3698	69	1879-1627 calBCE (3437±36 BP, UBA-28373)	..	England_C_EBA	England, Kent, Isle of Sheppey, Neats Court	United Kingdom	51.423287	0.738864	0	1240K pulldown padded to 3.2M snpset	1240K	1	0.088	0.088	..	95925	..	M	n/a (no relatives detected)	n/a (too few SNPs)	n/a (too few SNPs)	Lazaridis caller (12/6/2020) based on Yfull 8.09 running directly on the bam	R-M269	R1b1a1b	Patterson2021inPreparation with ISOGG version v15.73 (automated calling followed by manual checking)	R-M269	R1b1a1b	163	U4b1a2	[0.982,0.991]	0.088	0.46	16	n/a (<200 SNPs)	n/a (<200 SNPs)	n/a (<200 SNPs)	0.072	0.031	None
I1775	BA	I1775	GOM245	tooth	1	2018	OlaldeNature2018	Jowett, Nick	Direct: IntCal20	3563	50	1731-1536 calBCE (3344±27 BP, OxA-14308)	..	Wales_C_EBA	Wales, North Wales, Llandudno, Great Orme	United Kingdom	53.33	-3.84	0	1240K pulldown padded to 3.2M snpset	1240K	1	0.495	0.495	..	404131	..	M	n/a (no relatives detected)	4.5028	0	Lazaridis caller (12/6/2020) based on Yfull 8.09 running directly on the bam	R-P312	R1b1a1b1a1a2	Patterson2021inPreparation with ISOGG version v15.73 (automated calling followed by manual checking)	R-P312	R1b1a1b1a1a2	677	I3	[0.978,0.989]	0.081	0.437	..	0.041704	2.539851132	[0.01,0.074]	0.039	0.016	None
I1821	BA	I1821	SS8993-8, Potroshilovo II, enclosure 5, grave 1	bone (cranial)	1	2019	NarasimhanPattersonScience2019	Mallory, James; Svyatko, Svetlana	Direct: IntCal20	3490	33	1612-1501 calBCE (3275±20 BP, PSUAMS-2435)	..	Russia_MLBA_Krasnoyarsk	Minusinsk Basin, Potroshilovo II	Russia	53.87313333	91.46046667	0	1240K pulldown padded to 3.2M snpset	1240K	1	0.477	0.477	..	411108	..	M	n/a (no relatives detected)	29.291606	0	Lazaridis caller (12/6/2020) based on Yfull 8.09 running directly on the bam	R-Z645	R1a1a1	..	..	..	409	T1a1	[0.992,0.999]	0.086	0.425	386	0.001117	0.29777646	[0,0.008]	0.015	0.014	None
I1828	BA	I1828	SS7800-23, Ust-Bir IV, grave 26	bone (cranial)	1	2019	NarasimhanPattersonScience2019	Mallory, James; Svyatko, Svetlana	Direct: IntCal20	3484	33	1612-1465 calBCE (3270±20 BP, PSUAMS-2960)	..	Russia_MLBA_Krasnoyarsk	Minusinsk Basin, Ust-Bir IV	Russia	54.17931667	91.57886667	0	1240K pulldown padded to 3.2M snpset	1240K	1	0.115	0.115	..	125519	..	F	n/a (no relatives detected)	n/a (too few SNPs)	n/a (too few SNPs)	n/a (female)	n/a (female)	n/a (female)	n/a (female)	n/a (female)	n/a (female)	43.8	K1a4b	[0.977,0.986]	0.068	0.011	n/a (female)	n/a (female)	n/a (female)	n/a (female)	-0.008	0.018	None
I1852	BA	I1852	SS7800-9, Ust-Bir IV, grave 10	bone	1	2019	NarasimhanPattersonScience2019	Mallory, James; Svyatko, Svetlana	Direct: IntCal20	3512	31	1614-1511 calBCE (3295±20 BP, PSUAMS-2865)	..	Russia_MLBA_Krasnoyarsk	Minusinsk Basin, Ust-Bir IV	Russia	54.17931667	91.57886667	0	1240K pulldown padded to 3.2M snpset	1240K	1	0.363	0.363	..	326128	..	F	n/a (no relatives detected)	n/a (too few SNPs)	n/a (too few SNPs)	n/a (female)	n/a (female)	n/a (female)	n/a (female)	n/a (female)	n/a (female)	101	T2b34	[0.989,0.997]	0.049	0.01	n/a (female)	n/a (female)	n/a (female)	n/a (female)	-0.043	0.021	Model_Misspecified
I1853	BA	I1853	SS8993-10, Potroshilovo II, enclosure 7	bone (cranial)	1	2019	NarasimhanPattersonScience2019	Mallory, James; Svyatko, Svetlana	Direct: IntCal20	3484	33	1612-1465 calBCE (3270±20 BP, PSUAMS-2437)	..	Russia_MLBA_Krasnoyarsk	Minusinsk Basin, Potroshilovo II	Russia	53.87313333	91.46046667	0	1240K pulldown padded to 3.2M snpset	1240K	1	0.107	0.107	..	117027	..	M	n/a (no relatives detected)	n/a (too few SNPs)	n/a (too few SNPs)	Lazaridis caller (12/6/2020) based on Yfull 8.09 running directly on the bam	R-Y156215	R1a1a1	..	..	..	15.1	H2b	[0.912,0.950]	0.094	0.442	26	n/a (<200 SNPs)	n/a (<200 SNPs)	n/a (<200 SNPs)	0.023	0.05	None
I18606	BA	I18606	ECP09 SK1772	petrous	1	2021	PattersonNature2021	Speed, Greg	Direct: IntCal20	3770	46	1919-1742 calBCE (3502±28 BP, SUERC-52010)	..	England_C_EBA	England, East Riding of Yorkshire, Thornholme, East Coast Pipeline (field 10)	United Kingdom	54.09805556	-0.282161111	0	Repulldown on 3.2M snpset	1240K	1	1.510692	2.676725	1123265	666465	55.1	M	n/a (no relatives detected)	0	0	Lazaridis caller (12/6/2020) based on Yfull 8.09 running directly on the bam	R-DF13	R1b1a1b1a1a2c1	Patterson2021inPreparation with ISOGG version v15.73 (automated calling followed by manual checking)	R-DF13	R1b1a1b1a1a2c1	222	K1b1a1	[0.978,0.993]	0.124	0.454997297	4030	0.00353	3.209	[0.001,0.006]	-0.017	0.008	None
I20063	BA	I20063	Tuithoorn_Sk232	petrous	1	2021	PattersonNature2021	Altena, Eveline	Direct: IntCal20	3797	51	1944-1766 calBCE (3530±25 BP, GrN-8801)	..	Netherlands_EBA	Noord-Holland, Oostwoud, De Tuithoorn	Netherlands	52.73	5.1	0	Repulldown on 3.2M snpset	1240K	1	0.152246	0.264	367670	237717	44.7	F	n/a (no relatives detected)	n/a (too few SNPs)	n/a (too few SNPs)	n/a (female)	n/a (female)	n/a (female)	n/a (female)	n/a (female)	n/a (female)	5.879	K1b1a	[0.876,0.969]	0.182	0.013	n/a (female)	n/a (female)	n/a (female)	n/a (female)	-0.01	0.032	None
I20750	BA	I20750	MDE-HUNG395B	tooth	1	2021	HarneyCheronetGenomeResearch2021	Pinhasi, Ron	Context: Archaeological - Period	3900	202	2300-1600 BCE	..	Hungary_MBA_Fuzesabony	Polgar Kenderfold	Hungary	47.866359	21.119936	0	Repulldown on 3.2M snpset	1240K	2	0.366329	0.615	841525	491364	52.4	M	n/a (no relatives detected)	10.309309	0	Lazaridis caller (12/6/2020) based on Yfull 8.09 running directly on the bam	R-Z283	R1a1a1	..	..	..	113.921902	U4b2	[0.986,0.999]	0.174	0.388405797	872	0.0128	2.723404255	[0.003588, 0.022012]	-0.046	0.036	Model_Misspecified
I20997	BA	I20997	BAWMS 07994	petrous	1	2021	PattersonNature2021	Booth, Tom	Context: Archaeological - Period	4075	188	2450-1800 BCE	..	England_C_EBA	England, Cumbria, Ulverston, Birkrigg Common	United Kingdom	54.162749	-3.108988	0	Repulldown on 3.2M snpset	1240K	1	0.597185	0.965	1040515	612375	56.9	M	n/a (no relatives detected)	40.950088	25.583099	Lazaridis caller (2/7/2021) based on Yfull 8.09 running directly on the bam	R-A286	R1b1a1b1a1a2c1a3b	Patterson2021inPreparation with ISOGG version v15.73 (automated calling followed by manual checking)	R-A286	R1b1a1b1a1a2c1a3b	48.81	X2b4a	[0.972,0.990]	0.075	0.413	1692	0.003	1.671	[0.000,0.006]	..	..	..
I2163	BA	I2163	Merich2, Burial Mound N1; individual N5	petrous	1	2018	MathiesonNature2018	Pinhasi, Ron	Direct: IntCal20	3639	52	1866-1615 calBCE (3400±30 BP, Beta-432796)	..	Bulgaria_MLBA	Merichleri, Kairyaka necropolis	Bulgaria	42.132897	25.496288	0	1240K pulldown padded to 3.2M snpset	1240K	1	4.106	4.106	..	808285	..	M	n/a (no relatives detected)	13.323498	0	Lazaridis caller (12/6/2020) based on Yfull 8.09 running directly on the bam	R-PF6155	R1a1a1	..	..	..	1680	U5a2d	[0.989,0.997]	0.135	0.418	5731	0.005766	5.802140956	[0.004,0.008]	-0.008	0.006	None
I2181_published	BA	I2181	21; BURIAL 29	tooth (molar)	1	2018	MathiesonNature2018	Gaydarska, Bisserka	Direct: IntCal20	6458	42	4606-4447 calBCE (5680±30 BP, Beta-432803)	adult, 25	Bulgaria_C_oSteppe	Northeast, Smyadovo	Bulgaria	43.05777778	26.98361111	0	Repulldown on 3.2M snpset	1240K	6	0.060792	0.103528	175089	113196	..	M	n/a (no relatives detected)	n/a (too few SNPs)	n/a (too few SNPs)	Lazaridis caller (12/6/2020) based on Yfull 8.09 running directly on the bam	R-M269	R1b1a1b	..	..	..	33.376124	HV	[0.933,0.98]	..	..	..	..	..	..	-0.106	0.026	Very_High_Contamination
I23205	BA	I23205	Grave 226; P7485	petrous	1	2021	PattersonNature2021	Pinhasi, Ron	Context: Archaeological - Period	3900	87	2100-1800 BCE	..	Serbia_Mokrin_EBA_Maros	North Banat, Kikinda, Mokrin	Serbia	45.934722	20.404444	0	Repulldown on 3.2M snpset	1240K	1	3.543019	6	1478834	838781	54	M	North Banat District, Kikinda, Mokrin Necropolis Family A (7 members) (1d: MOK12.SG-MOK18A.SG, MOK28A.SG-MOK23.SG | 2d: I23205-MOK20.SG | 2/3d: I23205-MOK12.SG, I23205-MOK17A.SG, I23205-MOK18A.SG, I23205-MOK28A.SG, MOK20.SG-MOK28A.SG)	5.346704	0	Lazaridis caller (12/6/2020) based on Yfull 8.09 running directly on the bam	I-L161	I2a1a2	..	..	..	135.2	U3a1	[0.964,0.986]	0.117	0.429	7530	0.005	5.614	[0.003,0.006]	..	..	..
I23206	BA	I23206	Grave 159; P7486	petrous	1	2021	PattersonNature2021	Pinhasi, Ron	Context: Archaeological - Period	3900	87	2100-1800 BCE	..	Serbia_Mokrin_EBA_Maros	North Banat, Kikinda, Mokrin	Serbia	45.934722	20.404444	0	Repulldown on 3.2M snpset	1240K	1	4.138897	7.056	1496931	865983	56.8	F	n/a (no relatives detected)	0	0	n/a (female)	n/a (female)	n/a (female)	n/a (female)	n/a (female)	n/a (female)	139.7	H+152	[0.960,0.985]	0.112	0.013	n/a (female)	n/a (female)	n/a (female)	n/a (female)	..	..	..
I23207	BA	I23207	Grave 88; P7487	petrous	1	2021	PattersonNature2021	Pinhasi, Ron	Context: Archaeological - Period	3900	87	2100-1800 BCE	..	Serbia_Mokrin_EBA_Maros	North Banat, Kikinda, Mokrin	Serbia	45.934722	20.404444	0	Repulldown on 3.2M snpset	1240K	1	3.306186	5.56	1492752	840904	56.1	M	n/a (no relatives detected)	10.237097	0	Lazaridis caller (12/6/2020) based on Yfull 8.09 running directly on the bam	R-CTS7556	R1b1a1b1b3a1a	..	..	..	130.1	H6a1b2	[0.988,0.999]	0.092	0.434	7500	0.003	4.338	[0.002,0.005]	..	..	..
I23208	BA	I23208	Grave 187; P7488	petrous	1	2021	PattersonNature2021	Pinhasi, Ron	Context: Archaeological - Period	3900	87	2100-1800 BCE	..	Serbia_Mokrin_EBA_Maros	North Banat, Kikinda, Mokrin	Serbia	45.934722	20.404444	0	Repulldown on 3.2M snpset	1240K	1	0.634558	1.067	980874	610123	47.4	F	n/a (no relatives detected)	0	0	n/a (female)	n/a (female)	n/a (female)	n/a (female)	n/a (female)	n/a (female)	67.47	U5a1d2a	[0.982,0.997]	0.154	0.018	n/a (female)	n/a (female)	n/a (female)	n/a (female)	..	..	..
I23209	BA	I23209	Grave 101; P7489	petrous	1	2021	PattersonNature2021	Pinhasi, Ron	Context: Archaeological - Period	3900	87	2100-1800 BCE	..	Serbia_BA_Maros	North Banat, Čoka, Ostojicevo	Serbia	45.888056	20.166667	0	Repulldown on 3.2M snpset	1240K	1	3.829834	6.513	1458249	825429	51.6	M	n/a (no relatives detected)	0	0	Lazaridis caller (12/6/2020) based on Yfull 8.09 running directly on the bam	R-CTS7556	R1b1a1b1b3a1a	..	..	..	124.3	K1a1a	[0.965,0.986]	0.132	0.441	7327	0.005	5.732	[0.003,0.006]	..	..	..
I23210	BA	I23210	Grave 210; P7490	petrous	1	2021	PattersonNature2021	Pinhasi, Ron	Context: Archaeological - Period	3900	87	2100-1800 BCE	..	Serbia_BA_Maros	North Banat, Čoka, Ostojicevo	Serbia	45.888056	20.166667	0	Repulldown on 3.2M snpset	1240K	1	4.059669	7.017	1417332	834168	49.9	F	n/a (no relatives detected)	0	0	n/a (female)	n/a (female)	n/a (female)	n/a (female)	n/a (female)	n/a (female)	134.2	J2b1a1	[0.984,0.997]	0.142	0.016	n/a (female)	n/a (female)	n/a (female)	n/a (female)	..	..	..
I23211	BA	I23211	Grave 285; P7491	petrous	1	2021	PattersonNature2021	Pinhasi, Ron	Context: Archaeological - Period	3900	87	2100-1800 BCE	..	Serbia_BA_Maros	North Banat, Čoka, Ostojicevo	Serbia	45.888056	20.166667	0	Repulldown on 3.2M snpset	1240K	1	4.803361	8.18	1452704	839516	59.6	F	n/a (no relatives detected)	0	0	n/a (female)	n/a (female)	n/a (female)	n/a (female)	n/a (female)	n/a (female)	123.2	U5a1a1	[0.984,0.999]	0.071	0.014	n/a (female)	n/a (female)	n/a (female)	n/a (female)	..	..	..
I23212	BA	I23212	Grave 192; P7492	petrous	1	2021	PattersonNature2021	Pinhasi, Ron	Context: Archaeological - Period	3900	87	2100-1800 BCE	..	Serbia_Mokrin_EBA_Maros	North Banat, Kikinda, Mokrin	Serbia	45.934722	20.404444	0	Repulldown on 3.2M snpset	1240K	1	4.112126	7.028	1428079	834491	56.6	F	n/a (no relatives detected)	0	0	n/a (female)	n/a (female)	n/a (female)	n/a (female)	n/a (female)	n/a (female)	124.6	U5a1b1	[0.953,0.981]	0.077	0.014	n/a (female)	n/a (female)	n/a (female)	n/a (female)	..	..	..
I2365	BA	I2365	GEN_11a, Grave 452	petrous	1	2018	OlaldeNature2018	Szécsényi-Nagy, Anna	Direct: IntCal20; R_combine	4299	62	2459-2209 calBCE (3865±22 BP) [R_combine: (3858±32 BP, DeA-6762); (3871±29 BP, DeA-7220)]	..	Hungary_EBA_BellBeaker	Budapest-Békásmegyer	Hungary	47.59916	19.05456	0	1240K pulldown padded to 3.2M snpset	1240K	2	3.218	3.218	..	903336	..	M	n/a (no relatives detected)	0	0	Lazaridis caller (12/6/2020) based on Yfull 8.09 running directly on the bam	R-L2	R1b1a1b1a1a2b1	..	..	..	115.496228	V3	[0.976,0.996]	..	..	..	0.005879	2.148587685	[0.001,0.011]	-0.005	0.004	None
I2416	BA	I2416	25004 (Boscombe Bowmen)	tooth	1	2018	OlaldeNature2018	Barclay, Alastair	Direct: IntCal20; R_combine	4239	61	2451-2201 calBCE (3838±21 BP) [R_combine: (3845±27 BP, OxA-13624); (3830±30 BP, Beta-432804)]	35-45	England_BellBeaker_highEEF	England, Wiltshire, Amesbury Down	United Kingdom	51.168023	-1.7725402	0	Repulldown on 3.2M snpset	1240K	1	0.074305	0.126	208244	134822	..	M	United Kingdom, England, Wiltshire, Amesbury Down Family C (2 members) (I2417 and I2416 are 2nd or 3rd degree relatives)	n/a (too few SNPs)	n/a (too few SNPs)	Lazaridis caller (12/6/2020) based on Yfull 8.09 running directly on the bam	R-L52	R1b1a1b1a1	Patterson2021inPreparation with ISOGG version v15.73 (automated calling followed by manual checking)	R-L52	R1b1a1b1a1	412	K1b1a1	[0.997,1.000]	0.076	0.453	52	n/a (<200 SNPs)	n/a (<200 SNPs)	n/a (<200 SNPs)	-0.102	0.055	Model_Misspecified
I2417	BA	I2417	53535_25005	petrous	1	2018	OlaldeNature2018	Barclay, Alastair	Context: Date(s) on 2d/3d relative I2416	4250	115	2500-2100 BCE	24-30	England_BellBeaker_lowEEF	England, Wiltshire, Amesbury Down	United Kingdom	51.168023	-1.7725402	0	1240K pulldown padded to 3.2M snpset	1240K	1	1.958	1.958	..	812655	..	M	United Kingdom, England, Wiltshire, Amesbury Down Family C (2 members) (I2417 and I2416 are 2nd or 3rd degree relatives)	0	0	Lazaridis caller (12/6/2020) based on Yfull 8.09 running directly on the bam	R-L21	R1b1a1b1a1a2c1	Patterson2021inPreparation with ISOGG version v15.73 (automated calling followed by manual checking)	R-L21	R1b1a1b1a1a2c1	123	J1c	[0.996,1.000]	0.105	0.42	3647	0.005809	3.491489157	[0.003,0.009]	-0.004	0.006	None
I2418	BA	I2418	56240_6033	tooth	1	2018	OlaldeNature2018	Barclay, Alastair	Direct: IntCal20	4237	64	2452-2200 calBCE (3835±25 BP, NZA-32788)	30-40	England_BellBeaker	England, Wiltshire, Amesbury Down	United Kingdom	51.168023	-1.7725402	0	Repulldown on 3.2M snpset	1240K	1	0.829601	1.411	1063753	656238	..	F	n/a (no relatives detected)	9.030602	0	n/a (female)	n/a (female)	n/a (female)	n/a (female)	n/a (female)	n/a (female)	735	K1a4a1	[0.997,1.000]	0.042	0.01	n/a (female)	n/a (female)	n/a (female)	n/a (female)	0	0.019	None
I2419	BA	I2419	56240_10288	bone (long bone)	1	2021	PattersonNature2021	Barclay, Alastair	Direct: IntCal20	4199	52	2393-2144 calBCE (3812±25 BP, NZA-32486)	45-55	England_BellBeaker_mediumEEF	England, Wiltshire, Amesbury Down	United Kingdom	51.168023	-1.7725402	0	Repulldown on 3.2M snpset	1240K	7	0.042991	0.074834	126959	84066	..	F	n/a (no relatives detected)	n/a (too few SNPs)	n/a (too few SNPs)	n/a (female)	n/a (female)	n/a (female)	n/a (female)	n/a (female)	n/a (female)	12.795099	H1b	[0.942,0.999]	..	..	n/a (female)	n/a (female)	n/a (female)	n/a (female)	0.046	0.011	None
I2421	BA	I2421	TWCMS Sk2008-3075	petrous	1	2018	OlaldeNature2018	Fowler, Christopher	Direct: IntCal20	3790	51	1935-1751 calBCE (3524±28 BP, OxA-26256)	child, 1	England_C_EBA	England, Tyne and Wear, Sunderland, Hasting Hill	United Kingdom	54.883	-1.452	0	Repulldown on 3.2M snpset	1240K	1	0.267977	0.459	603668	386861	..	M	n/a (no relatives detected)	n/a (too few SNPs)	n/a (too few SNPs)	Lazaridis caller (12/6/2020) based on Yfull 8.09 running directly on the bam	R-S461	R1b1a1b1a1a2c	Patterson2021inPreparation with ISOGG version v15.73 (automated calling followed by manual checking)	R-S461	R1b1a1b1a1a2c	228	U5a1a2a	[0.978,0.989]	0.069	0.435	381	0.01242	1.826224317	[0,0.026]	0.01	0.016	None
I2443	BA	I2443	SK 8772 (YCF 95), 2	petrous and tooth	1	2018	OlaldeNature2018	Loe, Louise	Direct: IntCal20	4091	71	2286-2028 calBCE (3740±40 BP, OxA-8868)	..	England_BellBeaker	England, Oxfordshire, Yarnton	United Kingdom	51.7977	-1.313464	0	1240K pulldown padded to 3.2M snpset	1240K	4	4.1	4.1	..	894269	..	F	United Kingdom, England, Oxfordshire, Yarnton Family A (2 members) (I2443 and I2445 are 2nd or 3rd degree relatives)	4.910701	0	n/a (female)	n/a (female)	n/a (female)	n/a (female)	n/a (female)	n/a (female)	500.458145	T2c1d+152	[0.99,0.999]	..	..	n/a (female)	n/a (female)	n/a (female)	n/a (female)	0	0.004	None
I2445	BA	I2445	SK 8633 (YCF 95)	petrous	1	2018	OlaldeNature2018	Loe, Louise	Direct: IntCal20; R_combine	4048	50	2200-1985 calBCE (3709±27 BP) [R_combine: (3650±35 BP, Poz-83407); (3785±40 BP, OxA-8806)]	..	England_BellBeaker	England, Oxfordshire, Yarnton	United Kingdom	51.7977	-1.313464	0	1240K pulldown padded to 3.2M snpset	1240K	2	6.82	6.82	..	836178	..	M	United Kingdom, England, Oxfordshire, Yarnton Family A (2 members) (I2443 and I2445 are 2nd or 3rd degree relatives)	6.891203	0	Lazaridis caller (12/6/2020) based on Yfull 8.09 running directly on the bam	R-DF13	R1b1a1b1a1a2c1	Patterson2021inPreparation with ISOGG version v15.73 (automated calling followed by manual checking)	R-DF13	R1b1a1b1a1a2c1	957.464723	X2b6	[0.979,0.995]	..	..	..	0.006465	3.143562334	[0.002,0.01]	0.002	0.006	None
I2446	BA	I2446	SK 8784 (YCF 95)	tooth (molar)	1	2018	PattersonNature2021 (higher coverage of previously published individual in OlaldeNature2018)	Loe, Louise	Direct: IntCal20	4215	78	2454-2139 calBCE (3815±40 BP, OxA-8807)	..	England_BellBeaker_highWHG	England, Oxfordshire, Yarnton	United Kingdom	51.7977	-1.313464	0	Repulldown on 3.2M snpset	1240K	7	0.34109	0.584082	774592	476279	63.9	F	n/a (no relatives detected)	0	0	..	..	..	..	..	..	200.40618	K1b1a1	[0.961,0.981]	0.122	0.022	n/a (female)	n/a (female)	n/a (female)	n/a (female)	..	..	..
I2447	BA	I2447	SK 8779 (YCF 95)	petrous	1	2018	OlaldeNature2018	Loe, Louise	Direct: IntCal20	3938	46	2120-1898 calBCE (3625±25 BP, PSUAMS-2336)	..	England_BellBeaker	England, Oxfordshire, Yarnton	United Kingdom	51.7977	-1.313464	0	1240K pulldown padded to 3.2M snpset	1240K	2	5.541	5.541	..	893015	..	M	n/a (no relatives detected)	4.9815	0	Lazaridis caller (12/6/2020) based on Yfull 8.09 running directly on the bam	R-DF13	R1b1a1b1a1a2c1	Patterson2021inPreparation with ISOGG version v15.73 (automated calling followed by manual checking)	R-DF13	R1b1a1b1a1a2c1	408.820086	K1a26	[0.986,0.997]	..	..	..	0.010966	4.664592569	[0.006,0.016]	-0.004	0.005	None
I2450	BA	I2450	SK 3036 (ABSRC00)	petrous	1	2018	OlaldeNature2018	Loe, Louise	Direct (WARNING MISSING LAB CODE); IntCal20; R_combine	4248	70	2455-2200 calBCE (3838±30 BP) [R_combine: (3850±21 BP); (3841±40 BP, NZA-15865); (3834±45 BP, NZA-15866)]	..	England_BellBeaker	England, Oxfordshire, Abington, Spring Road cemetery	United Kingdom	51.68	-1.297	0	1240K pulldown padded to 3.2M snpset	1240K	2	6.834	6.834	..	903606	..	F	n/a (no relatives detected)	5.2158	0	n/a (female)	n/a (female)	n/a (female)	n/a (female)	n/a (female)	n/a (female)	680.502988	K1a1b1g	[0.969,0.988]	..	..	n/a (female)	n/a (female)	n/a (female)	n/a (female)	-0.003	0.007	None
I2452	BA	I2452	BEDFM2009.12, feature F.66 skeleton 186	petrous	1	2018	OlaldeNature2018	Evans, Christopher	Direct: IntCal20; R_combine	4052	49	2199-2032 calBCE (3715±23 BP) [R_combine: (3735±35 BP, Poz-83405); (3700±30 BP, Beta-444979)]	mature adult	England_BellBeaker	England, South Derbyshire, Willington, Dairy Farm	United Kingdom	52.854	-1.565	0	1240K pulldown padded to 3.2M snpset	1240K	2	7.489	7.489	..	893045	..	M	n/a (no relatives detected)	36.694497	20.659196	Lazaridis caller (12/6/2020) based on Yfull 8.09 running directly on the bam	R-DF13	R1b1a1b1a1a2c1	Patterson2021inPreparation with ISOGG version v15.73 (automated calling followed by manual checking)	R-DF13	R1b1a1b1a1a2c1	475.138029	H1e1a	[0.979,0.994]	..	..	..	0.004192	2.762926171	[0.001,0.007]	-0.004	0.005	None
I2453	BA	I2453	CQWDO7, feature F.320 skeleton 1126	tooth (molar)	1	2018	OlaldeNature2018	Evans, Christopher	Direct: IntCal20	4122	68	2290-2038 calBCE (3760±35 BP, Poz-83404)	..	England_BellBeaker	England, Lincolnshire, West Deeping	United Kingdom	52.67	-0.35	0	1240K pulldown padded to 3.2M snpset	1240K	2	0.958	0.958	..	600302	..	M	n/a (no relatives detected)	5.9634	0	Lazaridis caller (12/6/2020) based on Yfull 8.09 running directly on the bam	R-DF13	R1b1a1b1a1a2c1	Patterson2021inPreparation with ISOGG version v15.73 (automated calling followed by manual checking)	R-DF13	R1b1a1b1a1a2c1	599.921661	K2a	[0.996,1]	..	..	..	0.01491	2.392964972	[0.003,0.027]	0	0.008	None
I2454	BA	I2454	OVE08 feature F.1080 skeleton 5487	petrous	1	2018	OlaldeNature2018	Evans, Christopher	Direct: IntCal20	4042	50	2199-1982 calBCE (3703±28 BP, OxA-24595)	young adult	England_BellBeaker_lowEEF	England, Needingworth Quarry, Over Narrows	United Kingdom	52.34	0.03	0	1240K pulldown padded to 3.2M snpset	1240K	2	5.168	5.168	..	818462	..	F	n/a (no relatives detected)	0	0	n/a (female)	n/a (female)	n/a (female)	n/a (female)	n/a (female)	n/a (female)	434.035548	R1a1a	[0.983,0.996]	..	..	n/a (female)	n/a (female)	n/a (female)	n/a (female)	-0.006	0.008	None
I2455	BA	I2455	OVE08, feature F.1079 skeleton 5486	tooth	1	2018	OlaldeNature2018	Evans, Christopher	Direct: IntCal20	3948	52	2128-1900 calBCE (3631±28 BP, OxA-24594)	mature adult	England_BellBeaker	England, Needingworth Quarry, Over Narrows	United Kingdom	52.34	0.03	0	1240K pulldown padded to 3.2M snpset	1240K	2	0.118	0.118	..	120579	..	F	n/a (no relatives detected)	n/a (too few SNPs)	n/a (too few SNPs)	n/a (female)	n/a (female)	n/a (female)	n/a (female)	n/a (female)	n/a (female)	955.246364	U5a2c3a	[0.995,1]	..	..	n/a (female)	n/a (female)	n/a (female)	n/a (female)	0.027	0.036	None
I2457	BA	I2457	65530_13382	tooth	1	2018	OlaldeNature2018	Barclay, Alastair	Direct: IntCal20; we ignore a previous date of 2468-2239 calBCE (3890±30 BP, SUERC-36210) because it is an outlier from the rest of the genetic family	4056	54	2201-2029 calBCE (3717±28 BP, SUERC-69975)	25-39	England_C_EBA	England, Wiltshire, Amesbury Down	United Kingdom	51.168023	-1.7725402	0	Repulldown on 3.2M snpset	1240K	1	1.575287	2.715	1171023	703986	..	M	United Kingdom, England, Wiltshire Family A (4 members) (I2457 and I2600 are father and daughter, and both are 2nd or 3rd degree relatives of I6777 (who is a 2nd or 3rd degree relative of I2566); I2457 and I2566 are also 2nd or 3rd degree relatives)	109.937574	56.45448	Lazaridis caller (12/6/2020) based on Yfull 8.09 running directly on the bam	R-L21	R1b1a1b1a1a2c1	Patterson2021inPreparation with ISOGG version v15.73 (automated calling followed by manual checking)	R-L21	R1b1a1b1a1a2c1	530	I4a	[0.994,1.000]	0.061	0.426	3983	0.004266	3.703954531	[0.002,0.007]	0.007	0.012	None
I2459	BA	I2459	85684_62014	petrous	1	2018	OlaldeNature2018	Barclay, Alastair	Direct: IntCal20	4231	68	2453-2148 calBCE (3829±30 BP, SUERC-54823)	44450	England_BellBeaker_lowEEF	England, Wiltshire, Amesbury Down	United Kingdom	51.168023	-1.7725402	0	Repulldown on 3.2M snpset	1240K	1	0.762067	1.33	817747	518600	..	F	n/a (no relatives detected)	5.5288	0	n/a (female)	n/a (female)	n/a (female)	n/a (female)	n/a (female)	n/a (female)	334	T2a1a	[0.991,0.997]	0.076	0.014	n/a (female)	n/a (female)	n/a (female)	n/a (female)	-0.012	0.01	None
I2460	BA	I2460	85684_62027	tooth	1	2018	OlaldeNature2018	Barclay, Alastair	Direct: IntCal20	3875	48	2024-1782 calBCE (3575±27 BP, SUERC-53041)	14-16	England_C_EBA	England, Wiltshire, Amesbury Down	United Kingdom	51.168023	-1.7725402	0	Repulldown on 3.2M snpset	1240K	1	0.011625	0.02	35158	23250	..	F	n/a (no relatives detected)	n/a (too few SNPs)	n/a (too few SNPs)	n/a (female)	n/a (female)	n/a (female)	n/a (female)	n/a (female)	n/a (female)	302	T2a1a	[0.998,1.000]	0.072	0.01	n/a (female)	n/a (female)	n/a (female)	n/a (female)	0.064	0.06	None
I2461	BA	I2461	72832_5117	petrous	1	2018	OlaldeNature2018	Barclay, Alastair	Context: Date(s) from same site (I2600)	3975	72	2150-1900 BCE	infant, 0.5-0.7	England_C_EBA	England, Wiltshire, Porton	United Kingdom	51.13	-1.69	0	1240K pulldown padded to 3.2M snpset	1240K	1	2.556	2.556	..	770955	..	F	n/a (no relatives detected)	0	0	n/a (female)	n/a (female)	n/a (female)	n/a (female)	n/a (female)	n/a (female)	357.823043	H5c	[0.971,0.991]	0.082	..	n/a (female)	n/a (female)	n/a (female)	n/a (female)	-0.016	0.008	None
I2462	BA	I2462	EXEKA09_220053	petrous	1	2018	OlaldeNature2018	Barclay, Alastair	Direct: IntCal20	3942	59	2131-1890 calBCE (3625±35 BP, SUERC-40718)	25-30	England_C_EBA_highEEF	England, Kent, East Kent Access Road	United Kingdom	51.3603	1.3405	0	1240K pulldown padded to 3.2M snpset	1240K	1	2.78	2.78	..	816519	..	F	n/a (no relatives detected)	4.721799	0	n/a (female)	n/a (female)	n/a (female)	n/a (female)	n/a (female)	n/a (female)	274.644396	U5a1d2a	[0.969,0.991]	0.115	..	n/a (female)	n/a (female)	n/a (female)	n/a (female)	-0.009	0.006	None
I2463	BA	I2463	EXEKA09_246136	tooth	1	2018	OlaldeNature2018	Barclay, Alastair	Direct: IntCal20	3774	53	1930-1701 calBCE (3505±35 BP, SUERC-40721)	16-19	England_C_EBA	England, Kent, East Kent Access Road	United Kingdom	51.3603	1.3405	0	Repulldown on 3.2M snpset	1240K	1	0.151449	0.267	354090	234333	..	F	n/a (no relatives detected)	n/a (too few SNPs)	n/a (too few SNPs)	n/a (female)	n/a (female)	n/a (female)	n/a (female)	n/a (female)	n/a (female)	246	J1c3+189	[0.992,0.998]	0.094	0.01	n/a (female)	n/a (female)	n/a (female)	n/a (female)	-0.006	0.033	None
I2464	BA	I2464	62260_39	bone (long bone)	1	2018	OlaldeNature2018	Barclay, Alastair	Direct: IntCal20	3615	49	1746-1544 calBCE (3379±30 BP, NZA-28700)	34-45	England_C_EBA	England, Wiltshire, Boscombe Airfield	United Kingdom	51.15	-1.75	0	1240K pulldown padded to 3.2M snpset	1240K	1	0.046	0.046	..	51901	..	M	n/a (no relatives detected)	n/a (too few SNPs)	n/a (too few SNPs)	Lazaridis caller (12/6/2020) based on Yfull 8.09 running directly on the bam	R-M269	R1b1a1b	Patterson2021inPreparation with ISOGG version v15.73 (automated calling followed by manual checking)	R-M269	R1b1a1b	77.2	I2	[0.978,0.991]	0.072	0.442	6	n/a (<200 SNPs)	n/a (<200 SNPs)	n/a (<200 SNPs)	-0.068	0.057	Model_Misspecified
I2565	BA	I2565	50875_1238 ('Companion')	tooth	1	2018	PattersonNature2021 (higher coverage of previously published individual in OlaldeNature2018)	Barclay, Alistair	Direct: IntCal20	4237	77	2456-2146 calBCE (3829±38 BP, OxA-13562)	20-25	England_BellBeaker	England, Wiltshire, Amesbury Down	United Kingdom	51.168023	-1.7725402	0	Repulldown on 3.2M snpset	1240K	5	0.030012	0.052	88747	56976	60.5	M	n/a (no relatives detected)	n/a (too few SNPs)	n/a (too few SNPs)	Lazaridis caller (12/6/2020) based on Yfull 8.09 running directly on the bam	R-L21	R1b1a1b1a1a2c1	Patterson2021inPreparation with ISOGG version v15.73 (automated calling followed by manual checking)	R-L21	R1b1a1b1a1a2c1	91.406422	W1+119	[0.967,0.986]	0.146	0.3569869	10	n/a (<200 SNPs)	n/a (<200 SNPs)	n/a (<200 SNPs)	0.038	0.065	Model_Misspecified
I2566	BA	I2566	13385	petrous	1	2018	OlaldeNature2018	Barclay, Alastair	Direct: IntCal20	4078	57	2267-2036 calBCE (3734±25 BP, NZA-32490)	18-20	England_C_EBA	England, Wiltshire, Amesbury Down	United Kingdom	51.168023	-1.7725402	0	1240K pulldown padded to 3.2M snpset	1240K	1	2.259	2.259	..	475533	..	M	United Kingdom, England, Wiltshire Family A (4 members) (I2457 and I2600 are father and daughter, and both are 2nd or 3rd degree relatives of I6777 (who is a 2nd or 3rd degree relative of I2566); I2457 and I2566 are also 2nd or 3rd degree relatives)	5.349398	0	Lazaridis caller (12/6/2020) based on Yfull 8.09 running directly on the bam	R-DF13	R1b1a1b1a1a2c1	Patterson2021inPreparation with ISOGG version v15.73 (automated calling followed by manual checking)	R-DF13	R1b1a1b1a1a2c1	638	K1b1a1	[0.997,1.000]	0.073	0.45	2388	0.00471	3.132650801	[0.002,0.008]	-0.001	0.007	None
I2567	BA	I2567	GENSCOT14, Burial 5, Cist 1	petrous	1	2018	OlaldeNature2018	Armit, Ian	Direct: IntCal20; R_combine	4018	52	2190-1961 calBCE (3678±27 BP) [R_combine: (3615±40 BP, SUERC-4072); (3725±35 BP, SUERC-4083)]	..	Scotland_C_EBA	Scotland, Dryburn Bridge	United Kingdom	55.97	-2.444	0	1240K pulldown padded to 3.2M snpset	1240K	1	1.835	1.835	..	577771	..	M	n/a (no relatives detected)	11.165512	0	Lazaridis caller (12/6/2020) based on Yfull 8.09 running directly on the bam	R-L2	R1b1a1b1a1a2b1	Patterson2021inPreparation with ISOGG version v15.73 (automated calling followed by manual checking)	R-L21	R1b1a1b1a1a2c1	366	U4a1	[0.975,0.987]	0.124	0.442	2573	0.0042	2.821594604	[0.001,0.007]	0.001	0.008	None
I2568	BA	I2568	GENSCOT15, Burial 10, Cist 2	tooth	1	2018	OlaldeNature2018	Armit, Ian	Direct: IntCal20	4113	68	2288-2037 calBCE (3755±35 BP, SUERC-4078)	..	Scotland_C_EBA_mediumhighEEF	Scotland, Dryburn Bridge	United Kingdom	55.97	-2.444	0	1240K pulldown padded to 3.2M snpset	1240K	1	1.556	1.556	..	559694	..	M	n/a (no relatives detected)	6.5352	0	Lazaridis caller (12/6/2020) based on Yfull 8.09 running directly on the bam	R-DF13	R1b1a1b1a1a2c1	Patterson2021inPreparation with ISOGG version v15.73 (automated calling followed by manual checking)	R-DF13	R1b1a1b1a1a2c1	701	U5a1b1g	[0.992,1.000]	0.078	0.434	2163	0.003801	2.298337651	[0.001,0.007]	-0.016	0.012	None
I2569	BA	I2569	GENSCOT17	tooth	1	2018	PattersonNature2021 (higher coverage of previously published individual in OlaldeNature2018)	Armit, Ian	Direct: IntCal20	3978	66	2140-1901 calBCE (3650±40 BP, SUERC-5318)	..	Scotland_C_EBA	Scotland, Eweford Cottages	United Kingdom	55.99	-2.537	0	Repulldown on 3.2M snpset	1240K	5	0.028407	0.049721	83888	55876	..	M	n/a (no relatives detected)	n/a (too few SNPs)	n/a (too few SNPs)	Lazaridis caller (12/6/2020) based on Yfull 8.09 running directly on the bam	R-L21	R1b1a1b1a1a2c1	Patterson2021inPreparation with ISOGG version v15.73 (automated calling followed by manual checking)	R-L21	R1b1a1b1a1a2c1	220.517352	K1a3a	[0.981,0.995]	..	..	..	..	..	..	0.098	0.026	None
I2575	BA	I2575	Grave S. 14	bone (phalanx)	1	2018	PattersonNature2021 (higher coverage of previously published individual in OlaldeNature2018)	Lemercier, Olivier	Direct: IntCal20	4323	66	2471-2209 calBCE (3895±40 BP, GrA-22988)	adult, 30-40	France_BellBeaker	Forcalquier, La Fare	France	43.9655	5.8126	0	Repulldown on 3.2M snpset	1240K	4	0.020574	0.035272	61808	40367	..	M	n/a (no relatives detected)	n/a (too few SNPs)	n/a (too few SNPs)	Lazaridis caller (12/6/2020) based on Yfull 8.09 running directly on the bam	R-Y101296	R1b1a1b1b	..	..	..	71.01702	K1c1	[0.959,0.982]	..	..	..	..	..	..	0.17	0.021	None
I2597	BA	I2597	56240_5292	petrous	1	2018	OlaldeNature2018	Barclay, Alastair	Direct: IntCal20	4080	60	2276-2033 calBCE (3735±30 BP, SUERC-34539)	14-16	England_C_EBA	England, Wiltshire, Amesbury Down	United Kingdom	51.168023	-1.7725402	0	1240K pulldown padded to 3.2M snpset	1240K	1	3.235122	3.235122	..	807670	..	M	United Kingdom, England, Wiltshire, Amesbury Down Family B (2 members) (I2597 and I2596 are father and son)	119.058488	96.804003	Lazaridis caller (12/6/2020) based on Yfull 8.09 running directly on the bam	R-DF13	R1b1a1b1a1a2c1	Patterson2021inPreparation with ISOGG version v15.73 (automated calling followed by manual checking)	R-DF13	R1b1a1b1a1a2c1	169	U5a2c3a	[0.987,0.996]	0.076	0.423	4991	0.002723	2.851338757	[0.001,0.005]	0.001	0.006	None
I2598	BA	I2598	56244_12134	tooth	1	2018	PattersonNature2021 (higher coverage of previously published individual in OlaldeNature2018)	Alastair, Barclay	Direct: IntCal20	3998	58	2139-1950 calBCE (3664±30 BP, NZA-32494)	40-50	England_C_EBA	England, Wiltshire, Amesbury Down	United Kingdom	51.168023	-1.7725402	0	Repulldown on 3.2M snpset	1240K	2	0.093656	0.161339	256817	167696	..	M	n/a (no relatives detected)	n/a (too few SNPs)	n/a (too few SNPs)	Lazaridis caller (12/6/2020) based on Yfull 8.09 running directly on the bam	R-L52	R1b1a1b1a1	Patterson2021inPreparation with ISOGG version v15.73 (automated calling followed by manual checking)	R-L52	R1b1a1b1a1	..	H	..	..	0.381	..	0.0124	0.02	[0,1]	0.056	0.022	None
I2601	BA	I2601	EXEKA09_126005	petrous	1	2018	OlaldeNature2018	Barclay, Alastair	Direct: IntCal20	3808	60	1960-1747 calBCE (3535±35 BP, SUERC-40713)	40-55	England_C_EBA	England, Kent, East Kent Access Road	United Kingdom	51.3603	1.3405	0	1240K pulldown padded to 3.2M snpset	1240K	1	0.882	0.882	..	498136	..	F	n/a (no relatives detected)	10.203005	0	n/a (female)	n/a (female)	n/a (female)	n/a (female)	n/a (female)	n/a (female)	19.5	U5a1b1a	[0.976,0.999]	0.078	0.012	n/a (female)	n/a (female)	n/a (female)	n/a (female)	0.007	0.007	None
I2602	BA	I2602	EXEKA09_136128	petrous	1	2018	OlaldeNature2018	Barclay, Alastair	Direct: IntCal20	3762	48	1892-1699 calBCE (3490±30 BP, SUERC-40290)	35-45	England_C_EBA	England, Kent, East Kent Access Road	United Kingdom	51.3603	1.3405	0	1240K pulldown padded to 3.2M snpset	1240K	1	1.616	1.616	..	629033	..	M	n/a (no relatives detected)	0	0	Lazaridis caller (12/6/2020) based on Yfull 8.09 running directly on the bam	R-P312	R1b1a1b1a1a2	Patterson2021inPreparation with ISOGG version v15.73 (automated calling followed by manual checking)	R-P312	R1b1a1b1a1a2	111	U5b2b	[0.981,0.992]	0.165	0.432	2411	0.005517	2.825518473	[0.002,0.009]	-0.004	0.007	None
I2604	BA	I2604	62412_40173	petrous	1	2018	OlaldeNature2018	Barclay, Alastair	Direct: IntCal20	4073	59	2272-2032 calBCE (3730±30 BP, SUERC-26241)	18-25	England_C_EBA	England, Hampshire, Barton-Stacey Pipeline	United Kingdom	51.15	-1.36	0	1240K pulldown padded to 3.2M snpset	1240K	1	2.178549	2.178549	..	759953	..	F	n/a (no relatives detected)	9.403497	0	n/a (female)	n/a (female)	n/a (female)	n/a (female)	n/a (female)	n/a (female)	163	H2a3	[0.983,0.994]	0.093	0.01	n/a (female)	n/a (female)	n/a (female)	n/a (female)	0.004	0.007	None
I2609	BA	I2609	MOA 1956.46 Box 136	tooth	1	2018	OlaldeNature2018	Fowler, Christopher	Direct: IntCal20	3848	68	2026-1769 calBCE (3560±40 BP, Poz-83423)	22-28	England_C_EBA	England, Northumberland, Hexham Golf Course	United Kingdom	54.979	-2.123	0	1240K pulldown padded to 3.2M snpset	1240K	1	0.33	0.33	..	273168	..	F	n/a (no relatives detected)	n/a (too few SNPs)	n/a (too few SNPs)	n/a (female)	n/a (female)	n/a (female)	n/a (female)	n/a (female)	n/a (female)	160	K2a	[0.987,0.996]	0.074	0.01	n/a (female)	n/a (female)	n/a (female)	n/a (female)	0.019	0.025	None
I2610	BA	I2610	MOA 1973.4H Box 167D, 1	petrous	1	2018	OlaldeNature2018	Fowler, Christopher	Direct: IntCal20	3783	54	1939-1743 calBCE (3515±35 BP, Poz-83498)	18	England_C_EBA	England, Blaydon, Tyne and Wear, Bewes Hill	United Kingdom	54.97	-1.73	0	1240K pulldown padded to 3.2M snpset	1240K	1	0.071	0.071	..	78732	..	F	n/a (no relatives detected)	n/a (too few SNPs)	n/a (too few SNPs)	n/a (female)	n/a (female)	n/a (female)	n/a (female)	n/a (female)	n/a (female)	11.2	U2e1b	[0.950,0.975]	0.072	0.011	n/a (female)	n/a (female)	n/a (female)	n/a (female)	-0.065	0.041	Model_Misspecified
I2611	BA	I2611	MOA 2015.18	tooth	1	2021	PattersonNature2021	Fowler, Chris	Direct: IntCal20	4939	61	3092-2905 calBCE (4370±35 BP, Poz-83500)	24-39	England_N_o	England, Tyne and Wear, Blaydon, Summerhill	United Kingdom	54.97	-1.73	0	Repulldown on 3.2M snpset	1240K	5	0.165591	0.278871	433828	274277	56.6	M	n/a (no relatives detected)	..	..	Lazaridis caller (5/24/2021) based on Yfull 8.09 running directly on the bam	R-A11001	R1b1a1b1a1a2c1	Patterson2021inPreparation with ISOGG version v15.73 (automated calling followed by manual checking)	R-A11001	R1b1a1b1a1a2c1	587.730159	U5a2d1	[0.989,0.999]	0.114	0.387	238	0.021	0.022	[0,0.043]	..	..	..
I2612	BA	I2612	TWCMS Sk2008-1953, find 9	tooth	1	2018	OlaldeNature2018	Fowler, Christopher	Direct: IntCal20	4293	71	2462-2206 calBCE (3865±35 BP, Poz-83492)	..	England_C_EBA	England, Tyne and Wear, Sunderland, Hasting Hill	United Kingdom	54.883	-1.452	0	1240K pulldown padded to 3.2M snpset	1240K	1	0.049	0.049	..	55131	..	F	n/a (no relatives detected)	n/a (too few SNPs)	n/a (too few SNPs)	n/a (female)	n/a (female)	n/a (female)	n/a (female)	n/a (female)	n/a (female)	366	U5b2b2	[0.998,1.000]	0.072	0.016	n/a (female)	n/a (female)	n/a (female)	n/a (female)	-0.098	0.023	Model_Misspecified
I2618	BA	I2618	MOA 1964.2 Box 102A	tooth	1	2018	OlaldeNature2018	Fowler, Christopher	Direct: IntCal20	3993	57	2137-1950 calBCE (3660±28 BP, OxA-26254)	30-40	England_C_EBA	England, Northumberland, Barrasford, Reaverhill	United Kingdom	55.058	-2.147	0	1240K pulldown padded to 3.2M snpset	1240K	1	1.029	1.029	..	631700	..	M	n/a (no relatives detected)	4.102099	0	Lazaridis caller (12/6/2020) based on Yfull 8.09 running directly on the bam	R-L21	R1b1a1b1a1a2c1	Patterson2021inPreparation with ISOGG version v15.73 (automated calling followed by manual checking)	R-L21	R1b1a1b1a1a2c1	691	H1bs	..	0.102	0.423	1407	0.010127	3.250074055	[0.004,0.016]	-0.007	0.013	None
I2786	BA	I2786	GEN_56	petrous	1	2018	OlaldeNature2018	Szécsényi-Nagy, Anna	Direct: IntCal20	4270	74	2457-2204 calBCE (3850±35 BP, Poz-83639)	..	Hungary_EBA_BellBeaker	Szigetszentmiklós, Felső Ürge-hegyi dűlő	Hungary	47.383224	19.020252	0	1240K pulldown padded to 3.2M snpset	1240K	1	1.752961	1.752961	..	779991	..	M	n/a (no relatives detected)	8.528501	0	Lazaridis caller (12/6/2020) based on Yfull 8.09 running directly on the bam	I-M436	I2a1b	..	..	..	206	I1	[0.938,0.956]	0.103	0.413	3381	0.004483	3.011048796	[0.002,0.007]	-0.005	0.008	None
I2981	BA	I2981	GENSCOT80	petrous	1	2018	OlaldeNature2018	Armit, Ian	Direct: IntCal20; R_combine	3711	65	1880-1635 calBCE (3444±32 BP) [R_combine: (3320±50 BP, AA-51418); (3520±40 BP, AA-43651)]	..	Scotland_C_EBA	Scotland, Orkney, Lop Ness, Stenchme	United Kingdom	59.281	-2.425	0	1240K pulldown padded to 3.2M snpset	1240K	1	4.644	4.644	..	787812	..	F	n/a (no relatives detected)	136.640098	22.166599	n/a (female)	n/a (female)	n/a (female)	n/a (female)	n/a (female)	n/a (female)	1100	T2a1b1a	[0.985,0.993]	0.11	0.013	n/a (female)	n/a (female)	n/a (female)	n/a (female)	0.001	0.006	None
I3019	BA	I3019	SB 403C2; 2004.9/419	tooth (molar)	1	2021	PattersonNature2021	Brace, Selina	Context: Archaeological - Period	5150	462	4000-2400 BCE	..	England_N_oSteppe	England, Somerset, Cheddar, Totty Pot	United Kingdom	51.279	-2.743324	0	Repulldown on 3.2M snpset	1240K	1	0.019234	0.031	57874	36644	..	M	n/a (no relatives detected)	n/a (too few SNPs)	n/a (too few SNPs)	Lazaridis caller (12/6/2020) based on Yfull 8.09 running directly on the bam	R-M269	R1b1a1b	Patterson2021inPreparation with ISOGG version v15.73 (automated calling followed by manual checking)	R-M269	R1b1a1b	194	H4a1a+195	[0.978,0.989]	0.016	0.404	..	..	..	..	0	0.047	Very_High_Contamination
I3035	BA	I3035	SB 469B2	petrous	1	2021	PattersonNature2021	Brace, Selina	Context: Archaeological - Period	5700	144	4000-3500 BCE	..	England_N_o	England, North Yorkshire, Ingleborough Hill, Fox Holes Cave	United Kingdom	54.165855	-2.397734	0	1240K pulldown padded to 3.2M snpset	1240K	1	1.208	1.208	..	665964	..	M	n/a (no relatives detected)	0	0	Lazaridis caller (12/6/2020) based on Yfull 8.09 running directly on the bam	R-A7208	R1b1a1b1a1a1c1a2b	Patterson2021inPreparation with ISOGG version v15.73 (automated calling followed by manual checking)	R-A7208	R1b1a1b1a1a1c1a2b	..	..	..	0.087	0.424	2207	0.021466	6.149051331	[0.015,0.028]	0.004	0.009	None
I3132	BA	I3132	GENSCOT68	petrous	1	2018	OlaldeNature2018	Armit, Ian	Direct: IntCal20	3927	54	2126-1886 calBCE (3614±33 BP, SUERC-69070)	..	Scotland_C_EBA	Scotland, Covesea Cave 2	United Kingdom	57.721	-3.3881	0	1240K pulldown padded to 3.2M snpset	1240K	1	3.869	3.869	..	757471	..	M	n/a (no relatives detected)	34.295095	0	Lazaridis caller (12/6/2020) based on Yfull 8.09 running directly on the bam	R-S5488	R1b1a1b1a1a2c1a5c	Patterson2021inPreparation with ISOGG version v15.73 (automated calling followed by manual checking)	R-S5488	R1b1a1b1a1a2c1a5c	610	T2a1b1a	[0.997,1.000]	0.059	0.426	4570	0.010891	6.423428439	[0.008,0.014]	0.002	0.009	None
I3255	BA	I3255	TRM10, skeleton [3383]	petrous	1	2018	OlaldeNature2018	Dodwell, Natasha	Direct: IntCal20	3994	59	2139-1947 calBCE (3661±31 BP, SUERC-49482)	..	England_BellBeaker	England, Cambridgeshire, Trumpington Meadows	United Kingdom	52.170279	0.105604	0	1240K pulldown padded to 3.2M snpset	1240K	1	4.889	4.889	..	860982	..	F	United Kingdom, England, Cambridgeshire, Trumpington Meadows Family A (2 members) (I3255 and I3256 are 2nd or 3rd degree relatives)	12.409395	0	n/a (female)	n/a (female)	n/a (female)	n/a (female)	n/a (female)	n/a (female)	782	T2b	[0.996,0.999]	0.093	0.012	n/a (female)	n/a (female)	n/a (female)	n/a (female)	-0.003	0.004	None
I3256	BA	I3256	TRM10, skeleton [3384]	petrous	1	2018	OlaldeNature2018	Dodwell, Natasha	Direct (WARNING MISSING LAB CODE): IntCal20	4063	58	2269-2027 calBCE (3722±31 BP)	..	England_BellBeaker	England, Cambridgeshire, Trumpington Meadows	United Kingdom	52.170279	0.105604	0	1240K pulldown padded to 3.2M snpset	1240K	1	3.819	3.819	..	825638	..	M	United Kingdom, England, Cambridgeshire, Trumpington Meadows Family A (2 members) (I3255 and I3256 are 2nd or 3rd degree relatives)	5.9023	0	Lazaridis caller (12/6/2020) based on Yfull 8.09 running directly on the bam	R-DF13	R1b1a1b1a1a2c1	Patterson2021inPreparation with ISOGG version v15.73 (automated calling followed by manual checking)	R-DF13	R1b1a1b1a1a2c1	592	T2b	[0.982,0.991]	0.122	0.418	5688	0.005396	5.086055762	[0.003,0.007]	0.009	0.006	None
I3390	BA	I3390	StPet57, collection 3390, individual 2	petrous	1	2019	NarasimhanPattersonScience2019	Pinhasi, Ron; Moiseyev, Vyacheslav	Context: Archaeological - Period	3600	144	1900-1400 BCE	..	Russia_MLBA_Krasnoyarsk	Krasnoyarsk Krai, near Orak Ulus, Orak burial place	Russia	55.1924	89.3053	0	1240K pulldown padded to 3.2M snpset	1240K	1	3.367	3.367	..	792130	..	F	n/a (no relatives detected)	0	0	n/a (female)	n/a (female)	n/a (female)	n/a (female)	n/a (female)	n/a (female)	722	U5a2+16294	[0.989,0.997]	0.073	0.012	n/a (female)	n/a (female)	n/a (female)	n/a (female)	0.002	0.007	None
I3391	BA	I3391	StPet59, collection 3390, individual 6	petrous	1	2019	NarasimhanPattersonScience2019	Pinhasi, Ron; Moiseyev, Vyacheslav	Context: Archaeological - Period	3600	144	1900-1400 BCE	..	Russia_MLBA_Krasnoyarsk	Krasnoyarsk Krai, near Orak Ulus, Orak burial place	Russia	55.1924	89.3053	0	1240K pulldown padded to 3.2M snpset	1240K	1	1.932	1.932	..	759218	..	M	n/a (no relatives detected)	4.9987	0	Lazaridis caller (12/6/2020) based on Yfull 8.09 running directly on the bam	R-YP1456	R1a1a1b2a2a3b~	..	..	..	540	U5b2c	[0.987,0.995]	0.076	0.424	3248	0.009228	4.933039389	[0.006,0.013]	-0.004	0.007	None
I3392	BA	I3392	StPet60, collection 3390, individual 7	petrous	1	2019	NarasimhanPattersonScience2019	Pinhasi, Ron; Moiseyev, Vyacheslav	Context: Archaeological - Period	3600	144	1900-1400 BCE	..	Russia_MLBA_Krasnoyarsk	Krasnoyarsk Krai, near Orak Ulus, Orak burial place	Russia	55.1924	89.3053	0	1240K pulldown padded to 3.2M snpset	1240K	1	2.188	2.188	..	762365	..	M	n/a (no relatives detected)	57.007797	0	Lazaridis caller (12/6/2020) based on Yfull 8.09 running directly on the bam	R-S23592	R1a1a1b2a2a3~	..	..	..	449	U2e2a1d	[0.986,0.994]	0.077	0.423	3791	0.004202	3.302527038	[0.002,0.007]	-0.013	0.008	None
I3394	BA	I3394	StPet62, collection 3864, individual 2	petrous	1	2019	NarasimhanPattersonScience2019	Pinhasi, Ron; Moiseyev, Vyacheslav	Context: Archaeological - Period	3600	144	1900-1400 BCE	..	Russia_MLBA_Krasnoyarsk	Krasnoyarsk Krai, near Orak Ulus, Orak burial place	Russia	55.1924	89.3053	0	1240K pulldown padded to 3.2M snpset	1240K	1	2.759	2.759	..	794739	..	M	Russia, Krasnoyarsk Krai, near Orak Ulus, Orak burial place Family A (3 members) (I6718 is the father of son I3393, who is a 2nd or 3rd degree relative of I3394)	6.033599	0	Lazaridis caller (12/6/2020) based on Yfull 8.09 running directly on the bam	R-S23592	R1a1a1b2a2a3~	..	..	..	538	U4a1	[0.985,0.993]	0.082	0.421	4539	0.004143	3.871466924	[0.002,0.006]	-0.001	0.009	None
I3395	BA	I3395	StPet63, collection 3864, individual 3	petrous	1	2019	NarasimhanPattersonScience2019	Pinhasi, Ron; Moiseyev, Vyacheslav	Context: Archaeological - Period	3600	144	1900-1400 BCE	..	Russia_MLBA_Krasnoyarsk	Krasnoyarsk Krai, near Orak Ulus, Orak burial place	Russia	55.1924	89.3053	0	1240K pulldown padded to 3.2M snpset	1240K	1	3.779	3.779	..	800528	..	F	n/a (no relatives detected)	39.287494	0	n/a (female)	n/a (female)	n/a (female)	n/a (female)	n/a (female)	n/a (female)	672	T1a1	[0.993,0.998]	0.056	0.012	n/a (female)	n/a (female)	n/a (female)	n/a (female)	0	0.009	None
I3529	BA	I3529	GEN86, Grave 597	tooth (molar)	1	2018	OlaldeNature2018	Szécsényi-Nagy, Anna	Context: Archaeological - Period	4300	87	2500-2200 BCE	..	Hungary_EBA_BellBeaker	Budakalász, Csajerszke, M0 Site 12	Hungary	47.62094	19.04494	0	1240K pulldown padded to 3.2M snpset	1240K	1	0.775	0.775	..	559914	..	F	n/a (no relatives detected)	0	0	n/a (female)	n/a (female)	n/a (female)	n/a (female)	n/a (female)	n/a (female)	210	I3a	[0.992,0.998]	0.055	0.008	n/a (female)	n/a (female)	n/a (female)	n/a (female)	-0.009	0.018	None
I3588	BA	I3588	Grave 2	tooth (molar)	1	2018	OlaldeNature2018	Heyd, Volcker	Context: Archaeological - Period	4175	43	2300-2150 BCE	..	Germany_BellBeaker	Bavaria, Alburg-Lerchenhaid, Spedition Häring, Stkr. Straubing	Germany	48.8833	12.5332	0	1240K pulldown padded to 3.2M snpset	1240K	1	0.492	0.492	..	413302	..	M	Germany, Bavaria, Alburg-Lerchenhaid, Spedition Häring, Stkr. Straubing Family A (7 members) I3587-I3588-I3599 have a 1st or sescond deg relationship with I3588 and I3599 possibly being siblings (13590 having a 2nd or 3rd deg relationship with all of them) I3590 has a 2nd or 3rd relationship with I3593, I3597 and I3594	0	0	Lazaridis caller (12/6/2020) based on Yfull 8.09 running directly on the bam	R-L52	R1b1a1b1a1	..	..	..	343	H1e1a	[0.994,0.999]	0.066	0.43	436	0.006907	1.25698901	[0,0.018]	-0.003	0.018	None
I3589	BA	I3589	Grave 3	tooth (molar)	1	2018	OlaldeNature2018	Heyd, Volcker	Context: Archaeological - Period	4175	43	2300-2150 BCE	..	Germany_BellBeaker	Bavaria, Alburg-Lerchenhaid, Spedition Häring, Stkr. Straubing	Germany	48.8833	12.5332	0	1240K pulldown padded to 3.2M snpset	1240K	1	0.739	0.739	..	526649	..	M	n/a (no relatives detected)	0	0	Lazaridis caller (12/6/2020) based on Yfull 8.09 running directly on the bam	R-L2	R1b1a1b1a1a2b1	..	..	..	549	U4d1	[0.993,0.999]	0.054	0.435	816	0.004615	1.264476752	[0,0.012]	0.011	0.014	None
I3590	BA	I3590	Grave 4	tooth (premolar)	1	2018	OlaldeNature2018	Heyd, Volcker	Direct: IntCal20	4186	52	2341-2141 calBCE (3802±26 BP, BRAMS-1217)	..	Germany_BellBeaker	Bavaria, Alburg-Lerchenhaid, Spedition Häring, Stkr. Straubing	Germany	48.8833	12.5332	0	1240K pulldown padded to 3.2M snpset	1240K	1	0.571	0.571	..	422133	..	F	Germany, Bavaria, Alburg-Lerchenhaid, Spedition Häring, Stkr. Straubing Family A (7 members) I3587-I3588-I3599 have a 1st or sescond deg relationship with I3588 and I3599 possibly being siblings (13590 having a 2nd or 3rd deg relationship with all of them) I3590 has a 2nd or 3rd relationship with I3593, I3597 and I3594	4.0133	0	n/a (female)	n/a (female)	n/a (female)	n/a (female)	n/a (female)	n/a (female)	271	H1	[0.987,0.997]	0.087	0.012	n/a (female)	n/a (female)	n/a (female)	n/a (female)	0.023	0.013	None
I3596_published	BA	I3596	Grave 11	tooth	1	2018	OlaldeNature2018	Heyd, Volcker	Context: Archaeological - Period	4175	43	2300-2150 BCE	..	Germany_BellBeaker	Bavaria, Alburg-Lerchenhaid, Spedition Häring, Stkr. Straubing	Germany	48.8833	12.5332	0	Repulldown on 3.2M snpset	1240K	9	0.030357	0.051255	91198	58545	..	M	n/a (no relatives detected)	n/a (too few SNPs)	n/a (too few SNPs)	Lazaridis caller (12/6/2020) based on Yfull 8.09 running directly on the bam	R-M269	R1b1a1b	..	..	..	119.379987	H+16129	[0.994,1]	..	..	..	..	..	..	0.035	0.028	None
I3600	BA	I3600	Grave 14	tooth (molar)	1	2018	OlaldeNature2018	Heyd, Volcker	Context: Archaeological - Period	4175	43	2300-2150 BCE	..	Germany_BellBeaker	Bavaria, Alburg-Lerchenhaid, Spedition Häring, Stkr. Straubing	Germany	48.8833	12.5332	0	1240K pulldown padded to 3.2M snpset	1240K	1	0.297	0.297	..	288399	..	F	n/a (no relatives detected)	n/a (too few SNPs)	n/a (too few SNPs)	n/a (female)	n/a (female)	n/a (female)	n/a (female)	n/a (female)	n/a (female)	1200	U5b	[0.998,1.000]	0.058	0.013	n/a (female)	n/a (female)	n/a (female)	n/a (female)	-0.041	0.028	Model_Misspecified
I3601	BA	I3601	Grave 15	tooth (molar)	1	2018	OlaldeNature2018	Heyd, Volcker	Context: Archaeological - Period	4175	43	2300-2150 BCE	..	Germany_BellBeaker	Bavaria, Alburg-Lerchenhaid, Spedition Häring, Stkr. Straubing	Germany	48.8833	12.5332	0	1240K pulldown padded to 3.2M snpset	1240K	1	2.336	2.336	..	656436	..	F	n/a (no relatives detected)	6.105203	0	n/a (female)	n/a (female)	n/a (female)	n/a (female)	n/a (female)	n/a (female)	298	H10e	[0.966,0.983]	0.163	0.013	n/a (female)	n/a (female)	n/a (female)	n/a (female)	-0.016	0.006	None
I3602_published	BA	I3602	Grave 16	tooth	1	2018	OlaldeNature2018	Heyd, Volcker	Context: Archaeological - Period	4175	43	2300-2150 BCE	..	Germany_BellBeaker	Bavaria, Alburg-Lerchenhaid, Spedition Häring, Stkr. Straubing	Germany	48.8833	12.5332	0	Repulldown on 3.2M snpset	1240K	3	0.112381	0.195183	305619	200259	..	F	n/a (no relatives detected)	n/a (too few SNPs)	n/a (too few SNPs)	n/a (female)	n/a (female)	n/a (female)	n/a (female)	n/a (female)	n/a (female)	341.379625	I3a	[0.99,0.999]	..	..	n/a (female)	n/a (female)	n/a (female)	n/a (female)	0.008	0.033	None
I3604_published	BA	I3604	Obj. 278, grave 9	bone (phalanx)	1	2018	OlaldeNature2018	Heyd, Volcker	Context: Archaeological - Period	4200	144	2500-2000 BCE	..	Germany_BellBeaker	Bavaria, Künzing-Bruck, Lkr. Deggendorf	Germany	48.6639	13.0736	0	Repulldown on 3.2M snpset	1240K	3	0.043589	0.074461	128756	83854	..	M	n/a (no relatives detected)	n/a (too few SNPs)	n/a (too few SNPs)	Lazaridis caller (12/6/2020) based on Yfull 8.09 running directly on the bam	R-M269	R1b1a1b	..	..	..	11.452834	HV9	[0.954,0.994]	..	..	..	..	..	..	0.081	0.061	None
I3874	BA	I3874	VL1435	petrous	1	2018	OlaldeNature2018	Pinhasi, Ron	Direct: IntCal20	4065	54	2201-2035 calBCE (3725±25 BP, PSUAMS-1835)	..	France_BellBeaker	Villard	France	44.476	6.369	0	1240K pulldown padded to 3.2M snpset	1240K	1	1.634	1.634	..	652626	..	F	n/a (no relatives detected)	0	0	n/a (female)	n/a (female)	n/a (female)	n/a (female)	n/a (female)	n/a (female)	42.8	T2b3	[0.974,0.987]	0.085	0.009	n/a (female)	n/a (female)	n/a (female)	n/a (female)	-0.013	0.011	None
I3875	BA	I3875	VL1316	petrous	1	2018	OlaldeNature2018	Pinhasi, Ron	Direct: IntCal20	3985	56	2136-1946 calBCE (3655±25 BP, PSUAMS-1834)	..	France_BellBeaker	Villard	France	44.476	6.369	0	1240K pulldown padded to 3.2M snpset	1240K	1	4.052	4.052	..	776045	..	M	n/a (no relatives detected)	18.94871	0	Lazaridis caller (12/6/2020) based on Yfull 8.09 running directly on the bam	R-L2	R1b1a1b1a1a2b1	..	..	..	415	H1e	[0.986,0.994]	0.052	0.428	4827	0.001391	1.861355634	[0,0.003]	-0.008	0.007	None
I4067	BA	I4067	Tuithoorn_Sk127	tooth	1	2018	PattersonNature2021 (higher coverage of previously published individual in OlaldeNature2018)	Altena, Eveline	Direct: IntCal20	3770	70	1958-1646 calBCE (3500±50 BP, GrA-15602)	..	Netherlands_BellBeaker	Noord-Holland, Oostwoud, De Tuithoorn	Netherlands	52.733563	5.096183	0	Repulldown on 3.2M snpset	1240K	4	0.072335	0.12628	207153	136147	..	F	n/a (no relatives detected)	n/a (too few SNPs)	n/a (too few SNPs)	n/a (female)	n/a (female)	n/a (female)	n/a (female)	n/a (female)	n/a (female)	135.49484	R1b1	[0.99,0.999]	..	..	n/a (female)	n/a (female)	n/a (female)	n/a (female)	-0.099	0.042	Model_Misspecified
I4068	BA	I4068	skeleton 228-M3	petrous	1	2018	OlaldeNature2018	Altena, Eveline	Direct: IntCal20	3985	54	2134-1950 calBCE (3655±20 BP, PSUAMS-2318)	..	Netherlands_BellBeaker	Noord-Holland, Oostwoud, De Tuithoorn	Netherlands	52.733563	5.096183	0	1240K pulldown padded to 3.2M snpset	1240K	1	0.803	0.803	..	461603	..	M	Netherlands, Noord-Holland, Oostwoud, De Tuithoorn Family A (3 members) (I4068, I4073, and I4074 are all 2nd or 3rd degree relatives of each other)	194.022192	102.947399	Lazaridis caller (12/6/2020) based on Yfull 8.09 running directly on the bam	R-P312	R1b1a1b1a1a2	..	..	..	53.6	U5a2a1	[0.966,0.986]	0.081	0.439	899	0.008283	2.110908988	[0.001,0.016]	0.003	0.013	None
I4069	BA	I4069	skeleton 229-M4	petrous	1	2018	OlaldeNature2018	Altena, Eveline	Direct: IntCal20	3966	76	2192-1887 calBCE (3640±50 BP, GrA-6477)	..	Netherlands_BellBeaker	Noord-Holland, Oostwoud, De Tuithoorn	Netherlands	52.733563	5.096183	0	1240K pulldown padded to 3.2M snpset	1240K	1	2.131	2.131	..	707159	..	M	n/a (no relatives detected)	11.114698	0	Lazaridis caller (12/6/2020) based on Yfull 8.09 running directly on the bam	R-P312	R1b1a1b1a1a2	..	..	..	148	U5a1a1	[0.953,0.975]	0.07	0.429	3141	0.003645	2.724646955	[0.001,0.006]	0.002	0.008	None
I4070	BA	I4070	skeleton 230 barrow I-M7	petrous	1	2018	OlaldeNature2018	Altena, Eveline	Direct: IntCal20	3703	71	1880-1627 calBCE (3440±40 BP, GrA-17225)	..	Netherlands_EBA	Noord-Holland, Oostwoud, De Tuithoorn	Netherlands	52.733563	5.096183	0	1240K pulldown padded to 3.2M snpset	1240K	1	1.782	1.782	..	684166	..	M	n/a (no relatives detected)	33.270996	27.237296	Lazaridis caller (12/6/2020) based on Yfull 8.09 running directly on the bam	R-S263	R1b1a1b1a1a1c	..	..	..	137	U5a1b1a	[0.969,0.985]	0.13	0.433	2586	0.005652	3.043340136	[0.002,0.009]	-0.001	0.007	None
I4071	BA	I4071	skeleton 231 barrow I-M1	petrous	1	2018	OlaldeNature2018	Altena, Eveline	Direct: IntCal20	3717	69	1883-1634 calBCE (3450±40 BP, GrA-17226)	..	Netherlands_EBA	Noord-Holland, Oostwoud, De Tuithoorn	Netherlands	52.733563	5.096183	0	1240K pulldown padded to 3.2M snpset	1240K	1	3.909	3.909	..	773466	..	F	n/a (no relatives detected)	0	0	n/a (female)	n/a (female)	n/a (female)	n/a (female)	n/a (female)	n/a (female)	255	H6a1a	[0.970,0.984]	0.111	0.013	n/a (female)	n/a (female)	n/a (female)	n/a (female)	-0.007	0.005	None
I4073	BA	I4073	skeleton 236-M13	petrous	1	2018	OlaldeNature2018	Altena, Eveline	Direct: IntCal20	3992	76	2197-1897 calBCE (3660±50 BP, GrA-15598)	..	Netherlands_BellBeaker	Noord-Holland, Oostwoud, De Tuithoorn	Netherlands	52.733563	5.096183	0	1240K pulldown padded to 3.2M snpset	1240K	1	3.138	3.138	..	746044	..	M	Netherlands, Noord-Holland, Oostwoud, De Tuithoorn Family A (3 members) (I4068, I4073, and I4074 are all 2nd or 3rd degree relatives of each other)	8.2222	0	Lazaridis caller (12/6/2020) based on Yfull 8.09 running directly on the bam	R-P312	R1b1a1b1a1a2	..	..	..	235	U5a2b1	[0.969,0.984]	0.128	0.426	4006	0.006748	4.982537491	[0.004,0.009]	-0.004	0.007	None
I4074	BA	I4074	skeleton 242-M14	petrous	1	2018	OlaldeNature2018	Altena, Eveline	Direct: IntCal20	4030	88	2281-1899 calBCE (3690±60 BP, GrA-15597)	..	Netherlands_BellBeaker	Noord-Holland, Oostwoud, De Tuithoorn	Netherlands	52.733563	5.096183	0	1240K pulldown padded to 3.2M snpset	1240K	2	2.765	2.765	..	764576	..	M	Netherlands, Noord-Holland, Oostwoud, De Tuithoorn Family A (3 members) (I4068, I4073, and I4074 are all 2nd or 3rd degree relatives of each other)	4.1204	0	Lazaridis caller (12/6/2020) based on Yfull 8.09 running directly on the bam	R-P312	R1b1a1b1a1a2	..	..	..	240.158308	H	[0.941,0.973]	..	..	..	0.004995	2.242982093	[0.001,0.009]	0.002	0.009	None
I4075	BA	I4075	skeleton 243-M15	petrous	1	2018	OlaldeNature2018	Altena, Eveline	Direct: IntCal20	3950	44	2127-1933 calBCE (3635±20 BP, PSUAMS-2337)	..	Netherlands_BellBeaker	Noord-Holland, Oostwoud, De Tuithoorn	Netherlands	52.733563	5.096183	0	1240K pulldown padded to 3.2M snpset	1240K	1	4.036	4.036	..	769505	..	F	n/a (no relatives detected)	4.651499	0	n/a (female)	n/a (female)	n/a (female)	n/a (female)	n/a (female)	n/a (female)	411	H5a1	[0.982,0.993]	0.088	0.014	n/a (female)	n/a (female)	n/a (female)	n/a (female)	-0.006	0.006	None
I4076	BA	I4076	skeleton 247-M18	petrous	1	2018	OlaldeNature2018	Altena, Eveline	Direct: IntCal20	3763	41	1883-1747 calBCE (3490±20 BP, PSUAMS-2319)	..	Netherlands_BellBeaker	Noord-Holland, Oostwoud, De Tuithoorn	Netherlands	52.733563	5.096183	0	1240K pulldown padded to 3.2M snpset	1240K	1	0.589	0.589	..	435868	..	F	n/a (no relatives detected)	43.584179	0	n/a (female)	n/a (female)	n/a (female)	n/a (female)	n/a (female)	n/a (female)	66.9	K1+16362	[0.971,0.984]	0.106	0.011	n/a (female)	n/a (female)	n/a (female)	n/a (female)	-0.023	0.017	None
I4110	BA	I4110	Mos57, Grave73, 263	tooth	1	2018	MathiesonNature2018	Pinhasi, Ron	Direct: IntCal20 (ignore 3629-3377 calBCE (4725±25 BP, UCIAMS-186349) not done on the same sample used for DNA because R_combine chi-squared-test failed at P=0.0047)	5394	48	3509-3356 calBCE (4625±25 BP, PSUAMS-8926)	..	Ukraine_Eneolithic_oHG	Dereivka I	Ukraine	48.91422	33.76493	0	1240K pulldown padded to 3.2M snpset	1240K	1	1.068	1.068	..	580540	..	F	n/a (no relatives detected)	11.480505	0	n/a (female)	n/a (female)	n/a (female)	n/a (female)	n/a (female)	n/a (female)	213	J2b1d	[0.999,1.000]	0.066	0.01	n/a (female)	n/a (female)	n/a (female)	n/a (female)	-0.031	0.015	None
I4139	BA	I4139	RISE577, F0565, gr. 238	tooth	1	2015	OlaldeNature2018 (known there as I5035)	Allentoft, Morten	Context: Archaeological - Period	4150	173	2500-1900 BCE	..	Czech_EBA_Starounetice	Velké Přílepy	Czech Republic	50.166667	14.316667	0	1240K pulldown padded to 3.2M snpset	1240K	1	2.78	2.78	..	692840	..	F	n/a (no relatives detected)	4.043603	0	n/a (female)	n/a (female)	n/a (female)	n/a (female)	n/a (female)	n/a (female)	278	T2b	[0.996,1.000]	0.081	0.013	n/a (female)	n/a (female)	n/a (female)	n/a (female)	-0.005	0.006	None
I4145	BA	I4145	RISE566, F0521, A01168, gr. 14	tooth	1	2015	OlaldeNature2018 (known there as I5024	Allentoft, Morten	Direct: IntCal20	4089	66	2282-2032 calBCE (3740±35 BP, Poz-84460)	..	Czech_BellBeaker	Kněževes	Czech Republic	50.118	14.258	0	1240K pulldown padded to 3.2M snpset	1240K	1	0.081	0.081	..	91399	..	M	n/a (no relatives detected)	n/a (too few SNPs)	n/a (too few SNPs)	Lazaridis caller (12/6/2020) based on Yfull 8.09 running directly on the bam	R-L151	R1b1a1b1a1a	..	..	..	107	H3	[0.997,1.000]	0.079	0.41	20	n/a (<200 SNPs)	n/a (<200 SNPs)	n/a (<200 SNPs)	0.117	0.044	None
I4175	BA	I4175	GEN99	bone (long bone)	1	2018	MathiesonNature2018	Szécsényi-Nagy, Anna	Context: Archaeological - Period	4800	87	3000-2700 BCE	..	Croatia_LateC_EBA_Vucedol_oSteppe	Vučedol Tell	Croatia	45.335618	19.060547	0	1240K pulldown padded to 3.2M snpset	1240K	1	0.05	0.05	..	56951	..	F	n/a (no relatives detected)	n/a (too few SNPs)	n/a (too few SNPs)	n/a (female)	n/a (female)	n/a (female)	n/a (female)	n/a (female)	n/a (female)	25.9	U4a	[0.999,1.000]	0.081	0.008	n/a (female)	n/a (female)	n/a (female)	n/a (female)	-0.11	0.051	Model_Misspecified
I4178	BA	I4178	GEN_58, Grave 552	petrous	1	2018	OlaldeNature2018	Szécsényi-Nagy, Anna	Context: Archaeological - Period	4300	87	2500-2200 BCE	..	Hungary_EBA_BellBeaker	Szigetszentmiklós, Felső-Ürge-hegyi-dűlő	Hungary	47.383224	19.020252	0	1240K pulldown padded to 3.2M snpset	1240K	1	0.89	0.89	..	576926	..	M	n/a (no relatives detected)	51.100409	0	Lazaridis caller (12/6/2020) based on Yfull 8.09 running directly on the bam	R-M269	R1b1a1b	..	..	..	30.6	J1c1b1a	[0.918,0.960]	0.177	0.424	1131	0.002162	0.9291228	[0,0.007]	-0.008	0.009	None
I4250_published	BA	I4250	RISE918, grave 5	tooth	1	2018	OlaldeNature2018	Allentoft, Morten	Direct: IntCal20	4220	60	2441-2147 calBCE (3825±26 BP, BRAMS1219)	..	Germany_BellBeaker	Irlbach LKR	Germany	48.841	12.75	0	Repulldown on 3.2M snpset	1240K	4	0.048042	0.082535	139623	91269	..	F	n/a (no relatives detected)	n/a (too few SNPs)	n/a (too few SNPs)	n/a (female)	n/a (female)	n/a (female)	n/a (female)	n/a (female)	n/a (female)	387.925282	U5a1a2b	[0.997,1]	..	..	n/a (female)	n/a (female)	n/a (female)	n/a (female)	0.02	0.037	None
I4251_published	BA	I4251	RISE1122, Grave 7	tooth	1	2018	OlaldeNature2018	Allentoft, Morten	Direct: IntCal20; supersedes 2842-2296 calBCE (3990±60 BP, Ki-7926) which some archaeologists thinks may reflect miscalibration in the 14C dating lab	4219	58	2437-2147 calBCE (3825±25 BP, PSUAMS-2321)	..	Poland_BellBeaker	Samborzec 1	Poland	50.649	20.656	0	Repulldown on 3.2M snpset	1240K	3	0.130749	0.221111	350655	223306	..	M	n/a (no relatives detected)	n/a (too few SNPs)	n/a (too few SNPs)	Lazaridis caller (12/6/2020) based on Yfull 8.09 running directly on the bam	R-A13341	R1b1a1b1a1a2b1a1	..	..	..	137.895588	H1	[0.971,0.994]	0.103	0.380478345	..	..	..	..	0.073	0.023	None
I4252_published	BA	I4252	RISE1123, Grave 1	tooth	1	2018	OlaldeNature2018	Allentoft, Morten	Direct: IntCal20	4155	49	2287-2140 calBCE (3780±20 BP, PSUAMS-2338)	..	Poland_BellBeaker	Samborzec 1	Poland	50.649	20.656	0	Repulldown on 3.2M snpset	1240K	4	0.061335	0.104523	177021	114331	..	M	n/a (no relatives detected)	n/a (too few SNPs)	n/a (too few SNPs)	Lazaridis caller (12/6/2020) based on Yfull 8.09 running directly on the bam	R-L52	R1b1a1b1a1	..	..	..	473.922204	U5a1a1	[0.965,0.986]	0.084	0.391145979	40	n/a (<200 SNPs)	n/a (<200 SNPs)	n/a (<200 SNPs)	0.002	0.037	Very_High_Contamination
I4253	BA	I4253	RISE1124, Grave13	tooth	1	2018	OlaldeNature2018	Allentoft, Morten	Direct: IntCal20	4266	64	2454-2205 calBCE (3850±20 BP, PSUAMS-2339)	..	Poland_BellBeaker	Samborzec 1	Poland	50.649	20.656	0	1240K pulldown padded to 3.2M snpset	1240K	1	0.547	0.547	..	445948	..	M	n/a (no relatives detected)	10.431004	0	Lazaridis caller (12/6/2020) based on Yfull 8.09 running directly on the bam	R-M269	R1b1a1b	..	..	..	1050	U5a2c	[0.998,1.000]	0.043	0.422	540	0.001075	0.432206848	[0,0.006]	-0.028	0.03	None
I4884	BA	I4884	feature 515	petrous	1	2018	OlaldeNature2018	Ernee, Michal	Direct: IntCal20	3758	45	1882-1742 calBCE (3480±20 BP, PSUAMS-2842)	..	Czech_EBA	Prague 8, Kobylisy, Ke Stírce Street	Czech Republic	50.1217475	14.4569508	0	1240K pulldown padded to 3.2M snpset	1240K	1	4.512	4.512	..	836367	..	M	n/a (no relatives detected)	14.152603	0	Lazaridis caller (12/6/2020) based on Yfull 8.09 running directly on the bam	I-S6635	I2a2a	..	..	..	63.2	H4a1a1a	[0.981,0.995]	0.138	0.433	3004	0.007493	4.357575948	[0.004,0.011]	-0.003	0.005	None
I4885	BA	I4885	feature 528 / Grave 3	petrous	1	2018	OlaldeNature2018	Ernee, Michal	Direct: IntCal20	4170	47	2291-2142 calBCE (3790±20 BP, PSUAMS-2843)	..	Czech_BellBeaker	Prague 8, Kobylisy, Ke Stírce Street	Czech Republic	50.1217475	14.4569508	0	1240K pulldown padded to 3.2M snpset	1240K	1	3.383	3.383	..	799067	..	M	Czech Republic, Prague 8, Kobylisy, Ke Stirce Street Family A (2 members) (I4885-I4886 have a 2d or 3d relationship)	4.915899	0	Lazaridis caller (12/6/2020) based on Yfull 8.09 running directly on the bam	R-L2	R1b1a1b1a1a2b1	..	..	..	91.6	U5a1i	[0.955,0.976]	0.145	0.437	2037	0.006199	2.972682396	[0.002,0.01]	0.003	0.006	None
I4886	BA	I4886	feature 541	petrous	1	2018	OlaldeNature2018	Ernee, Michal	Direct: IntCal20	4088	54	2270-2039 calBCE (3740±20 BP, PSUAMS-2844)	..	Czech_BellBeaker	Prague 8, Kobylisy, Ke Stírce Street	Czech Republic	50.1217475	14.4569508	0	1240K pulldown padded to 3.2M snpset	1240K	1	4.789	4.789	..	828385	..	M	Czech Republic, Prague 8, Kobylisy, Ke Stirce Street Family A (2 members) (I4885-I4886 have a 2d or 3d relationship)	0	0	Lazaridis caller (12/6/2020) based on Yfull 8.09 running directly on the bam	R-L2	R1b1a1b1a1a2b1	..	..	..	215	H6a	[0.987,0.994]	0.094	0.434	2315	0.005065	2.905590954	[0.002,0.008]	-0.006	0.006	None
I4888	BA	I4888	feature 543	petrous	1	2018	OlaldeNature2018	Ernee, Michal	Direct: IntCal20	4038	42	2195-2027 calBCE (3700±20 BP, PSUAMS-2846)	..	Czech_BellBeaker	Prague 8, Kobylisy, Ke Stírce Street	Czech Republic	50.1217475	14.4569508	0	1240K pulldown padded to 3.2M snpset	1240K	1	4.937	4.937	..	815489	..	M	Czech Republic, Prague 8, Kobylisy, Ke Stirce Street Family B (2 members) (I4887-I4888 have a sibling relationship)	4.3468	0	Lazaridis caller (12/6/2020) based on Yfull 8.09 running directly on the bam	R-L2	R1b1a1b1a1a2b1	..	..	..	124	K1a2c	[0.990,0.997]	0.077	0.438	2630	0.004359	2.812998518	[0.001,0.007]	-0.01	0.006	None
I4889	BA	I4889	feature 544 / Grave 9	petrous	1	2018	OlaldeNature2018	Ernee, Michal	Direct: IntCal20	4131	50	2284-2056 calBCE (3765±20 BP, PSUAMS-2847)	..	Czech_BellBeaker	Prague 8, Kobylisy, Ke Stírce Street	Czech Republic	50.1217475	14.4569508	0	1240K pulldown padded to 3.2M snpset	1240K	1	4.98	4.98	..	830122	..	M	n/a (no relatives detected)	0	0	Lazaridis caller (12/6/2020) based on Yfull 8.09 running directly on the bam	R-S1523	R1b1a1b1a1a2	Patterson2021inPreparation with ISOGG version v15.73 (automated calling followed by manual checking)	R-P312 > U152 > L2	R1b1a1b1a1a2b1	125	U4a	[0.985,0.995]	0.108	0.432	2914	0.004441	2.92566595	[0.001,0.007]	-0.002	0.005	None
I4890	BA	I4890	feature 545	petrous	1	2018	OlaldeNature2018	Ernee, Michal	Context: Archaeological - Period	4250	289	2800-1800 BCE	..	Czech_BellBeaker	Prague 8, Kobylisy, Ke Stírce Street	Czech Republic	50.1217475	14.4569508	0	1240K pulldown padded to 3.2M snpset	1240K	1	0.033	0.033	..	37120	..	M	n/a (no relatives detected)	n/a (too few SNPs)	n/a (too few SNPs)	Lazaridis caller (12/6/2020) based on Yfull 8.09 running directly on the bam	R-L151	R1b1a1b1a1a	..	..	..	13.498823	H32	[0.952,0.995]	0.29	..	..	..	..	..	0.089	0.03	None
I4891	BA	I4891	feature 546	petrous	1	2018	OlaldeNature2018	Ernee, Michal	Direct: IntCal20	4131	50	2284-2056 calBCE (3765±20 BP, PSUAMS-2848)	..	Czech_BellBeaker	Prague 8, Kobylisy, Ke Stírce Street	Czech Republic	50.1217475	14.4569508	0	1240K pulldown padded to 3.2M snpset	1240K	1	4.82	4.82	..	824055	..	M	n/a (no relatives detected)	10.882699	0	Lazaridis caller (12/6/2020) based on Yfull 8.09 running directly on the bam	R-L2	R1b1a1b1a1a2b1	..	..	..	190	J2a1a2	[0.994,0.999]	0.096	0.433	2984	0.004799	3.415838272	[0.002,0.008]	-0.008	0.004	None
I4892	BA	I4892	feature 551	petrous	1	2018	OlaldeNature2018	Ernee, Michal	Direct: IntCal20	3754	47	1881-1700 calBCE (3475±20 BP, PSUAMS-2849)	..	Czech_EBA	Prague 8, Kobylisy, Ke Stírce Street	Czech Republic	50.1217475	14.4569508	0	1240K pulldown padded to 3.2M snpset	1240K	1	4.673	4.673	..	807997	..	F	n/a (no relatives detected)	5.442601	0	n/a (female)	n/a (female)	n/a (female)	n/a (female)	n/a (female)	n/a (female)	150	T1a1	[0.996,1.000]	0.11	0.012	n/a (female)	n/a (female)	n/a (female)	n/a (female)	-0.002	0.004	None
I4895	BA	I4895	Grave 3	petrous	1	2018	OlaldeNature2018	Ernee, Michal	Direct: IntCal20	4106	52	2276-2042 calBCE (3750±20 BP, PSUAMS-2852)	..	Czech_BellBeaker	Prague 5, Jinonice, Butovická Street	Czech Republic	50.0504153	14.3667267	0	1240K pulldown padded to 3.2M snpset	1240K	1	4.411	4.411	..	797568	..	M	n/a (no relatives detected)	11.363899	0	Lazaridis caller (12/6/2020) based on Yfull 8.09 running directly on the bam	R-L2	R1b1a1b1a1a2b1	..	..	..	151	H1+16189	[0.983,0.993]	0.051	0.439	2600	0.002548	1.89606752	[0,0.005]	-0.005	0.008	None
I4896	BA	I4896	Grave 5	petrous	1	2018	OlaldeNature2018	Ernee, Michal	Direct: IntCal20	4163	48	2289-2141 calBCE (3785±20 BP, PSUAMS-2853)	..	Czech_BellBeaker	Prague 5, Jinonice, Butovická Street	Czech Republic	50.0504153	14.3667267	0	1240K pulldown padded to 3.2M snpset	1240K	1	4.539	4.539	..	805493	..	F	n/a (no relatives detected)	0	0	n/a (female)	n/a (female)	n/a (female)	n/a (female)	n/a (female)	n/a (female)	70.4	U5a2+16294	[0.988,0.999]	0.103	0.012	n/a (female)	n/a (female)	n/a (female)	n/a (female)	0.004	0.006	None
I4945	BA	I4945	feature 547	tooth (molar)	1	2018	OlaldeNature2018	Ernee, Michal	Direct: IntCal20	4177	45	2293-2143 calBCE (3795±20 BP, PSUAMS-2854)	..	Czech_BellBeaker	Prague 8, Kobylisy, Ke Stírce Street	Czech Republic	50.1217475	14.4569508	0	1240K pulldown padded to 3.2M snpset	1240K	1	0.683	0.683	..	520265	..	F	n/a (no relatives detected)	0	0	n/a (female)	n/a (female)	n/a (female)	n/a (female)	n/a (female)	n/a (female)	273.483855	H4a1c	[0.983,0.996]	0.097	..	n/a (female)	n/a (female)	n/a (female)	n/a (female)	-0.019	0.016	None
I4946	BA	I4946	Grave 1	tooth (molar)	1	2018	OlaldeNature2018	Ernee, Michal	Direct: IntCal20	4188	43	2336-2144 calBCE (3805±20 BP, PSUAMS-2801)	..	Czech_BellBeaker	Prague 5, Jinonice, Butovická Street	Czech Republic	50.0504153	14.3667267	0	1240K pulldown padded to 3.2M snpset	1240K	1	0.394	0.394	..	367335	..	F	n/a (no relatives detected)	n/a (too few SNPs)	n/a (too few SNPs)	n/a (female)	n/a (female)	n/a (female)	n/a (female)	n/a (female)	n/a (female)	397.005854	I4a	[0.99,0.999]	0.038	..	n/a (female)	n/a (female)	n/a (female)	n/a (female)	-0.043	0.037	Model_Misspecified
I4950	BA	I4950	DZSWS:C.36	tooth	1	2018	OlaldeNature2018	Barclay, Alastair	Context: Archaeological - Period	4250	289	2800-1800 BCE	..	England_BellBeaker	England, Wiltshire, Upavon, RFC Central Flying School	United Kingdom	51.289876	-1.807234	0	1240K pulldown padded to 3.2M snpset	1240K	1	1.448	1.448	..	762467	..	M	n/a (no relatives detected)	12.697202	0	Lazaridis caller (12/6/2020) based on Yfull 8.09 running directly on the bam	R-L21	R1b1a1b1a1a2c1	Patterson2021inPreparation with ISOGG version v15.73 (automated calling followed by manual checking)	R-L21	R1b1a1b1a1a2c1	377.959261	U5a2d1	[0.983,0.997]	0.056	..	..	0.003196	1.15566262	[0,0.009]	-0.005	0.009	None
I4951	BA	I4951	DZSWS:X133.1	tooth	1	2018	OlaldeNature2018	Barclay, Alastair	Context: Archaeological - Period	4250	289	2800-1800 BCE	..	England_BellBeaker	England, Wiltshire, Netheravon, Flying School	United Kingdom	51.24	-1.76	0	1240K pulldown padded to 3.2M snpset	1240K	1	0.173	0.173	..	178274	..	M	United Kingdom, England, Wiltshire, Netheravon, Flying School Family A (2 members) (I5512 and I4951 are 2nd or 3rd degree relatives)	n/a (too few SNPs)	n/a (too few SNPs)	Lazaridis caller (12/6/2020) based on Yfull 8.09 running directly on the bam	R-L151	R1b1a1b1a1a	Patterson2021inPreparation with ISOGG version v15.73 (automated calling followed by manual checking)	R-L151	R1b1a1b1a1a	301.363872	K1b1a1	[0.988,0.998]	0.055	..	..	-0.010175	-1.68747163	[0,0.002]	-0.003	0.015	None
I5014	BA	I5014	RISE556/F0003/Grave 4	tooth	1	2018	OlaldeNature2018	Allentoft, Morten	Context: Archaeological - Period	4200	144	2500-2000 BCE	..	Germany_BellBeaker	Manching-Oberstimm	Germany	48.711	11.453	0	1240K pulldown padded to 3.2M snpset	1240K	1	0.096	0.096	..	106486	..	F	n/a (no relatives detected)	n/a (too few SNPs)	n/a (too few SNPs)	n/a (female)	n/a (female)	n/a (female)	n/a (female)	n/a (female)	n/a (female)	434	V	[0.998,1.000]	0.076	0.018	n/a (female)	n/a (female)	n/a (female)	n/a (female)	-0.082	0.024	Model_Misspecified
I5023	BA	I5023	RISE565	tooth	1	2018	OlaldeNature2018	Allentoft, Morten	Context: Archaeological - Period	4200	144	2500-2000 BCE	..	Germany_BellBeaker	Osterhofen-Altenmarkt	Germany	48.691	13.016	0	1240K pulldown padded to 3.2M snpset	1240K	1	0.706	0.706	..	527203	..	F	n/a (no relatives detected)	67.096907	20.215505	n/a (female)	n/a (female)	n/a (female)	n/a (female)	n/a (female)	n/a (female)	519	U2e1a1	[0.997,1.000]	0.073	0.012	n/a (female)	n/a (female)	n/a (female)	n/a (female)	-0.03	0.014	None
I5037	BA	I5037	RISE579, F0579, gr. 27	tooth	1	2018	OlaldeNature2018	Allentoft, Morten	Context: Archaeological - Period	4100	87	2300-2000 BCE	..	Czech_EBA_Protounetice	Moravská Nová Ves	Czech Republic	48.801944	17.023333	0	1240K pulldown padded to 3.2M snpset	1240K	1	0.016	0.016	..	19345	..	M	n/a (no relatives detected)	n/a (too few SNPs)	n/a (too few SNPs)	Lazaridis caller (12/6/2020) based on Yfull 8.09 running directly on the bam	R-M417	R1a1a1	..	..	..	49.3	K1a+150	[0.993,0.999]	0.13	0.459	4	n/a (<200 SNPs)	n/a (<200 SNPs)	n/a (<200 SNPs)	-0.072	0.041	Model_Misspecified
I5042	BA	I5042	RISE584, F0591, gr. 8	tooth	1	2018	OlaldeNature2018	Allentoft, Morten	Context: Archaeological - Period	4100	87	2300-2000 BCE	..	Czech_EBA_Protounetice	Moravská Nová Ves	Czech Republic	48.801944	17.023333	0	1240K pulldown padded to 3.2M snpset	1240K	1	0.062	0.062	..	69459	..	M	n/a (no relatives detected)	n/a (too few SNPs)	n/a (too few SNPs)	Lazaridis caller (12/6/2020) based on Yfull 8.09 running directly on the bam	R-M417	R1a1a1	..	..	..	165	I4a	[0.987,0.996]	0.131	0.469	14	n/a (<200 SNPs)	n/a (<200 SNPs)	n/a (<200 SNPs)	-0.023	0.019	Model_Misspecified
I5367	BA	I5367	SB518A	petrous	1	2018	OlaldeNature2018	Brace, Selina	Direct: IntCal20	4312	63	2466-2209 calBCE (3879±32 BP, OxA-14722)	..	Scotland_BellBeaker	Scotland, Coll, Sorisdale	United Kingdom	56.680948	-6.45982	0	1240K pulldown padded to 3.2M snpset	1240K	1	3.241	3.241	..	749538	..	F	n/a (no relatives detected)	27.976604	0	n/a (female)	n/a (female)	n/a (female)	n/a (female)	n/a (female)	n/a (female)	374.63148	V10	[0.974,0.995]	0.061	..	n/a (female)	n/a (female)	n/a (female)	n/a (female)	-0.008	0.009	None
I5373	BA	I5373	CPC98314	bone (long bone)	1	2018	OlaldeNature2018	Brace, Selina	Direct: IntCal20	4034	47	2195-1980 calBCE (3694±25 BP, BRAMS-1230)	..	England_C_EBA_lowEEF	England, Derbyshire, Brassington, Carsington Pasture Cave	United Kingdom	53.079803	-1.640942	0	1240K pulldown padded to 3.2M snpset	1240K	1	0.225	0.225	..	230839	..	M	n/a (no relatives detected)	n/a (too few SNPs)	n/a (too few SNPs)	Lazaridis caller (12/6/2020) based on Yfull 8.09 running directly on the bam	R-L51	R1b1a1b1a	Patterson2021inPreparation with ISOGG version v15.73 (automated calling followed by manual checking)	R-L51	R1b1a1b1a	214.570282	X2b+226	[0.97,0.99]	0.042	..	..	0.021534	0.928939614	[0,0.067]	0.039	0.045	None
I5376	BA	I5376	A13603	petrous	1	2018	OlaldeNature2018	Brace, Selina	Direct: IntCal20	4216	68	2452-2143 calBCE (3819±33 BP, OxA-14728)	..	England_BellBeaker_lowEEF	England, London, Syon Reach, River Thames Skulls	United Kingdom	51.474176	-0.309898	0	1240K pulldown padded to 3.2M snpset	1240K	1	0.131	0.131	..	142403	..	F	n/a (no relatives detected)	n/a (too few SNPs)	n/a (too few SNPs)	n/a (female)	n/a (female)	n/a (female)	n/a (female)	n/a (female)	n/a (female)	19.188002	H6a	[0.934,0.98]	0.1	..	n/a (female)	n/a (female)	n/a (female)	n/a (female)	0.03	0.049	None
I5377	BA	I5377	A13495	petrous	1	2018	OlaldeNature2018	Brace, Selina	Direct: IntCal20	3758	52	1895-1693 calBCE (3485±33 BP, OxA-14731)	..	England_C_EBA	England, London, Mortlake, River Thames Skulls	United Kingdom	51.471197	-0.266408	0	1240K pulldown padded to 3.2M snpset	1240K	2	2.31049	2.31049	..	819996	..	M	n/a (no relatives detected)	0	0	Lazaridis caller (12/6/2020) based on Yfull 8.09 running directly on the bam	R-DF13	R1b1a1b1a1a2c1	Patterson2021inPreparation with ISOGG version v15.73 (automated calling followed by manual checking)	R-DF13	R1b1a1b1a1a2c1	120.118414	T2b	[0.975,0.992]	..	..	..	0.007422	2.832330391	[0.002,0.013]	0.003	0.008	None
I5379	BA	I5379	F1	petrous	1	2018	OlaldeNature2018	Brace, Selina	Direct: IntCal20	4333	54	2468-2294 calBCE (3900±30 BP, SUERC-32210)	..	England_BellBeaker_highEEF	England, Dorset, Sixpenny Handley, Canada Farm	United Kingdom	50.919204	-2.015441	0	1240K pulldown padded to 3.2M snpset	1240K	1	1.899	1.899	..	686572	..	M	n/a (no relatives detected)	0	0	Lazaridis caller (12/6/2020) based on Yfull 8.09 running directly on the bam	R-L21	R1b1a1b1a1a2c1	Patterson2021inPreparation with ISOGG version v15.73 (automated calling followed by manual checking)	R-L21	R1b1a1b1a1a2c1	203.139296	HV0+195	[0.984,1]	0.117	..	..	0.004277	1.722385454	[0,0.009]	-0.01	0.008	None
I5382	BA	I5382	Sk 4	petrous	1	2018	OlaldeNature2018	Brace, Selina	Direct: IntCal20	4070	67	2282-1980 calBCE (3725±40 BP, OxA-8728)	..	England_BellBeaker	England, County Durham, Stockton-on-Tees, Windmill Fields	United Kingdom	54.522812	-1.308134	0	1240K pulldown padded to 3.2M snpset	1240K	1	0.366	0.366	..	316639	..	M	n/a (no relatives detected)	n/a (too few SNPs)	n/a (too few SNPs)	Lazaridis caller (12/6/2020) based on Yfull 8.09 running directly on the bam	R-P312	R1b1a1b1a1a2	Patterson2021inPreparation with ISOGG version v15.73 (automated calling followed by manual checking)	R-P312	R1b1a1b1a1a2	173.188967	T2b	[0.991,0.999]	0.137	..	..	-0.003791	-1.898210645	[0,0]	0.002	0.017	None
I5385	BA	I5385	SB529A2	petrous	1	2018	OlaldeNature2018	Brace, Selina	Direct: IntCal20	4230	71	2454-2146 calBCE (3827±33 BP, SUERC-71005)	..	Scotland_BellBeaker	Scotland, Wick, Achavanich	United Kingdom	58.364762	-3.403508	0	1240K pulldown padded to 3.2M snpset	1240K	1	0.815	0.815	..	542733	..	F	n/a (no relatives detected)	10.070301	0	n/a (female)	n/a (female)	n/a (female)	n/a (female)	n/a (female)	n/a (female)	278.473535	H5	[0.97,0.991]	0.11	..	n/a (female)	n/a (female)	n/a (female)	n/a (female)	-0.008	0.016	None
I5441	BA	I5441	EM.588	petrous	1	2018	OlaldeNature2018	Brace, Selina	Context: Archaeological - Period	3750	115	2000-1600 BCE	..	England_C_EBA	England, Devon, Paington, Neale's Cave	United Kingdom	50.426084	-3.580537	0	1240K pulldown padded to 3.2M snpset	1240K	1	0.216	0.216	..	212166	..	M	n/a (no relatives detected)	n/a (too few SNPs)	n/a (too few SNPs)	Lazaridis caller (12/6/2020) based on Yfull 8.09 running directly on the bam	R-BY23570	R1b1a1b1a1a2c1a1d	Patterson2021inPreparation with ISOGG version v15.73 (automated calling followed by manual checking)	R-BY23570	R1b1a1b1a1a2c1a1d	199.016175	H1+16239	[0.944,0.972]	0.063	..	..	0.025498	0.940179953	[0,0.079]	0.01	0.033	None
I5471	BA	I5471	TB 186, Skeleton 1	tooth	1	2018	PattersonNature2021 (higher coverage of previously published individual in OlaldeNature2018)	Sheridan, Alison	Direct: IntCal20	4063	59	2269-1985 calBCE (3721±33 BP, OxA-13097)	adult	Scotland_C_EBA_mediumhighEEF	Scotland, East Lothian, Innerwick, Thurston Mains	United Kingdom	55.947339	-2.47072	0	Repulldown on 3.2M snpset	1240K	2	0.812329	1.405984	1189129	742311	..	F	n/a (no relatives detected)	9.245002	0	n/a (female)	n/a (female)	n/a (female)	n/a (female)	n/a (female)	n/a (female)	80.05118	H1c3a	[0.882,0.938]	..	..	n/a (female)	n/a (female)	n/a (female)	n/a (female)	0.013	0.012	None
I5473_published	BA	I5473	Boatbridge Quarry, Thankerton, cist 1	bone	1	2018	OlaldeNature2018	Sheridan, Alison	Context: Archaeological - Period	4200	87	2400-2100 BCE	senior adult	Scotland_C_EBA	Scotland, South Lanarkshire, cist 1, Thankerton, Boatbridge Quarry	United Kingdom	55.621272	-3.619659	0	Repulldown on 3.2M snpset	1240K	4	0.015124	0.026163	45954	30232	..	M	n/a (no relatives detected)	n/a (too few SNPs)	n/a (too few SNPs)	Lazaridis caller (12/6/2020) based on Yfull 8.09 running directly on the bam	K	K	Patterson2021inPreparation with ISOGG version v15.73 (automated calling followed by manual checking)	K	K	1.66033	n/a (<2x)	n/a (<2x)	..	..	..	..	..	..	-0.106	0.029	Model_Misspecified
I5512	BA	I5512	DZSWS:X132.1	petrous	1	2018	OlaldeNature2018	Barclay, Alastair	Context: Archaeological - Period	4250	289	2800-1800 BCE	..	England_BellBeaker	England, Wiltshire, Netheravon, Flying School	United Kingdom	51.24	-1.76	0	1240K pulldown padded to 3.2M snpset	1240K	1	4.588	4.588	..	863340	..	F	United Kingdom, England, Wiltshire, Netheravon, Flying School Family A (2 members) (I5512 and I4951 are 2nd or 3rd degree relatives)	4.4635	0	n/a (female)	n/a (female)	n/a (female)	n/a (female)	n/a (female)	n/a (female)	82.8	J1c2	[0.995,1.000]	0.122	0.011	n/a (female)	n/a (female)	n/a (female)	n/a (female)	0	0.005	None
I5513	BA	I5513	DZSWS:X146.1 b	petrous	1	2018	OlaldeNature2018	Barclay, Alastair	Context: Archaeological - Period	4250	289	2800-1800 BCE	..	England_BellBeaker	England, North Ablington, Figheldean	United Kingdom	51.22	-1.77	0	1240K pulldown padded to 3.2M snpset	1240K	1	2.463	2.463	..	799536	..	M	n/a (no relatives detected)	0	0	Lazaridis caller (12/6/2020) based on Yfull 8.09 running directly on the bam	R-DF13	R1b1a1b1a1a2c1	Patterson2021inPreparation with ISOGG version v15.73 (automated calling followed by manual checking)	R-DF13	R1b1a1b1a1a2c1	120	V	[0.996,1.000]	0.076	0.433	2062	0.005204	2.463865826	[0.001,0.009]	-0.012	0.009	None
I5514	BA	I5514	Grave 6	petrous	1	2018	OlaldeNature2018	Ernee, Michal	Direct: IntCal20	4155	49	2287-2140 calBCE (3780±20 BP, PSUAMS-2864)	..	Czech_BellBeaker	Prague 5, Jinonice, Butovická Street	Czech Republic	50.0504153	14.3667267	0	1240K pulldown padded to 3.2M snpset	1240K	1	5.164	5.164	..	843056	..	M	n/a (no relatives detected)	22.921304	0	Lazaridis caller (12/6/2020) based on Yfull 8.09 running directly on the bam	R-L2	R1b1a1b1a1a2b1	..	..	..	207	T2b+152	[0.996,1.000]	0.085	0.432	2595	0.005281	3.024922243	[0.002,0.009]	0	0.007	None
I5515	BA	I5515	Aberdour Road, Dunfermline, cist 3	petrous	1	2018	OlaldeNature2018	Sheridan, Alison	Direct: IntCal20	3882	66	2112-1774 calBCE (3581±40 BP, SRR-292)	juvenile, 14	Scotland_C_EBA	Scotland, Fife, cist3, Dunfermline, Aberdour Road	United Kingdom	56.062	-3.419178	0	1240K pulldown padded to 3.2M snpset	1240K	1	0.167	0.167	..	167109	..	M	n/a (no relatives detected)	n/a (too few SNPs)	n/a (too few SNPs)	Lazaridis caller (12/6/2020) based on Yfull 8.09 running directly on the bam	R-L21	R1b1a1b1a1a2c1	Patterson2021inPreparation with ISOGG version v15.73 (automated calling followed by manual checking)	R-L21	R1b1a1b1a1a2c1	47.4	H3+16311	[0.995,1.000]	0.292	0.443	74	n/a (<200 SNPs)	n/a (<200 SNPs)	n/a (<200 SNPs)	0.036	0.024	None
I5516	BA	I5516	Doune, cist with two Food Vessels and miniature battle axehead	petrous	1	2018	OlaldeNature2018	Sheridan, Alison	Direct: IntCal20	3641	59	1872-1547 calBCE (3400±35 BP, SUERC-2869)	child, 7	Scotland_C_EBA	Scotland, Doune, Perth and Kinross	United Kingdom	56.192656	-4.057702	0	1240K pulldown padded to 3.2M snpset	1240K	1	0.261	0.261	..	242432	..	M	n/a (no relatives detected)	n/a (too few SNPs)	n/a (too few SNPs)	Lazaridis caller (12/6/2020) based on Yfull 8.09 running directly on the bam	R-S14469	R1b1a1b1a1a2b1	Patterson2021inPreparation with ISOGG version v15.73 (automated calling followed by manual checking)	R-S14469	R1b1a1b1a1a2b1	84.6	T2a1b1a1b	[0.998,1.000]	0.259	0.44	134	n/a (<200 SNPs)	n/a (<200 SNPs)	n/a (<200 SNPs)	0.017	0.014	None
I5519	BA	I5519	F0172	tooth	1	2018	OlaldeNature2018	Allentoft, Morten	Context: Archaeological - Period	4200	144	2500-2000 BCE	..	Germany_Lech_BellBeaker	Augsburg	Germany	48.33	10.895	0	1240K pulldown padded to 3.2M snpset	1240K	1	1.548	1.548	..	712311	..	M	Germany, Augsburg Family A (4 members) I5519-I4132 have a father son relationship with I5520 and I4124 having a 2nd or 3rd degree relationship with I4132	12.2276	0	Lazaridis caller (12/6/2020) based on Yfull 8.09 running directly on the bam	R-L2	R1b1a1b1a1a2b1	..	..	..	89.7	I4a	[0.996,1.000]	0.081	0.433	1241	0.011531	3.078487139	[0.004,0.019]	-0.018	0.01	None
I5520	BA	I5520	F0196	tooth	1	2018	OlaldeNature2018	Allentoft, Morten	Context: Archaeological - Period	4250	289	2800-1800 BCE	..	Germany_Lech_BellBeaker	Augsburg	Germany	48.33	10.895	0	1240K pulldown padded to 3.2M snpset	1240K	1	0.272	0.272	..	270116	..	F	Germany, Augsburg Family A (4 members) I5519-I4132 have a father son relationship with I5520 and I4124 having a 2nd or 3rd degree relationship with I4132	n/a (too few SNPs)	n/a (too few SNPs)	n/a (female)	n/a (female)	n/a (female)	n/a (female)	n/a (female)	n/a (female)	225	K1b2a	[0.999,1.000]	0.039	0.009	n/a (female)	n/a (female)	n/a (female)	n/a (female)	0.014	0.043	None
I5521	BA	I5521	F0209	tooth	1	2018	OlaldeNature2018	Allentoft, Morten	Context: Archaeological - Period	4250	289	2800-1800 BCE	..	Germany_Lech_BellBeaker	Augsburg	Germany	48.33	10.895	0	1240K pulldown padded to 3.2M snpset	1240K	1	1.105	1.105	..	673186	..	F	Germany, Augsburg Family B (2 members) I5521-I5522 have a first degree relationship	4.460191	0	n/a (female)	n/a (female)	n/a (female)	n/a (female)	n/a (female)	n/a (female)	218	J1b1a1	[0.998,1.000]	0.05	0.01	n/a (female)	n/a (female)	n/a (female)	n/a (female)	-0.034	0.015	None
I5523	BA	I5523	F0226	tooth	1	2018	OlaldeNature2018	Allentoft, Morten	Context: Archaeological - Period	4250	289	2800-1800 BCE	..	Germany_BellBeaker	Landau, DGF-Lan	Germany	48.663	12.707	0	1240K pulldown padded to 3.2M snpset	1240K	1	0.71	0.71	..	530732	..	F	n/a (no relatives detected)	15.279609	0	n/a (female)	n/a (female)	n/a (female)	n/a (female)	n/a (female)	n/a (female)	116	K1b1a1+199	[0.997,1.000]	0.069	0.008	n/a (female)	n/a (female)	n/a (female)	n/a (female)	0.018	0.015	None
I5525	BA	I5525	F0274	tooth	1	2018	OlaldeNature2018	Allentoft, Morten	Context: Archaeological - Period	4250	289	2800-1800 BCE	..	Germany_BellBeaker	Landau, DGF-Lan	Germany	48.663	12.707	0	1240K pulldown padded to 3.2M snpset	1240K	1	1.691	1.691	..	776890	..	F	n/a (no relatives detected)	6.201899	0	n/a (female)	n/a (female)	n/a (female)	n/a (female)	n/a (female)	n/a (female)	310	U4b1b2	[0.998,1.000]	0.032	0.009	n/a (female)	n/a (female)	n/a (female)	n/a (female)	-0.022	0.018	None
I5527	BA	I5527	F0215	tooth	1	2018	OlaldeNature2018	Allentoft, Morten	Context: Archaeological - Period	4250	289	2800-1800 BCE	..	Germany_BellBeaker	Manching-Oberstimm	Germany	48.711	11.453	0	1240K pulldown padded to 3.2M snpset	1240K	1	0.02	0.02	..	23270	..	F	n/a (no relatives detected)	n/a (too few SNPs)	n/a (too few SNPs)	n/a (female)	n/a (female)	n/a (female)	n/a (female)	n/a (female)	n/a (female)	230.348361	K2b1a1	[0.997,1]	0.083	..	n/a (female)	n/a (female)	n/a (female)	n/a (female)	0.077	0.031	None
I5529	BA	I5529	F0238	tooth	1	2018	OlaldeNature2018	Allentoft, Morten	Context: Archaeological - Period	4250	289	2800-1800 BCE	..	Germany_BellBeaker	Osterhofen-Altenmarkt	Germany	48.691	13.016	0	1240K pulldown padded to 3.2M snpset	1240K	1	0.543	0.543	..	443784	..	M	n/a (no relatives detected)	0	0	Lazaridis caller (12/6/2020) based on Yfull 8.09 running directly on the bam	R-L2	R1b1a1b1a1a2b1	..	..	..	162	HV15	[0.998,1.000]	0.072	0.438	265	0.007099	1.089263778	[0,0.02]	0.011	0.017	None
I5655_published	BA	I5655	RISE919	tooth	1	2018	OlaldeNature2018	Allentoft, Morten	Context: Archaeological - Period	4200	144	2500-2000 BCE	..	Germany_BellBeaker	Irlbach LKR	Germany	48.841	12.75	0	Repulldown on 3.2M snpset	1240K	5	0.037782	0.064775	111847	72734	..	F	n/a (no relatives detected)	n/a (too few SNPs)	n/a (too few SNPs)	n/a (female)	n/a (female)	n/a (female)	n/a (female)	n/a (female)	n/a (female)	267.31565	H5a1	[0.989,0.999]	0.121	0.006823351	n/a (female)	n/a (female)	n/a (female)	n/a (female)	0.08	0.021	None
I5658	BA	I5658	RISE922	tooth	1	2018	OlaldeNature2018	Allentoft, Morten	Context: Archaeological - Period	4200	144	2500-2000 BCE	..	Germany_BellBeaker	Irlbach LKR	Germany	48.841	12.75	0	1240K pulldown padded to 3.2M snpset	1240K	1	0.29	0.29	..	284322	..	F	Germany, Irlbach LKR Family B (3 members) (I5658-I5657-I4248 have a mother-son1-son2 or three-siblings relationship)	n/a (too few SNPs)	n/a (too few SNPs)	n/a (female)	n/a (female)	n/a (female)	n/a (female)	n/a (female)	n/a (female)	514.210272	T2b+152	[0.995,1]	0.105	..	n/a (female)	n/a (female)	n/a (female)	n/a (female)	-0.035	0.028	Model_Misspecified
I5659	BA	I5659	RISE923	tooth	1	2018	OlaldeNature2018	Allentoft, Morten	Context: Archaeological - Period	4200	144	2500-2000 BCE	..	Germany_BellBeaker	Irlbach LKR	Germany	48.841	12.75	0	1240K pulldown padded to 3.2M snpset	1240K	1	0.101	0.101	..	112625	..	M	n/a (no relatives detected)	n/a (too few SNPs)	n/a (too few SNPs)	Lazaridis caller (12/6/2020) based on Yfull 8.09 running directly on the bam	R-M269	R1b1a1b	..	..	..	677.947553	K1a4b	[0.99,0.999]	0.107	..	..	..	..	..	0.028	0.021	None
I5661_published	BA	I5661	RISE926	tooth	1	2018	OlaldeNature2018	Allentoft, Morten	Context: Archaeological - Period	4200	144	2500-2000 BCE	..	Germany_BellBeaker	Irlbach LKR	Germany	48.841	12.75	0	Repulldown on 3.2M snpset	1240K	3	0.087084	0.149922	237705	154335	..	M	n/a (no relatives detected)	n/a (too few SNPs)	n/a (too few SNPs)	Lazaridis caller (12/6/2020) based on Yfull 8.09 running directly on the bam	R-L151	R1b1a1b1a1a	..	..	..	90.042187	K1b1b1	[0.974,0.988]	0.213	0.40363099	..	..	..	..	0.02	0.03	None
I5663_published	BA	I5663	RISE929	tooth	1	2018	OlaldeNature2018	Allentoft, Morten	Context: Archaeological - Period	4200	144	2500-2000 BCE	..	Germany_BellBeaker	Irlbach LKR	Germany	48.841	12.75	0	Repulldown on 3.2M snpset	1240K	3	0.028679	0.048909	86170	55600	..	M	n/a (no relatives detected)	n/a (too few SNPs)	n/a (too few SNPs)	Lazaridis caller (12/6/2020) based on Yfull 8.09 running directly on the bam	R-L151	R1b1a1b1a1a	..	..	..	283.212928	U5a2+16294	[0.994,1]	..	..	..	..	..	..	0.015	0.049	Model_Misspecified
I5666	BA	I5666	F0519, Grave 20, feature 1/82	tooth	1	2018	OlaldeNature2018	Allentoft, Morten	Context: Archaeological - Period	4250	289	2800-1800 BCE	..	Czech_BellBeaker	Lochenice	Czech Republic	50.274015	15.81387	0	1240K pulldown padded to 3.2M snpset	1240K	1	0.28	0.28	..	281087	..	M	n/a (no relatives detected)	n/a (too few SNPs)	n/a (too few SNPs)	Lazaridis caller (12/6/2020) based on Yfull 8.09 running directly on the bam	R-L2	R1b1a1b1a1a2b1	..	..	..	248.120345	U4a2c	[0.994,1]	0.137	..	..	-0.004164	-1.074096678	[0,0.003]	-0.015	0.025	Model_Misspecified
I5695	BA	I5695	OBRSF12623; SLO 10	petrous; petrous	1	2021	PattersonNature2021	Črešnar, Matija; Armit, Ian	Direct: IntCal20	3296	44	1423-1268 calBCE (3086±30 BP, SUERC-69437)	child, 6.5	Slovenia_MBA	Obrežje	Slovenia	45.847908	15.690421	0	Repulldown on 3.2M snpset	1240K	2	6.50543	11.220872	1699691	935191	..	M	n/a (no relatives detected)	26.867486	0	Lazaridis caller (5/24/2021) based on Yfull 8.09 running directly on the bam	R-L2	R1b1a1b1a1a2b1	..	..	..	337.537027	N1a1a1	..	0.116	0.42622192	9693	0.00598	0.001372	[0.005,0.007]	..	..	..
I5748	BA	I5748	skeleton 575 (Jan) M22	petrous	1	2018	OlaldeNature2018	Altena, Eveline	Direct: IntCal20	4383	89	2579-2211 calBCE (3945±55 BP, GrN-6650C)	..	Netherlands_BellBeaker	Noord-Holland, Oostwoud, De Tuithoorn	Netherlands	52.733563	5.096183	0	1240K pulldown padded to 3.2M snpset	1240K	1	4.524	4.524	..	622382	..	M	n/a (no relatives detected)	84.8733	31.9554	Lazaridis caller (12/6/2020) based on Yfull 8.09 running directly on the bam	R-P312	R1b1a1b1a1a2	Patterson2021inPreparation with ISOGG version v15.73 (automated calling followed by manual checking)	R-P312 > DF19 > Z302	R1b1a1b1a1a2e2	99.707466	X2b4	[0.968,0.991]	0.087	..	..	0.005587	2.388351922	[0.001,0.01]	-0.018	0.007	None
I5750	BA	I5750	skeleton 230 Extra-M8	tooth	1	2018	OlaldeNature2018	Altena, Eveline	Context: Date(s) from same site (I5748, I4074, I4073, I4068, I4069, I4075, I20063, I4067, I4076, I4071,I4070)	4050	289	2600-1600 BCE	..	Netherlands_BellBeaker	Noord-Holland, Oostwoud, De Tuithoorn	Netherlands	52.733563	5.096183	0	1240K pulldown padded to 3.2M snpset	1240K	1	1.287	1.287	..	629181	..	M	n/a (no relatives detected)	61.751197	26.884198	Lazaridis caller (12/6/2020) based on Yfull 8.09 running directly on the bam	R-P312	R1b1a1b1a1a2	..	..	..	208.467017	K1b1a1+199	[0.983,0.995]	0.101	..	..	0.00528	1.603655849	[0,0.012]	0.018	0.01	None
I5755	BA	I5755	BB_01_MXI	tooth (molar)	1	2018	OlaldeNature2018	Desideri, Jocelyne	Context: Date(s) on two bones from site 2467-2041 calBCE (3820±70 BP, B-3061) and 2465-1983 calBCE (3790±80 BP, B-3064) one or both of which may be the same as the individual analyzed for ancient DNA but we treat these as Context: Dates; calibrated by IntCal20	4175	159	2500-1950 BCE	..	Switzerland_BellBeaker	Sion-Petit-Chasseur, Dolmen XI	Switzerland	46.231707	7.351237	0	1240K pulldown padded to 3.2M snpset	1240K	1	0.108	0.108	..	118231	..	M	n/a (no relatives detected)	n/a (too few SNPs)	n/a (too few SNPs)	Lazaridis caller (12/6/2020) based on Yfull 8.09 running directly on the bam	R-M269	R1b1a1b	..	..	..	84.011286	K2b1a	[0.969,0.986]	0.1	..	..	..	..	..	-0.047	0.046	Model_Misspecified
I5757	BA	I5757	BB_18_MXI	tooth (molar)	1	2018	OlaldeNature2018	Desideri, Jocelyne	Context: Date(s) on two bones from site 2467-2041 calBCE (3820±70 BP, B-3061) and 2465-1983 calBCE (3790±80 BP, B-3064) one or both of which may be the same as the individual analyzed for ancient DNA but we treat these as Context: Dates; calibrated by IntCal20	4175	159	2500-1950 BCE	..	Switzerland_BellBeaker	Sion-Petit-Chasseur, Dolmen XI	Switzerland	46.231707	7.351237	0	1240K pulldown padded to 3.2M snpset	1240K	1	0.066	0.066	..	73904	..	M	n/a (no relatives detected)	n/a (too few SNPs)	n/a (too few SNPs)	Lazaridis caller (12/6/2020) based on Yfull 8.09 running directly on the bam	R-L151	R1b1a1b1a1a	..	..	..	209.079244	H3af	[0.976,0.994]	0.076	..	..	0.115982	0.989673374	[0,0.346]	-0.109	0.035	Model_Misspecified
I5759	BA	I5759	BB_23_MXI	tooth (molar)	1	2018	OlaldeNature2018	Desideri, Jocelyne	Context: Date(s) on two bones from site 2467-2041 calBCE (3820±70 BP, B-3061) and 2465-1983 calBCE (3790±80 BP, B-3064) one or both of which may be the same as the individual analyzed for ancient DNA but we treat these as Context: Dates; calibrated by IntCal20	4175	159	2500-1950 BCE	..	Switzerland_BellBeaker	Sion-Petit-Chasseur, Dolmen XI	Switzerland	46.231707	7.351237	0	1240K pulldown padded to 3.2M snpset	1240K	1	0.114	0.114	..	121053	..	F	n/a (no relatives detected)	n/a (too few SNPs)	n/a (too few SNPs)	n/a (female)	n/a (female)	n/a (female)	n/a (female)	n/a (female)	n/a (female)	244.833665	U2e1c1	[0.996,1]	0.074	..	n/a (female)	n/a (female)	n/a (female)	n/a (female)	0.067	0.034	None
I5833	BA	I5833	RISE924	petrous	1	2018	OlaldeNature2018	Allentoft, Morten	Context: Archaeological - Period	4200	144	2500-2000 BCE	..	Germany_BellBeaker	Irlbach LKR	Germany	48.841	12.75	0	1240K pulldown padded to 3.2M snpset	1240K	1	3.01	3.01	..	665916	..	M	Germany, Irlbach LKR Family A (4 members) (I5833-I5835 have a father -son relationship (order-unkown); I5835 is a 2nd or 3rd degree relative of I5660 and I6624 (who is a 1st degree relative of I5660))	8.750304	0	Lazaridis caller (12/6/2020) based on Yfull 8.09 running directly on the bam	R-Y3961	R1b1a1b1a1a2b1	..	..	..	89.895467	J1c	[0.986,0.998]	0.132	..	..	0.005562	2.333658641	[0.001,0.01]	-0.006	0.006	None
I5834	BA	I5834	RISE927	petrous	1	2018	OlaldeNature2018	Allentoft, Morten	Context: Archaeological - Period	4200	144	2500-2000 BCE	..	Germany_BellBeaker	Irlbach LKR	Germany	48.841	12.75	0	1240K pulldown padded to 3.2M snpset	1240K	1	3.941	3.941	..	604833	..	F	n/a (no relatives detected)	20.75	0	n/a (female)	n/a (female)	n/a (female)	n/a (female)	n/a (female)	n/a (female)	275.630394	W5	[0.965,0.984]	0.138	..	n/a (female)	n/a (female)	n/a (female)	n/a (female)	-0.006	0.007	None
I5836	BA	I5836	FM 14-003	petrous	1	2018	OlaldeNature2018	Brucken, Gunter	Context: Archaeological - Period	4250	289	2800-1800 BCE	..	Germany_BellBeaker	Worms-Herrnsheim	Germany	49.652887	8.327682	0	1240K pulldown padded to 3.2M snpset	1240K	1	0.892	0.892	..	415222	..	F	n/a (no relatives detected)	14.946799	0	n/a (female)	n/a (female)	n/a (female)	n/a (female)	n/a (female)	n/a (female)	138.793409	H1b1+16362	[0.97,0.993]	0.214	..	n/a (female)	n/a (female)	n/a (female)	n/a (female)	-0.015	0.009	None
I6048	BA	I6048	Tomsk_2125, inventory number 2125	petrous	1	2019	NarasimhanPattersonScience2019	Pinhasi, Ron; Slepchenko, Sergey Mikhailovich; Bagashev, Anatoly Nikolaevich	Direct: IntCal20	3573	47	1732-1542 calBCE (3350±20 BP, PSUAMS-2918)	..	Russia_MLBA_Priobrazhenka_contam	Priobrazhenka 3	Russia	55.51	77.05	0	1240K pulldown padded to 3.2M snpset	1240K	1	0.025226	0.025226	..	29257	..	F	n/a (no relatives detected)	n/a (too few SNPs)	n/a (too few SNPs)	n/a (female)	n/a (female)	n/a (female)	n/a (female)	n/a (female)	n/a (female)	3.6	H2a2a	[0.596,0.836]	0.17	0.016	n/a (female)	n/a (female)	n/a (female)	n/a (female)	0.085	0.023	None
I6471_published	BA	I6471	RISE700, sample #10, STTL 4313	tooth	1	2018	OlaldeNature2018	Allentoft, Morten	Context: Archaeological - Period	4200	144	2500-2000 BCE	..	Spain_C_oSteppe	La Magdalena	Spain	..	..	0	Repulldown on 3.2M snpset	1240K	3	0.112272	0.192136	301921	195324	..	M	n/a (no relatives detected)	n/a (too few SNPs)	n/a (too few SNPs)	Lazaridis caller (12/6/2020) based on Yfull 8.09 running directly on the bam	R-P312	R1b1a1b1a1a2	..	..	..	300.710423	U5b1c1	[0.985,0.999]	0.1325	0.379038491	..	n/a (<200 SNPs)	n/a (<200 SNPs)	n/a (<200 SNPs)	0.043	0.029	None
I6476	BA	I6476	RISE736, Grave 4/2002	tooth	1	2018	OlaldeNature2018	Allentoft, Morten	Context: Archaeological - Period	4100	202	2500-1800 BCE	..	Czech_BellBeaker	Lovosice	Czech Republic	50.509507	14.04452	0	1240K pulldown padded to 3.2M snpset	1240K	1	0.021	0.021	..	24295	..	F	n/a (no relatives detected)	n/a (too few SNPs)	n/a (too few SNPs)	n/a (female)	n/a (female)	n/a (female)	n/a (female)	n/a (female)	n/a (female)	596.530629	U5a1b1	[0.992,1]	..	..	n/a (female)	n/a (female)	n/a (female)	n/a (female)	-0.114	0	Model_Misspecified
I6480	BA	I6480	F0551	tooth	1	2018	OlaldeNature2018	Allentoft, Morten	Context: Archaeological - Period	4150	173	2500-1900 BCE	..	Czech_BellBeaker	Velké Přílepy	Czech Republic	50.166667	14.316667	0	1240K pulldown padded to 3.2M snpset	1240K	1	0.535	0.535	..	421263	..	M	n/a (no relatives detected)	15.142003	0	Lazaridis caller (12/6/2020) based on Yfull 8.09 running directly on the bam	R-L2	R1b1a1b1a1a2b1	..	..	..	153.399783	U4a	[0.987,0.998]	..	..	..	0.004934	0.769506098	[0,0.018]	0.002	0.018	None
I6531	BA	I6531	HB0068	bone	1	2018	OlaldeNature2018	Furmanek, Miroslaw	Direct: IntCal20	4113	68	2288-2037 calBCE (3755±35 BP, Poz-86947)	..	Poland_ChopiceVeseleCulture	Gmina Cisek, Dzielnica	Poland	50.23	18.22	0	1240K pulldown padded to 3.2M snpset	1240K	1	2.796	2.796	..	777285	..	M	n/a (no relatives detected)	0	0	Lazaridis caller (12/6/2020) based on Yfull 8.09 running directly on the bam	R-Z645	R1a1a1	..	..	..	267.707828	U5b2b1a1	[0.984,0.997]	..	..	..	0.007647	2.973151821	[0.003,0.013]	-0.001	0.004	None
I6537	BA	I6537	HB0049	tooth	1	2018	OlaldeNature2018	Furmanek, Miroslaw	Direct: IntCal20	4130	68	2293-2039 calBCE (3765±35 BP, Poz-54136)	..	Poland_ChopiceVeseleCulture	Racibórz-Stara Wieś	Poland	50.11	18.21	0	1240K pulldown padded to 3.2M snpset	1240K	1	0.708	0.708	..	524344	..	M	n/a (no relatives detected)	0	0	Lazaridis caller (12/6/2020) based on Yfull 8.09 running directly on the bam	R-L52	R1b1a1b1a1	..	..	..	375.316555	I1a1	[0.99,0.999]	..	..	..	0.001391	0.381510326	[0,0.009]	0	0.011	None
I6538	BA	I6538	HB0057	tooth	1	2018	OlaldeNature2018	Furmanek, Miroslaw	Direct: IntCal20	3823	62	2015-1751 calBCE (3545±35 BP, Poz-86950)	..	Poland_BellBeaker	Strachów	Poland	50.91	16.79	0	1240K pulldown padded to 3.2M snpset	1240K	1	0.022	0.022	..	25839	..	F	n/a (no relatives detected)	n/a (too few SNPs)	n/a (too few SNPs)	n/a (female)	n/a (female)	n/a (female)	n/a (female)	n/a (female)	n/a (female)	142.678737	H40	[0.992,1]	..	..	n/a (female)	n/a (female)	n/a (female)	n/a (female)	0.043	0.029	Model_Misspecified
I6561	BA	I6561	Mos70, Skeleton 5, 88knees up	tooth	1	2018	MathiesonNature2018	Pinhasi, Ron	Direct: Intcal20	3985	54	2134-1950 calBCE (3655±20 BP, PSUAMS-8927)	..	Ukraine_MBA	Alexandria	Ukraine	49.54067778	37.69799444	0	1240K pulldown padded to 3.2M snpset	1240K	1	1.422231	1.422231	..	724441	..	M	n/a (no relatives detected)	62.418394	0	Lazaridis caller (12/6/2020) based on Yfull 8.09 running directly on the bam	R-Y3	R1a1a1	..	..	..	438	H2a1a	[0.997,1.000]	0.028	0.421	2374	0.003413	2.311805925	[0.001,0.006]	0	0.015	None
I6579	BA	I6579	HB0022	petrous	1	2018	OlaldeNature2018	Furmanek, Miroslaw	Direct: IntCal20	4155	67	2340-2042 calBCE (3780±35 BP, Poz-75954)	..	Poland_EBA	Iwiny	Poland	51.04	17.07	0	1240K pulldown padded to 3.2M snpset	1240K	1	3.103	3.103	..	788009	..	F	n/a (no relatives detected)	0	0	n/a (female)	n/a (female)	n/a (female)	n/a (female)	n/a (female)	n/a (female)	321.435271	K1a4a1g	[0.974,0.992]	..	..	n/a (female)	n/a (female)	n/a (female)	n/a (female)	-0.006	0.004	None
I6580	BA	I6580	HB0024	petrous	1	2018	OlaldeNature2018	Furmanek, Miroslaw	Context: Archaeological - Period	4175	43	2300-2150 BCE	..	Poland_BellBeaker	Jordanów Śląski	Poland	50.87	16.86	0	1240K pulldown padded to 3.2M snpset	1240K	1	1.098	1.098	..	646912	..	M	n/a (no relatives detected)	0	0	Lazaridis caller (12/6/2020) based on Yfull 8.09 running directly on the bam	R-L2	R1b1a1b1a1a2b1	..	..	..	105.692257	K1a1b2b	[0.961,0.982]	..	..	..	0.027912	3.703075243	[0.013,0.043]	-0.011	0.007	None
I6582	BA	I6582	HB0040	petrous	1	2018	OlaldeNature2018	Furmanek, Miroslaw	Direct: IntCal20	4171	67	2395-2051 calBCE (3790±35 BP, Poz-75951)	..	Poland_BellBeaker	Kornice	Poland	50.09	18.1	0	1240K pulldown padded to 3.2M snpset	1240K	1	3.429	3.429	..	790916	..	F	Poland, Kornice Family A (3 members) (I6851 is the father to daughter I6582 and son I6535)	0	0	n/a (female)	n/a (female)	n/a (female)	n/a (female)	n/a (female)	n/a (female)	339.398334	U5a2b	[0.98,0.998]	..	..	n/a (female)	n/a (female)	n/a (female)	n/a (female)	-0.003	0.004	None
I6583	BA	I6583	HB0056	petrous	1	2018	OlaldeNature2018	Furmanek, Miroslaw	Direct: IntCal20	4138	61	2291-2047 calBCE (3770±30 BP, Poz-65207)	..	Poland_BellBeaker	Żerniki Wielkie	Poland	50.96	17.02	0	1240K pulldown padded to 3.2M snpset	1240K	1	3.668	3.668	..	828227	..	F	n/a (no relatives detected)	7.991499	0	n/a (female)	n/a (female)	n/a (female)	n/a (female)	n/a (female)	n/a (female)	300.866075	U5b1c2	[0.932,0.974]	..	..	n/a (female)	n/a (female)	n/a (female)	n/a (female)	0.003	0.007	None
I6588	BA	I6588	Hume 10A, 4552	tooth	1	2018	OlaldeNature2018	Haak, Wolfgang	Context: Archaeological - Period	4200	144	2500-2000 BCE	..	Spain_C_oSteppe	Madrid, Humanejos	Spain	40.22	-3.76	0	1240K pulldown padded to 3.2M snpset	1240K	1	0.098	0.098	..	108728	..	M	Spain, Madrid, Humanejos Family A (2 members) (I6539-I0585 are 2nd or 3rd degree relatives)	n/a (too few SNPs)	n/a (too few SNPs)	Lazaridis caller (12/6/2020) based on Yfull 8.09 running directly on the bam	R-L52	R1b1a1b1a1	..	..	..	217.090229	U5b2b3	[0.989,0.998]	..	..	..	..	..	..	-0.082	0.035	Model_Misspecified
I6590	BA	I6590	RISE915	petrous	1	2018	OlaldeNature2018	Allentoft, Morten	Context: Archaeological - Period	4200	144	2500-2000 BCE	..	Germany_BellBeaker	Irlbach LKR	Germany	48.841	12.75	0	1240K pulldown padded to 3.2M snpset	1240K	1	3.936	3.936	..	823324	..	F	n/a (no relatives detected)	0	0	n/a (female)	n/a (female)	n/a (female)	n/a (female)	n/a (female)	n/a (female)	509.064156	X2c1	[0.976,0.994]	..	..	n/a (female)	n/a (female)	n/a (female)	n/a (female)	-0.009	0.005	None
I6591	BA	I6591	RISE914	petrous	1	2018	OlaldeNature2018	Allentoft, Morten	Context: Archaeological - Period	4200	144	2500-2000 BCE	..	Germany_BellBeaker	Irlbach LKR	Germany	48.841	12.75	0	1240K pulldown padded to 3.2M snpset	1240K	1	3.005	3.005	..	815013	..	F	n/a (no relatives detected)	0	0	n/a (female)	n/a (female)	n/a (female)	n/a (female)	n/a (female)	n/a (female)	399.009898	U5b2c	[0.981,0.995]	..	..	n/a (female)	n/a (female)	n/a (female)	n/a (female)	0.012	0.007	None
I6624	BA	I6624	RISE932	tooth	1	2018	OlaldeNature2018	Allentoft, Morten	Context: Archaeological - Period	4200	144	2500-2000 BCE	..	Germany_BellBeaker	Irlbach LKR	Germany	48.841	12.75	0	1240K pulldown padded to 3.2M snpset	1240K	1	1.039	1.039	..	623708	..	F	Germany, Irlbach LKR Family A (4 members) (I5833-I5835 have a father -son relationship (order-unkown); I5835 is a 2nd or 3rd degree relative of I5660 and I6624 (who is a 1st degree relative of I5660))	0	0	n/a (female)	n/a (female)	n/a (female)	n/a (female)	n/a (female)	n/a (female)	80.900839	T1a1	[0.989,0.999]	0.145	..	n/a (female)	n/a (female)	n/a (female)	n/a (female)	0.003	0.007	None
I6626_published	BA	I6626	RISE693	tooth	1	2018	OlaldeNature2018	Allentoft, Morten	Context: Date(s) from same site (I6610, I6608, I6604, I12579, I4246, I4247, I4245, I6605, I10555); bounded by a charcoal date of 2901-2633 calBCE (4200±40 BP, Beta-20447) which is in a lower date than the human remains (calibrated as IntCal20)	4100	260	2600-1700 BCE	..	Spain_C_oSteppe	Madrid, San Fernando de Henares, Camino de las Yeseras	Spain	40.439	-3.501	0	Repulldown on 3.2M snpset	1240K	6	0.010911	0.01926	33428	22332	..	F	n/a (no relatives detected)	n/a (too few SNPs)	n/a (too few SNPs)	n/a (female)	n/a (female)	n/a (female)	n/a (female)	n/a (female)	n/a (female)	..	H1	..	..	0.012	n/a (female)	n/a (female)	n/a (female)	n/a (female)	-0.086	0.052	Very_High_Contamination
I6679	BA	I6679	UK_LH3, LH-01, Cair 1, Burial 3	tooth	1	2018	OlaldeNature2018	Bonsall, Clive	Direct: IntCal20	3936	57	2129-1889 calBCE (3621±34 BP, OxA-5553/4)	..	England_BellBeaker_o	England, Northumberland, Low Hauxley	United Kingdom	55.309983	-1.553328	0	1240K pulldown padded to 3.2M snpset	1240K	1	0.171488	0.171488	..	183707	..	M	n/a (no relatives detected)	n/a (too few SNPs)	n/a (too few SNPs)	Lazaridis caller (12/6/2020) based on Yfull 8.09 running directly on the bam	R-L151	R1b1a1b1a1a	Patterson2021inPreparation with ISOGG version v15.73 (automated calling followed by manual checking)	R-L151	R1b1a1b1a1a	247	J1c1b1	[0.997,1.000]	0.061	0.416	61	n/a (<200 SNPs)	n/a (<200 SNPs)	n/a (<200 SNPs)	0.015	0.024	None
I6680	BA	I6680	UK_LH10, LH-02, Cairn 2, Burial 10	petrous	1	2018	OlaldeNature2018	Bonsall, Clive	Direct: IntCal20	3671	69	1878-1617 calBCE (3420±38 BP, OxA-5555/6)	..	England_BellBeaker_mediumEEF	England, Northumberland, Low Hauxley	United Kingdom	55.309983	-1.553328	0	1240K pulldown padded to 3.2M snpset	1240K	1	3.77803	3.77803	..	872301	..	M	n/a (no relatives detected)	5.315399	0	Lazaridis caller (12/6/2020) based on Yfull 8.09 running directly on the bam	R-DF13	R1b1a1b1a1a2c1	Patterson2021inPreparation with ISOGG version v15.73 (automated calling followed by manual checking)	R-DF13	R1b1a1b1a1a2c1	93.7	H1+16189	[0.985,0.995]	0.094	0.417	5699	0.004594	4.401614245	[0.003,0.007]	-0.006	0.005	None
I6695	BA	I6695	BILI_139	petrous (CBD)	1	2019	NarasimhanPattersonScience2019	Pinhasi, Ron; Veleminsky, Petr; Dobeš, Miroslav	Context: Archaeological - Period	4575	159	2900-2350 BCE	..	Czech_CordedWare	Bilina	Czech Republic	50.548056	13.776111	0	Repulldown on 3.2M snpset	1240K	1	2.105607	3.718326	1364721	817438	..	F	n/a (no relatives detected)	25.048608	0	n/a (female)	n/a (female)	n/a (female)	n/a (female)	n/a (female)	n/a (female)	188	H2a3	[0.989,0.999]	0.068	0.014	n/a (female)	n/a (female)	n/a (female)	n/a (female)	0.001	0.007	None
I6696	BA	I6696	VEZE_27	petrous (CBD)	1	2019	NarasimhanPattersonScience2019	Pinhasi, Ron; Veleminsky, Petr; Dobeš, Miroslav	Context: Archaeological - Period	4575	159	2900-2350 BCE	..	Czech_CordedWare	Velké Žernoseky	Czech Republic	50.542896	14.065942	0	Repulldown on 3.2M snpset	1240K	1	1.799742	3.161274	1409993	832015	..	M	n/a (no relatives detected)	14.231599	0	Lazaridis caller (12/6/2020) based on Yfull 8.09 running directly on the bam	I-M838	I2a1a1b1b~	..	..	..	187	H2a1	[0.985,0.995]	0.077	0.417	4946	0.006259	4.936602633	[0.004,0.009]	-0.009	0.008	None
I6716	BA	I6716	StPet55, collection 6141, individual 12	petrous	1	2019	NarasimhanPattersonScience2019	Pinhasi, Ron; Moiseyev, Vyacheslav	Direct: IntCal20; R_combine	3571	45	1731-1542 calBCE (3349±16 BP) [R_combine: (3370±25 BP, PSUAMS-3910); (3335±20 BP, PSUAMS-4254)]	..	Russia_MLBA_Krasnoyarsk	Krasnoyarsk Krai, near Orak Ulus, Orak burial place	Russia	55.1924	89.3053	0	Repulldown on 3.2M snpset	1240K	1	2.330707	4.149442	1393342	831346	..	F	n/a (no relatives detected)	33.324407	0	n/a (female)	n/a (female)	n/a (female)	n/a (female)	n/a (female)	n/a (female)	168	W1c	[0.987,0.995]	0.096	0.012	n/a (female)	n/a (female)	n/a (female)	n/a (female)	-0.011	0.005	None
I6718	BA	I6718	StPet64, collection 3864, individual 4	petrous	1	2019	NarasimhanPattersonScience2019	Pinhasi, Ron; Moiseyev, Vyacheslav	Direct: IntCal20	3493	37	1615-1466 calBCE (3275±25 BP, PSUAMS-3911)	..	Russia_MLBA_Krasnoyarsk	Krasnoyarsk Krai, near Orak Ulus, Orak burial place	Russia	55.1924	89.3053	0	Repulldown on 3.2M snpset	1240K	1	2.245754	3.933119	1441386	829947	..	M	Russia, Krasnoyarsk Krai, near Orak Ulus, Orak burial place Family A (3 members) (I6718 is the father of son I3393, who is a 2nd or 3rd degree relative of I3394)	17.368914	0	Lazaridis caller (12/6/2020) based on Yfull 8.09 running directly on the bam	R-S23592	R1a1a1b2a2a3~	..	..	..	176	U4a	[0.968,0.980]	0.077	0.42	5068	0.004733	4.371240507	[0.003,0.007]	-0.002	0.007	None
I6774	BA	I6774	R2315/3	petrous	1	2018	OlaldeNature2018	Brace, Selina	Direct: IntCal20	4121	63	2287-2041 calBCE (3760±30 BP, SUERC-74755)	..	England_BellBeaker_lowEEF	England, Sussex, Brighton, Ditchling Road	United Kingdom	50.862516	-0.121506	0	1240K pulldown padded to 3.2M snpset	1240K	1	1.14817	1.14817	..	586749	..	M	n/a (no relatives detected)	7.135502	0	Lazaridis caller (12/6/2020) based on Yfull 8.09 running directly on the bam	R-S461	R1b1a1b1a1a2c	Patterson2021inPreparation with ISOGG version v15.73 (automated calling followed by manual checking)	R-S461	R1b1a1b1a1a2c	91.8	H4a1a1a	[0.970,0.985]	0.088	0.441	1623	0.008501	2.873425295	[0.003,0.014]	-0.005	0.008	None
I6775	BA	I6775	Skeleton No. 2	petrous	1	2018	OlaldeNature2018	Brace, Selina	Context: Archaeological - Period	4150	173	2500-1900 BCE	..	England_BellBeaker	England, Somerset, Stogursey, Wick Barrow	United Kingdom	51.121284	-3.075648	0	1240K pulldown padded to 3.2M snpset	1240K	1	1.641019	1.641019	..	657663	..	M	n/a (no relatives detected)	23.419099	0	Lazaridis caller (12/6/2020) based on Yfull 8.09 running directly on the bam	R-L21	R1b1a1b1a1a2c1	Patterson2021inPreparation with ISOGG version v15.73 (automated calling followed by manual checking)	R-L21	R1b1a1b1a1a2c1	213	H1	[0.978,0.992]	0.085	0.431	2580	0.01134	4.679495803	[0.007,0.016]	0	0.007	None
I6776	BA	I6776	SB 616A; Skeleton 1	..	1	2021	PattersonNature2021	Brace, Selina	Context: Archaeological - Period	4150	115	2400-2000 BCE	..	England_BellBeaker	England, Somerset, Storgoursey, Wick Barrow	United Kingdom	51.1807	-3.1413	0	1240K pulldown padded to 3.2M snpset	1240K	1	0.224078	0.224078	..	221559	..	M	n/a (no relatives detected)	n/a (too few SNPs)	n/a (too few SNPs)	Lazaridis caller (12/6/2020) based on Yfull 8.09 running directly on the bam	R-P312	R1b1a1b1a1a2	Patterson2021inPreparation with ISOGG version v15.73 (automated calling followed by manual checking)	R-P312	R1b1a1b1a1a2	91.8	R	[0.906,0.938]	0.08	0.436	113	n/a (<200 SNPs)	n/a (<200 SNPs)	n/a (<200 SNPs)	0.061	0.02	None
I6777	BA	I6777	G.54	petrous	1	2018	OlaldeNature2018	Brace, Selina	Context: Date(s) on relatives (I2600, I2566, and I2457)	4050	115	2300-1900 BCE	..	England_C_EBA	England, Wiltshire, Wilsford	United Kingdom	51.147052	-1.812529	0	1240K pulldown padded to 3.2M snpset	1240K	1	3.485444	3.485444	..	767273	..	M	United Kingdom, England, Wiltshire Family A (4 members) (I2457 and I2600 are father and daughter, and both are 2nd or 3rd degree relatives of I6777 (who is a 2nd or 3rd degree relative of I2566); I2457 and I2566 are also 2nd or 3rd degree relatives)	5.274891	0	Lazaridis caller (12/6/2020) based on Yfull 8.09 running directly on the bam	R-Z251	R1b1a1b1a1a2c1	Patterson2021inPreparation with ISOGG version v15.73 (automated calling followed by manual checking)	R-Z251	R1b1a1b1a1a2c1	177	U4b1b2	[0.975,0.986]	0.113	0.421	4744	0.007421	5.53413212	[0.005,0.01]	-0.005	0.005	None
I6778	BA	I6778	G.52 Inhumation 4	petrous	1	2018	OlaldeNature2018	Brace, Selina	Context: Archaeological - Period	4150	173	2500-1900 BCE	..	England_BellBeaker_o	England, Wiltshire, Wilsford	United Kingdom	51.147052	-1.812529	0	1240K pulldown padded to 3.2M snpset	1240K	1	1.234384	1.234384	..	580479	..	F	n/a (no relatives detected)	8.586704	0	n/a (female)	n/a (female)	n/a (female)	n/a (female)	n/a (female)	n/a (female)	175	K1a26	[0.984,0.993]	0.077	0.012	n/a (female)	n/a (female)	n/a (female)	n/a (female)	-0.007	0.009	None
I7195	BA	I7195	PRAJIN54	petrous	1	2018	OlaldeNature2018	Pinhasi, Ron	Context: Archaeological - Period	4250	289	2800-1800 BCE	..	Czech_EBA	Prague 5, Jinonice, Zahradnictví	Czech Republic	50.0504153	14.3667267	0	Repulldown on 3.2M snpset	1240K	1	1.27194	2.209571	1117565	684583	..	F	n/a (no relatives detected)	4.536999	0	n/a (female)	n/a (female)	n/a (female)	n/a (female)	n/a (female)	n/a (female)	298	H3v+16093	[0.990,0.998]	0.096	0.015	n/a (female)	n/a (female)	n/a (female)	n/a (female)	-0.005	0.009	None
I7196	BA	I7196	PRAJIN59	petrous	1	2018	OlaldeNature2018	Pinhasi, Ron	Context: Archaeological - Period	4250	289	2800-1800 BCE	..	Czech_EBA	Prague 5, Jinonice, Zahradnictví	Czech Republic	50.0504153	14.3667267	0	Repulldown on 3.2M snpset	1240K	1	1.351199	2.323764	1185617	705671	..	M	n/a (no relatives detected)	0	0	Lazaridis caller (12/6/2020) based on Yfull 8.09 running directly on the bam	R-S1911	R1b1a1b1a1a1c1a1	..	..	..	289	K1a+195	[0.995,1.000]	0.115	0.429	3435	0.003513	2.574584534	[0.001,0.006]	0.004	0.008	None
I7198	BA	I7198	PRAJIN82	petrous	1	2018	OlaldeNature2018	Pinhasi, Ron	Direct: IntCal20	4026	48	2193-1977 calBCE (3685±25 BP, PSUAMS-3885)	..	Czech_EBA	Prague 5, Jinonice, Zahradnictví	Czech Republic	50.0504153	14.3667267	0	Repulldown on 3.2M snpset	1240K	1	2.183976	3.78456	1285685	766711	..	F	Czech Republic, Prague 5, Jinonice Family A (4 members) (I14193-I7198-I11158 have a father-mother-son relationship; I15825 has a 2d or 3d relationship to I14193-I11158 in the nuclear family [father-son])	0	0	n/a (female)	n/a (female)	n/a (female)	n/a (female)	n/a (female)	n/a (female)	280	U5b2c	[0.991,0.998]	0.094	0.013	n/a (female)	n/a (female)	n/a (female)	n/a (female)	-0.015	0.006	None
I7199	BA	I7199	Grave 84 (1)	petrous	1	2018	OlaldeNature2018	Pinhasi, Ron	Direct: IntCal20	4039	47	2197-1983 calBCE (3700±25 BP, PSUAMS-3886)	..	Czech_EBA	Prague 5, Jinonice, Zahradnictví	Czech Republic	50.0504153	14.3667267	0	Repulldown on 3.2M snpset	1240K	1	2.24362	3.865949	1326081	772648	..	M	n/a (no relatives detected)	4.3062	0	Lazaridis caller (12/6/2020) based on Yfull 8.09 running directly on the bam	I-S6635	I2a2a	..	..	..	292	J1c3a	[0.991,0.999]	0.093	0.423	4828	0.006171	4.9803763	[0.004,0.009]	0.009	0.005	None
I7200	BA	I7200	Grave 84 (2)	petrous	1	2018	OlaldeNature2018	Pinhasi, Ron	Context: Archaeological - Period	4250	289	2800-1800 BCE	..	Czech_EBA	Prague 5, Jinonice, Zahradnictví	Czech Republic	50.0504153	14.3667267	0	Repulldown on 3.2M snpset	1240K	1	2.010012	3.502977	1218265	734643	..	F	n/a (no relatives detected)	4.468501	0	n/a (female)	n/a (female)	n/a (female)	n/a (female)	n/a (female)	n/a (female)	272	R1b1	[0.989,0.997]	0.12	0.009	n/a (female)	n/a (female)	n/a (female)	n/a (female)	-0.009	0.005	None
I7202	BA	I7202	Grave 94	petrous	1	2018	OlaldeNature2018	Pinhasi, Ron	Context: Archaeological - Period	4250	289	2800-1800 BCE	..	Czech_EBA	Prague 5, Jinonice, Zahradnictví	Czech Republic	50.0504153	14.3667267	0	Repulldown on 3.2M snpset	1240K	1	0.500196	0.861185	854230	537332	..	M	Czech Republic, Prague 5, Jinonice Family C (2 members) (I7202-I15824 have a 2d or 3d relationship)	4.0022	0	Lazaridis caller (12/6/2020) based on Yfull 8.09 running directly on the bam	R-S42	R1b1a1b1a1a2b1c1b2a	..	..	..	110	U5a1a2b	[0.986,0.998]	0.136	0.439	1045	0.00824	2.328662443	[0.001,0.015]	-0.015	0.009	None
I7203	BA	I7203	Grave 97	petrous	1	2018	OlaldeNature2018	Pinhasi, Ron	Context: Archaeological - Period	4250	289	2800-1800 BCE	..	Czech_EBA	Prague 5, Jinonice, Zahradnictví	Czech Republic	50.0504153	14.3667267	0	Repulldown on 3.2M snpset	1240K	1	0.038895	0.06709	112761	74185	..	M	n/a (no relatives detected)	n/a (too few SNPs)	n/a (too few SNPs)	Lazaridis caller (12/6/2020) based on Yfull 8.09 running directly on the bam	R-M417	R1a1a1	..	..	..	12.9	H1	[0.975,1.000]	0.112	0.455	12	n/a (<200 SNPs)	n/a (<200 SNPs)	n/a (<200 SNPs)	-0.005	0.018	Model_Misspecified
I7205	BA	I7205	RDVS_02/80	petrous	1	2018	OlaldeNature2018	Pinhasi, Ron	Context: Archaeological - Period	4200	144	2500-2000 BCE	..	Czech_BellBeaker	Radosevice	Czech Republic	50.410265	14.074597	0	Repulldown on 3.2M snpset	1240K	1	2.030562	3.523012	1280955	755071	..	M	n/a (no relatives detected)	9.627091	0	Lazaridis caller (12/6/2020) based on Yfull 8.09 running directly on the bam	R-L2	R1b1a1b1a1a2b1	..	..	..	203	H10+(16093)	[0.986,0.996]	0.109	0.425	4492	0.00622	4.856438372	[0.004,0.009]	-0.004	0.005	None
I7207	BA	I7207	RDVS_04/81	petrous	1	2019	NarasimhanPattersonScience2019	Pinhasi, Ron; Veleminsky, Petr; Dobeš, Miroslav	Direct: IntCal20	4370	55	2561-2306 calBCE (3935±25 BP, PSUAMS-3887)	..	Czech_CordedWare	Radosevice	Czech Republic	50.410265	14.074597	0	Repulldown on 3.2M snpset	1240K	1	1.056059	1.863154	1258725	772970	..	M	n/a (no relatives detected)	5.439293	0	Lazaridis caller (12/6/2020) based on Yfull 8.09 running directly on the bam	R-M417	R1a1a1	..	..	..	101	W3a1	[0.984,0.993]	0.119	0.42	3032	0.006635	3.574476246	[0.003,0.01]	-0.001	0.006	None
I7208	BA	I7208	RDVS_40/78	petrous	1	2019	NarasimhanPattersonScience2019	Pinhasi, Ron; Veleminsky, Petr; Dobeš, Miroslav	Direct: IntCal20	4324	55	2464-2290 calBCE (3885±25 BP, PSUAMS-3888)	..	Czech_CordedWare	Radosevice	Czech Republic	50.410265	14.074597	0	Repulldown on 3.2M snpset	1240K	1	1.110265	1.96227	1297317	793798	..	M	n/a (no relatives detected)	8.843195	0	Lazaridis caller (12/6/2020) based on Yfull 8.09 running directly on the bam	R-CTS4385	R1a1a1a~	..	..	..	194	U5a1b	[0.996,1.000]	0.135	0.419	3279	0.005864	3.436728216	[0.003,0.009]	0.007	0.005	None
I7211	BA	I7211	RDVS_69/80	petrous	1	2018	OlaldeNature2018	Pinhasi, Ron	Direct: IntCal20	4183	44	2296-2143 calBCE (3800±20 BP, PSUAMS-4345)	..	Czech_BellBeaker	Radosevice	Czech Republic	50.410265	14.074597	0	Repulldown on 3.2M snpset	1240K	1	2.345479	4.036155	1278164	752562	..	F	n/a (no relatives detected)	0	0	n/a (female)	n/a (female)	n/a (female)	n/a (female)	n/a (female)	n/a (female)	315	U5b3	[0.993,0.999]	0.081	0.01	n/a (female)	n/a (female)	n/a (female)	n/a (female)	-0.005	0.007	None
I7212	BA	I7212	RDVS_70/80	petrous	1	2018	OlaldeNature2018	Pinhasi, Ron	Direct: IntCal20	4247	66	2454-2201 calBCE (3840±25 BP, PSUAMS-4346)	..	Czech_BellBeaker	Radosevice	Czech Republic	50.410265	14.074597	0	Repulldown on 3.2M snpset	1240K	1	2.07325	3.560543	1278659	731040	..	M	Czech Republic, Radovesice Family A (2 members) (I7212-I7210 have a father-son relationship)	0	0	Lazaridis caller (12/6/2020) based on Yfull 8.09 running directly on the bam	R-L2	R1b1a1b1a1a2b1	..	..	..	261	K1b1a1+199	[0.992,0.997]	0.077	0.427	4220	0.001602	2.299279172	[0,0.003]	-0.016	0.008	None
I7213	BA	I7213	RDVS_71/80	petrous	1	2018	OlaldeNature2018	Pinhasi, Ron	Direct: IntCal20	4231	58	2440-2201 calBCE (3835±20 BP, PSUAMS-4347)	..	Czech_BellBeaker	Radosevice	Czech Republic	50.410265	14.074597	0	Repulldown on 3.2M snpset	1240K	1	2.054801	3.523344	1258734	738476	..	F	n/a (no relatives detected)	0	0	n/a (female)	n/a (female)	n/a (female)	n/a (female)	n/a (female)	n/a (female)	266	HV+16311	[0.981,0.992]	0.083	0.014	n/a (female)	n/a (female)	n/a (female)	n/a (female)	-0.007	0.006	None
I7214	BA	I7214	RDVS74/81	petrous	1	2018	OlaldeNature2018	Pinhasi, Ron	Context: Archaeological - Period	4200	144	2500-2000 BCE	..	Czech_BellBeaker	Radosevice	Czech Republic	50.410265	14.074597	0	Repulldown on 3.2M snpset	1240K	1	2.195728	3.771999	1280274	751275	..	F	Czech Republic, Radovesice Family C (2 members) (I7214-I7289 have a sibling relationship)	0	0	n/a (female)	n/a (female)	n/a (female)	n/a (female)	n/a (female)	n/a (female)	223	U8b1b1	[0.997,1.000]	0.098	0.013	n/a (female)	n/a (female)	n/a (female)	n/a (female)	-0.007	0.004	None
I7249	BA	I7249	Grave 3	petrous	1	2018	OlaldeNature2018	Pinhasi, Ron	Direct: IntCal20	4011	50	2138-1973 calBCE (3670±20 BP, PSUAMS-4499)	..	Czech_BellBeaker	Brandýsek	Czech Republic	50.19	14.158	0	Repulldown on 3.2M snpset	1240K	1	2.356364	4.047757	1313539	762410	..	M	n/a (no relatives detected)	19.934094	0	Lazaridis caller (12/6/2020) based on Yfull 8.09 running directly on the bam	R-L2	R1b1a1b1a1a2b1	..	..	..	337	I2	[0.992,0.999]	0.054	0.425	4757	0.003748	4.200116971	[0.002,0.005]	-0.012	0.007	None
I7250	BA	I7250	Grave 4	petrous	1	2018	OlaldeNature2018	Pinhasi, Ron	Context: Archaeological - Period	4200	144	2500-2000 BCE	..	Czech_BellBeaker	Brandýsek	Czech Republic	50.19	14.158	0	Repulldown on 3.2M snpset	1240K	1	0.087694	0.151605	238292	156166	..	F	n/a (no relatives detected)	n/a (too few SNPs)	n/a (too few SNPs)	n/a (female)	n/a (female)	n/a (female)	n/a (female)	n/a (female)	n/a (female)	42.9	R1a1a	[0.982,0.994]	0.097	0.008	n/a (female)	n/a (female)	n/a (female)	n/a (female)	-0.029	0.018	Model_Misspecified
I7251	BA	I7251	Grave 8	petrous	1	2018	OlaldeNature2018	Pinhasi, Ron	Context: Archaeological - Period	4200	144	2500-2000 BCE	..	Czech_BellBeaker	Brandýsek	Czech Republic	50.19	14.158	0	Repulldown on 3.2M snpset	1240K	1	2.013888	3.469236	1254785	740533	..	M	n/a (no relatives detected)	0	0	Lazaridis caller (12/6/2020) based on Yfull 8.09 running directly on the bam	R-L2	R1b1a1b1a1a2b1	..	..	..	338	U2e1h	[0.998,1.000]	0.073	0.428	4492	0.00497	4.310367257	[0.003,0.007]	0.001	0.008	None
I7269	BA	I7269	Grave 12	petrous	1	2018	OlaldeNature2018	Pinhasi, Ron	Context: Archaeological - Period	4200	144	2500-2000 BCE	..	Czech_BellBeaker	Brandýsek	Czech Republic	50.19	14.158	0	Repulldown on 3.2M snpset	1240K	1	1.000377	1.716308	1132969	689004	..	M	n/a (no relatives detected)	0	0	Lazaridis caller (12/6/2020) based on Yfull 8.09 running directly on the bam	R-L2	R1b1a1b1a1a2b1	..	..	..	169	T2e	[0.989,0.997]	0.079	0.43	2652	0.007658	3.774023795	[0.004,0.012]	-0.01	0.006	None
I7270	BA	I7270	Grave 19A	petrous	1	2018	OlaldeNature2018	Pinhasi, Ron	Context: Archaeological - Period	4200	144	2500-2000 BCE	..	Czech_BellBeaker	Brandýsek	Czech Republic	50.19	14.158	0	Repulldown on 3.2M snpset	1240K	1	0.020758	0.035968	62037	40815	..	F	n/a (no relatives detected)	n/a (too few SNPs)	n/a (too few SNPs)	n/a (female)	n/a (female)	n/a (female)	n/a (female)	n/a (female)	n/a (female)	9.37	K1a2c	[0.959,0.998]	0.092	0.007	n/a (female)	n/a (female)	n/a (female)	n/a (female)	-0.11	0	Model_Misspecified
I7275	BA	I7275	Grave 26	petrous	1	2018	OlaldeNature2018	Pinhasi, Ron	Context: Archaeological - Period	4200	144	2500-2000 BCE	..	Czech_BellBeaker	Brandýsek	Czech Republic	50.19	14.158	0	Repulldown on 3.2M snpset	1240K	1	1.379282	2.382176	1161907	693044	..	M	n/a (no relatives detected)	0	0	Lazaridis caller (12/6/2020) based on Yfull 8.09 running directly on the bam	R-L2	R1b1a1b1a1a2b1	..	..	..	305	U5b2c	[0.997,1.000]	0.104	0.429	3353	0.008664	5.09442982	[0.005,0.012]	-0.001	0.009	None
I7276	BA	I7276	Grave 34	petrous	1	2018	OlaldeNature2018	Pinhasi, Ron	Context: Archaeological - Period	4200	144	2500-2000 BCE	..	Czech_BellBeaker	Brandýsek	Czech Republic	50.19	14.158	0	Repulldown on 3.2M snpset	1240K	1	1.910578	3.288427	1270708	748900	..	M	n/a (no relatives detected)	14.7239	0	Lazaridis caller (12/6/2020) based on Yfull 8.09 running directly on the bam	R-L2	R1b1a1b1a1a2b1	..	..	..	283	H5b	[0.996,1.000]	0.054	0.425	4367	0.003594	3.557045851	[0.002,0.006]	-0.014	0.009	None
I7278	BA	I7278	Grave 71	petrous	1	2018	OlaldeNature2018	Pinhasi, Ron	Direct: IntCal20	4333	49	2462-2298 calBCE (3890±20 BP, PSUAMS-4349)	..	Czech_BellBeaker	Brandýsek	Czech Republic	50.19	14.158	0	Repulldown on 3.2M snpset	1240K	1	2.078799	3.567538	1341731	779231	..	M	Czech Republic, Brandysek Family A (2 members) (I7271-I7278 have a sibling relationship [brothers])	89.574317	71.99691	Lazaridis caller (12/6/2020) based on Yfull 8.09 running directly on the bam	R-CTS3409	R1b1a1b1a1a2b1c2b1a2	..	..	..	173	U4a	[0.983,0.993]	0.08	0.422	4688	0.007933	5.480158001	[0.005,0.011]	-0.012	0.007	None
I7279	BA	I7279	Grave 74	petrous	1	2018	OlaldeNature2018	Pinhasi, Ron	Context: Archaeological - Period	4200	144	2500-2000 BCE	..	Czech_CordedWare	Brandýsek	Czech Republic	50.19	14.158	0	Repulldown on 3.2M snpset	1240K	1	0.638228	1.095572	1003372	624517	..	M	n/a (no relatives detected)	22.431003	0	Lazaridis caller (12/6/2020) based on Yfull 8.09 running directly on the bam	R-CTS4385	R1a1a1a~	..	..	..	117	H7d	[0.984,0.995]	0.101	0.424	1521	0.005897	2.189852039	[0.001,0.011]	0	0.009	None
I7280	BA	I7280	Grave 78	petrous	1	2018	OlaldeNature2018	Pinhasi, Ron	Context: Archaeological - Period	4200	144	2500-2000 BCE	..	Czech_CordedWare	Brandýsek	Czech Republic	50.19	14.158	0	Repulldown on 3.2M snpset	1240K	1	1.952791	3.362758	1298176	764347	..	M	n/a (no relatives detected)	9.996693	0	Lazaridis caller (12/6/2020) based on Yfull 8.09 running directly on the bam	R-M417	R1a1a1	..	..	..	370	W5a	[0.993,0.999]	0.062	0.422	4577	0.00607	5.050908498	[0.004,0.008]	-0.001	0.008	None
I7281	BA	I7281	Grave 2	petrous	1	2018	OlaldeNature2018	Pinhasi, Ron	Direct: IntCal20	4194	43	2340-2146 calBCE (3810±20 BP, PSUAMS-4350)	..	Czech_BellBeaker	Prague 5 - Malá Ohrada	Czech Republic	50.044984	14.339296	0	Repulldown on 3.2M snpset	1240K	1	2.029819	3.510991	1246797	743881	..	F	n/a (no relatives detected)	23.720804	0	n/a (female)	n/a (female)	n/a (female)	n/a (female)	n/a (female)	n/a (female)	208	H5a1g	[0.987,0.996]	0.091	0.01	n/a (female)	n/a (female)	n/a (female)	n/a (female)	0.001	0.005	None
I7282	BA	I7282	RDVS_116/78	petrous	1	2018	OlaldeNature2018	Pinhasi, Ron	Context: Archaeological - Period	4200	144	2500-2000 BCE	..	Czech_BellBeaker	Radosevice	Czech Republic	50.410265	14.074597	0	Repulldown on 3.2M snpset	1240K	1	1.836495	3.173133	1295281	768721	..	M	Czech Republic, Radovesice Family B (2 members) (I7283-I7282 have a mother-son relationship)	0	0	Lazaridis caller (12/6/2020) based on Yfull 8.09 running directly on the bam	R-L2	R1b1a1b1a1a2b1	..	..	..	224	K1a3a3	[0.997,1.000]	0.083	0.427	4550	0.007326	5.098099799	[0.005,0.01]	-0.014	0.007	None
I7286	BA	I7286	RDVS_53/80-1	petrous	1	2018	OlaldeNature2018	Pinhasi, Ron	Direct: IntCal20	4221	54	2403-2199 calBCE (3830±20 BP, PSUAMS-4352)	..	Czech_BellBeaker	Radosevice	Czech Republic	50.410265	14.074597	0	Repulldown on 3.2M snpset	1240K	1	2.38957	4.109079	1355678	782788	..	M	n/a (no relatives detected)	8.334399	0	Lazaridis caller (12/6/2020) based on Yfull 8.09 running directly on the bam	R-L2	R1b1a1b1a1a2b1	..	..	..	220	I4a	[0.988,0.996]	0.081	0.424	5080	0.003221	3.850072603	[0.002,0.005]	-0.009	0.008	None
I7287	BA	I7287	RDVS_59/80-I	petrous	1	2018	OlaldeNature2018	Pinhasi, Ron	Context: Archaeological - Period	4200	144	2500-2000 BCE	..	Czech_BellBeaker	Radosevice	Czech Republic	50.410265	14.074597	0	Repulldown on 3.2M snpset	1240K	1	0.665429	1.143554	1004316	625311	..	M	n/a (no relatives detected)	0	0	Lazaridis caller (12/6/2020) based on Yfull 8.09 running directly on the bam	R-L2	R1b1a1b1a1a2b1	..	..	..	95.3	K1a4a1	[0.994,1.000]	0.157	0.43	1710	0.008876	3.319164435	[0.004,0.014]	0.003	0.009	None
I7288	BA	I7288	RDVS_59/80-I1	petrous	1	2018	OlaldeNature2018	Pinhasi, Ron	Context: Archaeological - Period	4200	144	2500-2000 BCE	..	Czech_BellBeaker	Radosevice	Czech Republic	50.410265	14.074597	0	Repulldown on 3.2M snpset	1240K	1	0.046746	0.08109	135484	89398	..	M	n/a (no relatives detected)	n/a (too few SNPs)	n/a (too few SNPs)	Lazaridis caller (12/6/2020) based on Yfull 8.09 running directly on the bam	R-BY169792	R1b1a1b1a1a2c1	..	..	..	14.7	H1m	[0.937,0.987]	0.156	0.445	21	n/a (<200 SNPs)	n/a (<200 SNPs)	n/a (<200 SNPs)	0.014	0.013	None
I7290	BA	I7290	RDVS_73/81	petrous	1	2018	OlaldeNature2018	Pinhasi, Ron	Context: Archaeological - Period	4200	144	2500-2000 BCE	..	Czech_BellBeaker	Radosevice	Czech Republic	50.410265	14.074597	0	Repulldown on 3.2M snpset	1240K	1	2.060587	3.574871	1320351	795770	..	F	n/a (no relatives detected)	0	0	n/a (female)	n/a (female)	n/a (female)	n/a (female)	n/a (female)	n/a (female)	198	V3	[0.988,0.997]	0.087	0.012	n/a (female)	n/a (female)	n/a (female)	n/a (female)	-0.005	0.006	None
I7480	BA	I7480	39, kurgan 4, grave 8, individual 1	petrous	1	2019	NarasimhanPattersonScience2019	Khokhlov, Alexander; Anthony, David	Context: Dates on individual(s) from same site (I0941, I1028, I1064, I1056, I1054, I1058, I1053, I1017, I1057, I1029, I1027, I1020, I0984)	3825	101	2050-1700 BCE	..	Russia_MLBA_Sintashta	Kamennyi Ambar 5 Cemetery	Russia	52.81666667	60.46666667	0	Repulldown on 3.2M snpset	1240K	1	2.175381	3.804717	1462073	858526	..	F	n/a (no relatives detected)	28.240405	24.208605	n/a (female)	n/a (female)	n/a (female)	n/a (female)	n/a (female)	n/a (female)	142	K2a5b	[0.989,0.997]	0.124	0.015	n/a (female)	n/a (female)	n/a (female)	n/a (female)	-0.002	0.008	None
I7630	BA	I7630	ERYM5:2003:115, Sk1009	bone (long bone)	1	2018	OlaldeNature2018	Loe, Louise	Direct: IntCal20	3734	58	1881-1689 calBCE (3458±27 BP, SUERC-72661)	..	England_C_EBA	England, Yorkshire, East Riding, North Ferriby, Melton Quarry	United Kingdom	53.726187	-0.529641	0	Repulldown on 3.2M snpset	1240K	1	0.008377	0.014381	25695	16852	..	M	n/a (no relatives detected)	n/a (too few SNPs)	n/a (too few SNPs)	Lazaridis caller (12/6/2020) based on Yfull 8.09 running directly on the bam	R-P312	R1b1a1b1a1a2	Patterson2021inPreparation with ISOGG version v15.73 (automated calling followed by manual checking)	R-P312	R1b1a1b1a1a2	4.51	U5a1b	[0.890,0.999]	0.091	0.498	1	n/a (<200 SNPs)	n/a (<200 SNPs)	n/a (<200 SNPs)	-0.113	0.005	Model_Misspecified
I7635	BA	I7635	SB441A	petrous	1	2018	OlaldeNature2018	Booth, Tom	Direct: IntCal20	4030	50	2196-1976 calBCE (3690±28 BP, BRAMS-1286)	..	England_C_EBA	England, County Durham, Stockton-on-Tees, Windmill Fields	United Kingdom	54.522812	-1.308134	0	Repulldown on 3.2M snpset	1240K	1	0.369809	0.619524	775402	482203	..	F	n/a (no relatives detected)	11.720601	0	n/a (female)	n/a (female)	n/a (female)	n/a (female)	n/a (female)	n/a (female)	77.8	H1c	[0.992,0.999]	0.068	0.008	n/a (female)	n/a (female)	n/a (female)	n/a (female)	0.018	0.016	None
I7638	BA	I7638	SB532A	petrous	1	2018	OlaldeNature2018	Booth, Tom	Direct: IntCal20	3995	116	2288-1776 calBCE (3660±80 BP, OxA-4357)	..	England_C_EBA	England, Oxfordshire, Radley, Barrow Hills	United Kingdom	51.405327	-1.150767	0	Repulldown on 3.2M snpset	1240K	1	0.517181	0.876881	948097	589810	..	M	n/a (no relatives detected)	4.201901	0	Lazaridis caller (12/6/2020) based on Yfull 8.09 running directly on the bam	I-Y3709	I2a1b1a1a1	Patterson2021inPreparation with ISOGG version v15.73 (automated calling followed by manual checking)	I-Y3709	I2a1b1a1a1	47	V10b	[0.978,0.996]	0.078	0.418	1010	0.020481	3.870835323	[0.01,0.031]	-0.006	0.013	None
I7639	BA	I7639	SB548A	petrous	1	2018	OlaldeNature2018	Booth, Tom	Direct: IntCal20	3797	98	2033-1635 calBCE (3520±70 BP, HAR-3880)	..	England_C_EBA	England, Cambridgeshire, Chippenham, Waterhall Farm	United Kingdom	52.276938	0.461902	0	Repulldown on 3.2M snpset	1240K	1	0.030689	0.052348	91577	59523	..	F	n/a (no relatives detected)	n/a (too few SNPs)	n/a (too few SNPs)	n/a (female)	n/a (female)	n/a (female)	n/a (female)	n/a (female)	n/a (female)	1.54	n/a (<2x)	n/a (<2x)	0.048	0.008	n/a (female)	n/a (female)	n/a (female)	n/a (female)	-0.117	0.001	Model_Misspecified
I7953	BA	I7953	Individual B, P7A-38351	petrous	1	2021	PattersonNature2021	Pinhasi, Ron	Direct: IntCal20	2239	56	387-208 calBCE (2245±20 BP, PSUAMS-10086)	..	Czech_C_oSteppe	NW Bohemia, Ústí nad Labem, Hrbovice	Czech Republic	50.106753	15.787564	0	Repulldown on 3.2M snpset	1240K	1	3.160468	5.483655	1362710	802081	..	F	n/a (no relatives detected)	0	0	n/a (female)	n/a (female)	n/a (female)	n/a (female)	n/a (female)	n/a (female)	223	H2a2a1	[0.989,0.998]	0.073	0.013	n/a (female)	n/a (female)	n/a (female)	n/a (female)	-0.008	0.007	None
I7958	BA	I7958	PRH5_21, P7A-38766	petrous	1	2021	PattersonNature2021	Pinhasi, Ron	Context: Date(s) from same site (I13469)	3850	173	2200-1800 BCE	..	Czech_EBA_Unetice	Central Bohemia, Prague 5, Prague-Stodůlky (Malá Ohrada site)	Czech Republic	50.044984	14.339296	0	Repulldown on 3.2M snpset	1240K	1	3.007136	5.222346	1457086	859539	..	F	Czech Republic, Prague 5 - Mala Ohrada Family C (2 members) (I7958-I16110 have a sibling relationship)	9.508493	0	n/a (female)	n/a (female)	n/a (female)	n/a (female)	n/a (female)	n/a (female)	218	I4a	[0.991,0.999]	0.076	0.01	n/a (female)	n/a (female)	n/a (female)	n/a (female)	-0.007	0.006	None
I7959	BA	I7959	PRH5_27, P7A-38772	petrous	1	2021	PattersonNature2021	Pinhasi, Ron	Context: Date(s) from same site (I13469)	3850	173	2200-1800 BCE	..	Czech_EBA_Unetice	Central Bohemia, Prague 5, Prague-Stodůlky (Malá Ohrada site)	Czech Republic	50.044984	14.339296	0	Repulldown on 3.2M snpset	1240K	1	2.540891	4.398144	1451020	847110	..	M	n/a (no relatives detected)	4.3154	0	Lazaridis caller (12/6/2020) based on Yfull 8.09 running directly on the bam	I-L38	I2a1b2a	..	..	..	157	K2b2	[0.994,1.000]	0.083	0.419	6244	0.002607	3.288863658	[0.001,0.004]	-0.004	0.006	None
I7960	BA	I7960	PRH5_31, P7A-38775	petrous	1	2021	PattersonNature2021	Pinhasi, Ron	Context: Date(s) from same site (I13469)	3850	173	2200-1800 BCE	..	Czech_EBA_Unetice	Central Bohemia, Prague 5, Prague-Stodůlky (Malá Ohrada site)	Czech Republic	50.044984	14.339296	0	Repulldown on 3.2M snpset	1240K	1	2.048148	3.556929	1438660	849182	..	M	Czech Republic, Prague 5 - Mala Ohrada Family A (2 members) (I7960-I15642 have a 2d or 3d relationship)	0	0	Lazaridis caller (12/6/2020) based on Yfull 8.09 running directly on the bam	I-S6635	I2a2a	..	..	..	99	U2e2a1a2	[0.986,0.995]	0.112	0.418	5804	0.005159	4.626217083	[0.003,0.007]	-0.002	0.005	None
I7962	BA	I7962	PRH5_35, P7A-38778	petrous	1	2021	PattersonNature2021	Pinhasi, Ron	Context: Date(s) from same site (I13469)	3850	173	2200-1800 BCE	..	Czech_EBA_Unetice	Central Bohemia, Prague 5, Prague-Stodůlky (Malá Ohrada site)	Czech Republic	50.044984	14.339296	0	Repulldown on 3.2M snpset	1240K	1	2.027954	3.516442	1519883	883100	..	M	n/a (no relatives detected)	12.653699	0	Lazaridis caller (12/6/2020) based on Yfull 8.09 running directly on the bam	I-S6635	I2a2a	..	..	..	155	T2e	[0.996,1.000]	0.082	0.417	5919	0.004051	3.965220387	[0.002,0.006]	-0.005	0.007	None
I7963	BA	I7963	PRH5_37, P7A-38780	petrous	1	2021	PattersonNature2021	Pinhasi, Ron	Context: Date(s) from same site (I13469)	3850	173	2200-1800 BCE	..	Czech_EBA_Unetice	Central Bohemia, Prague 5, Prague-Stodůlky (Malá Ohrada site)	Czech Republic	50.044984	14.339296	0	Repulldown on 3.2M snpset	1240K	1	2.279363	3.980523	1489732	865878	..	M	n/a (no relatives detected)	4.475498	0	Lazaridis caller (12/6/2020) based on Yfull 8.09 running directly on the bam	I-S6635	I2a2a	..	..	..	177	U2e2	[0.997,1.000]	0.081	0.419	6074	0.004162	4.183596983	[0.002,0.006]	-0.008	0.006	None
I7964	BA	I7964	PRH5_9B, P7A-38756	petrous	1	2021	PattersonNature2021	Pinhasi, Ron	Context: Date(s) from same site (I13469)	3850	173	2200-1800 BCE	..	Czech_EBA_Unetice	Central Bohemia, Prague 5, Prague-Stodůlky (Malá Ohrada site)	Czech Republic	50.044984	14.339296	0	Repulldown on 3.2M snpset	1240K	2	2.328606	4.085937	1555261	915183	..	F	n/a (no relatives detected)	4.9932	0	n/a (female)	n/a (female)	n/a (female)	n/a (female)	n/a (female)	n/a (female)	..	U5a2c	..	..	0.008	n/a (female)	n/a (female)	n/a (female)	n/a (female)	-0.004	0.006	None
KNE001	BA	KNE001	Kněževes_2351	..	1	2021	PapacScienceAdvances2021	Papac, Luka	Direct: IntCal20	4017	58	2194-1954 calBCE (3679±34 BP, Bln-5436)	..	Czech_EBA_Unetice	Bohemia, Kněževes	Czech Republic	50.119278	14.267059	0	Repulldown on 3.2M snpset	1240K	1	0.602746	1.017799	918007	564851	..	F	Bohemia, Kněževes Family A (4 members) (mother-daughter: KNE004-KNE001, KNE004-KNE005 | 1d: KNE001-KNE005 | 2d: KNE004-KNE003, KNE003-KNE001, KNE003-KNE005)	0	0	n/a (female)	n/a (female)	n/a (female)	n/a (female)	n/a (female)	n/a (female)	..	T2b23	..	..	..	..	n/a (female)	n/a (female)	n/a (female)	..	..	..
KNE002	BA	KNE002	Kněževes_2225-1	..	1	2021	PapacScienceAdvances2021	Papac, Luka	Direct: IntCal20	4043	47	2198-2027 calBCE (3705±24 BP, MAMS-30771)	..	Czech_EBA_Unetice	Bohemia, Kněževes	Czech Republic	50.119278	14.267059	0	Repulldown on 3.2M snpset	1240K	1	0.473437	0.809357	907143	570459	..	F	n/a (No relatives detected)	5.463898	0	n/a (female)	n/a (female)	n/a (female)	n/a (female)	n/a (female)	n/a (female)	..	T2a1b1a1	..	..	..	..	n/a (female)	n/a (female)	n/a (female)	..	..	..
KNE003	BA	KNE003	Kněževes_2229	..	1	2021	PapacScienceAdvances2021	Papac, Luka	Direct: IntCal20	3971	51	2131-1946 calBCE (3648±19 BP, MAMS-30772)	..	Czech_EBA_Unetice	Bohemia, Kněževes	Czech Republic	50.119278	14.267059	0	Repulldown on 3.2M snpset	1240K	1	1.146287	1.900021	1326114	779195	..	F	Bohemia, Kněževes Family A (4 members) (mother-daughter: KNE004-KNE001, KNE004-KNE005 | 1d: KNE001-KNE005 | 2d: KNE004-KNE003, KNE003-KNE001, KNE003-KNE005)	8.322704	0	n/a (female)	n/a (female)	n/a (female)	n/a (female)	n/a (female)	n/a (female)	..	J1c	..	..	..	..	n/a (female)	n/a (female)	n/a (female)	..	..	..
KNE006	BA	KNE006	Kněževes_2234-3	..	1	2021	PapacScienceAdvances2021	Papac, Luka	Context - Archaeological (Associated individuals in grave) [KNE004, KNE005]	4065	49	2200-2030 BCE	..	Czech_EBA_Unetice	Bohemia, Kněževes	Czech Republic	50.119278	14.267059	0	Repulldown on 3.2M snpset	1240K	1	0.086468	0.15111	233775	155120	..	F	n/a (No relatives detected)	n/a (too few SNPs)	n/a (too few SNPs)	n/a (female)	n/a (female)	n/a (female)	n/a (female)	n/a (female)	n/a (female)	..	K2a11	..	..	..	..	n/a (female)	n/a (female)	n/a (female)	..	..	..
KNE007	BA	KNE007	Kněževes_2767	..	1	2021	PapacScienceAdvances2021	Papac, Luka	Direct: IntCal20	3977	53	2133-1947 calBCE (3651±20 BP, MAMS-30774)	..	Czech_EBA_Unetice	Bohemia, Kněževes	Czech Republic	50.119278	14.267059	0	Repulldown on 3.2M snpset	1240K	1	0.409287	0.681784	820808	506679	..	F	n/a (No relatives detected)	13.944094	0	n/a (female)	n/a (female)	n/a (female)	n/a (female)	n/a (female)	n/a (female)	..	T1a1	..	..	..	..	n/a (female)	n/a (female)	n/a (female)	..	..	..
KO1003	BA	KO1003	Kolín II_4071	..	1	2021	PapacScienceAdvances2021	Papac, Luka	Direct: IntCal20	4160	53	2294-2136 calBCE (3783±25 BP, MAMS-30782)	..	Czech_BellBeaker	Bohemia, Kolín II	Czech Republic	50.025608	15.169166	0	Repulldown on 3.2M snpset	1240K	1	1.78089	2.979171	1515164	855965	..	M	Bohemia, Kolín II Family A (2 members) (2/3d: KO1005-KO1003)	10.447306	0	Lazaridis caller (2/7/2021) based on Yfull 8.09 running directly on the bam	R-L2	R1b1a1b1a1a2b1	..	..	R1b - P312	..	HV	..	..	..	..	0.007	3.5	[0.003,0.011]	..	..	..
KO1004	BA	KO1004	Kolín II_4073	..	1	2021	PapacScienceAdvances2021	Papac, Luka	Direct: IntCal20	4166	51	2291-2140 calBCE (3787±24 BP, MAMS-30783)	..	Czech_BellBeaker	Bohemia, Kolín II	Czech Republic	50.025608	15.169166	0	Repulldown on 3.2M snpset	1240K	1	1.385199	2.288441	1429761	815312	..	M	n/a (No relatives detected)	13.475204	0	Lazaridis caller (2/7/2021) based on Yfull 8.09 running directly on the bam	R-L2	R1b1a1b1a1a2b1	..	..	R1b - P312	..	T2b11	..	..	..	..	0.004	2	[0,0.008]	..	..	..
KO1006	BA	KO1006	Kolín I_3037-I	..	1	2021	PapacScienceAdvances2021	Papac, Luka	Direct: IntCal20	3868	46	2020-1780 calBCE (3570±25 BP, UGAMS-9623)	..	Czech_EBA_Unetice	Bohemia, Kolín I	Czech Republic	50.033343	15.168084	0	Repulldown on 3.2M snpset	1240K	1	0.909848	1.526074	1217514	732202	..	F	n/a (No relatives detected)	8.945608	0	n/a (female)	n/a (female)	n/a (female)	n/a (female)	n/a (female)	n/a (female)	..	H17	..	..	..	..	n/a (female)	n/a (female)	n/a (female)	..	..	..
KO1007	BA	KO1007	Kolín I_3037-II	..	1	2021	PapacScienceAdvances2021	Papac, Luka	Direct: IntCal20	3737	56	1881-1691 calBCE (3460±25 BP, MAMS-30785)	..	Czech_EBA_Unetice	Bohemia, Kolín I	Czech Republic	50.033343	15.168084	0	Repulldown on 3.2M snpset	1240K	1	0.62468	1.05026	995651	605231	..	M	n/a (No relatives detected)	5.641997	0	Lazaridis caller (2/7/2021) based on Yfull 8.09 running directly on the bam	R-Z283	R1a1a1	..	..	R1a - Z645	..	R1b1	..	..	..	..	0	0	[0,0]	..	..	..
KO1008	BA	KO1008	Kolín I_3037-III	..	1	2021	PapacScienceAdvances2021	Papac, Luka	Context - Archaeological (Associated individuals in grave 3037)	3805	95	2020-1690 BCE	..	Czech_EBA_Unetice	Bohemia, Kolín I	Czech Republic	50.033343	15.168084	0	Repulldown on 3.2M snpset	1240K	1	0.347615	0.583545	736274	458056	..	M	n/a (No relatives detected)	0	0	Lazaridis caller (2/7/2021) based on Yfull 8.09 running directly on the bam	R-L2	R1b1a1b1a1a2b1	..	..	R1b - P312	..	U2e2a1c	..	..	..	..	-0.003	-3	[0,0]	..	..	..
KO1009	BA	KO1009	Kolín I_3540	..	1	2021	PapacScienceAdvances2021	Papac, Luka	Direct: IntCal20	3894	41	2026-1883 calBCE (3589±24 BP, MAMS-30786)	..	Czech_EBA_Unetice	Bohemia, Kolín I	Czech Republic	50.033343	15.168084	0	Repulldown on 3.2M snpset	1240K	1	0.591709	0.982052	1025371	622477	..	F	Bohemia, Kolín I Family A (2 members) (2d: KO1010-KO1009)	0	0	n/a (female)	n/a (female)	n/a (female)	n/a (female)	n/a (female)	n/a (female)	..	U5a1a1	..	..	..	..	n/a (female)	n/a (female)	n/a (female)	..	..	..
KO1010	BA	KO1010	Kolín I_3690	..	1	2021	PapacScienceAdvances2021	Papac, Luka	Direct: IntCal20	3906	41	2027-1890 calBCE (3599±24 BP, MAMS-30787)	..	Czech_EBA_Unetice	Bohemia, Kolín I	Czech Republic	50.033343	15.168084	0	Repulldown on 3.2M snpset	1240K	1	0.363395	0.625262	717965	458154	..	F	Bohemia, Kolín I Family A (2 members) (2d: KO1010-KO1009)	14.530113	0	n/a (female)	n/a (female)	n/a (female)	n/a (female)	n/a (female)	n/a (female)	..	H1b	..	..	..	..	n/a (female)	n/a (female)	n/a (female)	..	..	..
KO1011	BA	KO1011	Kolín I_4316	..	1	2021	PapacScienceAdvances2021	Papac, Luka	Direct: IntCal20	3993	56	2136-1950 calBCE (3660±25 BP, UGAMS-9622)	..	Czech_EBA_Unetice	Bohemia, Kolín I	Czech Republic	50.033343	15.168084	0	Repulldown on 3.2M snpset	1240K	1	0.3497	0.598781	719701	455607	..	F	n/a (No relatives detected)	11.432898	0	n/a (female)	n/a (female)	n/a (female)	n/a (female)	n/a (female)	n/a (female)	..	W1c	..	..	..	..	n/a (female)	n/a (female)	n/a (female)	..	..	..
KO1013	BA	KO1013	Kolín I_4332-I	..	1	2021	PapacScienceAdvances2021	Papac, Luka	Direct: IntCal20	3914	41	2029-1893 calBCE (3605±24 BP, MAMS-30789)	..	Czech_EBA_Unetice	Bohemia, Kolín I	Czech Republic	50.033343	15.168084	0	Repulldown on 3.2M snpset	1240K	1	0.525779	0.873091	978774	596740	..	F	Bohemia, Kolín I Family C (2 members) (2d: KO1013-KO1014)	0	0	n/a (female)	n/a (female)	n/a (female)	n/a (female)	n/a (female)	n/a (female)	..	H3d	..	..	..	..	n/a (female)	n/a (female)	n/a (female)	..	..	..
KO1014	BA	KO1014	Kolín I_4332-II	..	1	2021	PapacScienceAdvances2021	Papac, Luka	Context - Archaeological (Associated individuals in grave) [KO1013]	3915	38	2030-1900 BCE	..	Czech_EBA_Unetice	Bohemia, Kolín I	Czech Republic	50.033343	15.168084	0	Repulldown on 3.2M snpset	1240K	1	0.488947	0.824673	830417	511751	..	M	Bohemia, Kolín I Family C (2 members) (2d: KO1013-KO1014)	9.878998	0	Lazaridis caller (2/7/2021) based on Yfull 8.09 running directly on the bam	R-Z645	R1a1a1	..	..	R1a - Z645	..	HV	..	..	..	..	0.006	1.2	[0,0.016]	..	..	..
KO1015	BA	KO1015	Kolín I_4347	..	1	2021	PapacScienceAdvances2021	Papac, Luka	Direct: IntCal20	3774	43	1918-1746 calBCE (3509±24 BP, MAMS-30790)	..	Czech_EBA_Unetice	Bohemia, Kolín I	Czech Republic	50.033343	15.168084	0	Repulldown on 3.2M snpset	1240K	1	0.529322	0.867575	843855	496296	..	F	n/a (No relatives detected)	14.166496	0	n/a (female)	n/a (female)	n/a (female)	n/a (female)	n/a (female)	n/a (female)	..	U5a1i1	..	..	..	..	n/a (female)	n/a (female)	n/a (female)	..	..	..
KO7001	BA	KO7001	Kolín VII_1409	..	1	2021	PapacScienceAdvances2021	Papac, Luka	Direct: IntCal20	3985	55	2135-1947 calBCE (3655±24 BP, MAMS-30792)	..	Czech_EBA_Unetice	Bohemia, Kolín VII	Czech Republic	50.008869	15.221727	0	Repulldown on 3.2M snpset	1240K	1	0.544581	0.979244	859807	557081	..	M	Bohemia, Kolín VII Family A (2 members) (2/3d: KO7003-KO7001)	4.474903	0	Lazaridis caller (2/7/2021) based on Yfull 8.09 running directly on the bam	R-Z283	R1a1a1	..	..	R1a - Z645	..	I4a	..	..	..	..	0.001	0.25	[0,0.009]	..	..	..
KO7002	BA	KO7002	Kolín VII_1412	..	1	2021	PapacScienceAdvances2021	Papac, Luka	Context: Archaeological - Period	4000	87	2200-1900 BCE	..	Czech_EBA_Unetice	Bohemia, Kolín VII	Czech Republic	50.008869	15.221727	0	Repulldown on 3.2M snpset	1240K	1	0.360212	0.636121	723313	470611	..	F	Bohemia, Chleby Family B (2 members) (2/3d: KO7002-CHL002)	5.3213	0	n/a (female)	n/a (female)	n/a (female)	n/a (female)	n/a (female)	n/a (female)	..	H24	..	..	..	..	n/a (female)	n/a (female)	n/a (female)	..	..	..
KO7003	BA	KO7003	Kolín VII_1418	..	1	2021	PapacScienceAdvances2021	Papac, Luka	Direct: IntCal20	4124	56	2284-2046 calBCE (3761±24 BP, MAMS-30793)	..	Czech_EBA_Unetice	Bohemia, Kolín VII	Czech Republic	50.008869	15.221727	0	Repulldown on 3.2M snpset	1240K	1	0.048974	0.084937	142357	93826	..	M	Bohemia, Kolín VII Family A (2 members) (2/3d: KO7003-KO7001)	n/a (too few SNPs)	n/a (too few SNPs)	Lazaridis caller (2/7/2021) based on Yfull 8.09 running directly on the bam	R-M459	R1a	..	..	R1a*	..	U5a1b1	..	..	..	..	0.068	0.986	[0,0.203]	..	..	..
MIB001	BA	MIB001	Mikulovice_51	..	1	2021	PapacScienceAdvances2021	Papac, Luka	Direct: IntCal20	3779	42	1919-1751 calBCE (3516±20 BP, MAMS-30481)	..	Czech_EBA_Unetice	Bohemia, Mikulovice	Czech Republic	49.992004	15.776861	0	Repulldown on 3.2M snpset	1240K	1	0.394037	0.686967	757018	484581	..	M	Czech Republic cross-site Family A (43 members) (daughter-father: MIB037-MIB016, MIB062-MIB002, MIB053-MIB049 | daughter-mother: MIB045-MIB038, MIB024-MIB019, ROU004-ROU002 | son-mother: MIB059-MIB038, MIB053-MIB036, MIB073-MIB074, MIS001-MIB074 | brothers: MIB060-MIB061 | father-son: MIB051-MIB053, MIB086-MIS002, MIB086-MIB073, MIB086-MIS001, MIB076-MIB083 | father-daughter: MIB056-MIB057 | 1d: …	0	0	Lazaridis caller (2/7/2021) based on Yfull 8.09 running directly on the bam	R-L2	R1b1a1b1a1a2b1	..	..	R1b - P312	..	T2b	..	..	..	..	0.003	0.6	[0,0.013]	..	..	..
MIB004	BA	MIB004	Mikulovice_62	..	1	2021	PapacScienceAdvances2021	Papac, Luka	Direct: IntCal20	3769	39	1888-1751 calBCE (3503±18 BP, MAMS-30484)	..	Czech_EBA_Unetice	Bohemia, Mikulovice	Czech Republic	49.992004	15.776861	0	Repulldown on 3.2M snpset	1240K	1	0.465405	0.800974	777495	486005	..	M	Bohemia, Mikulovice Family B (11 members) (daughter-father: MIB003-MIB008 | father-son: MIB008-MIB064, MIB064-MIB004, MIB064-MIB066 | father-daughter: MIB066-MIB068 | son-mother: MIB066-MIB065, MIB067-MIB065 | siblings: MIB070-MIB071 | 2d: MIB072-MIB008, MIB003-MIB004, MIB003-MIB066, MIB003-MIB067, MIB003-MIB070, MIB003-MIB071, MIB008-MIB004, MIB008-MIB066, MIB008-MIB067, MIB008-MIB070, MIB008-MI…	23.323101	0	Lazaridis caller (2/7/2021) based on Yfull 8.09 running directly on the bam	R-L2	R1b1a1b1a1a2b1	..	..	R1b - P312	..	R1b1	..	..	..	..	0.005	1	[0,0.015]	..	..	..
MIB005	BA	MIB005	Mikulovice_64a	..	1	2021	PapacScienceAdvances2021	Papac, Luka	Direct: IntCal20	3767	39	1886-1749 calBCE (3498±19 BP, MAMS-30485)	..	Czech_EBA_Unetice	Bohemia, Mikulovice	Czech Republic	49.992004	15.776861	0	Repulldown on 3.2M snpset	1240K	1	0.339616	0.589732	619313	396680	..	F	n/a (No relatives detected)	n/a (too few SNPs)	n/a (too few SNPs)	n/a (female)	n/a (female)	n/a (female)	n/a (female)	n/a (female)	n/a (female)	..	H2a1b	..	..	..	..	n/a (female)	n/a (female)	n/a (female)	..	..	..
MIB006	BA	MIB006	Mikulovice_64b	..	1	2021	PapacScienceAdvances2021	Papac, Luka	Direct: IntCal20	3808	49	1940-1773 calBCE (3537±19 BP, MAMS-30486)	..	Czech_EBA_Unetice	Bohemia, Mikulovice	Czech Republic	49.992004	15.776861	0	Repulldown on 3.2M snpset	1240K	1	0.145286	0.247367	351208	223910	..	M	Bohemia, Mikulovice Family C (6 members) (daughter-mother: MIB029-MIB013 | 2d: MIB031-MIB032 | 2/3d: MIB029-MIB006, MIB029-MIB031, MIB029-MIS004, MIB013-MIS004)	n/a (too few SNPs)	n/a (too few SNPs)	Lazaridis caller (2/7/2021) based on Yfull 8.09 running directly on the bam	R-P297	R1b1a1	..	..	R1b1a1b (xZ2105)	..	U5a1b1	..	..	..	..	-0.003	-1.5	[0,0.001]	..	..	..
MIB007	BA	MIB007	Mikulovice_53	..	1	2021	PapacScienceAdvances2021	Papac, Luka	Direct: IntCal20	3817	49	1946-1774 calBCE (3541±19 BP, MAMS-30487)	..	Czech_EBA_Unetice	Bohemia, Mikulovice	Czech Republic	49.992004	15.776861	0	Repulldown on 3.2M snpset	1240K	1	1.259063	2.166365	1202611	726774	..	F	Czech Republic cross-site Family A (43 members) (daughter-father: MIB037-MIB016, MIB062-MIB002, MIB053-MIB049 | daughter-mother: MIB045-MIB038, MIB024-MIB019, ROU004-ROU002 | son-mother: MIB059-MIB038, MIB053-MIB036, MIB073-MIB074, MIS001-MIB074 | brothers: MIB060-MIB061 | father-son: MIB051-MIB053, MIB086-MIS002, MIB086-MIB073, MIB086-MIS001, MIB076-MIB083 | father-daughter: MIB056-MIB057 | 1d: …	0	0	n/a (female)	n/a (female)	n/a (female)	n/a (female)	n/a (female)	n/a (female)	..	U4c1a	..	..	..	..	n/a (female)	n/a (female)	n/a (female)	..	..	..
MIB008	BA	MIB008	Mikulovice_69	..	1	2021	PapacScienceAdvances2021	Papac, Luka	Direct: IntCal20	3911	36	2026-1894 calBCE (3603±18 BP, MAMS-30488)	..	Czech_EBA_Unetice	Bohemia, Mikulovice	Czech Republic	49.992004	15.776861	0	Repulldown on 3.2M snpset	1240K	1	0.682349	1.15783	970955	586986	..	M	Bohemia, Mikulovice Family B (11 members) (daughter-father: MIB003-MIB008 | father-son: MIB008-MIB064, MIB064-MIB004, MIB064-MIB066 | father-daughter: MIB066-MIB068 | son-mother: MIB066-MIB065, MIB067-MIB065 | siblings: MIB070-MIB071 | 2d: MIB072-MIB008, MIB003-MIB004, MIB003-MIB066, MIB003-MIB067, MIB003-MIB070, MIB003-MIB071, MIB008-MIB004, MIB008-MIB066, MIB008-MIB067, MIB008-MIB070, MIB008-MI…	22.398292	0	Lazaridis caller (2/7/2021) based on Yfull 8.09 running directly on the bam	R-L2	R1b1a1b1a1a2b1	..	..	R1b1a1b1a1a2b1 (xZ2105)	..	H	..	..	..	..	0.002	0.667	[0,0.008]	..	..	..
MIB009	BA	MIB009	Mikulovice_2	..	1	2021	PapacScienceAdvances2021	Papac, Luka	Direct: IntCal20	3773	44	1918-1745 calBCE (3507±26 BP, MAMS-19121)	..	Czech_EBA_Unetice	Bohemia, Mikulovice	Czech Republic	49.992004	15.776861	0	Repulldown on 3.2M snpset	1240K	1	0.886424	1.503597	1107450	671169	..	F	Czech Republic cross-site Family A (43 members) (daughter-father: MIB037-MIB016, MIB062-MIB002, MIB053-MIB049 | daughter-mother: MIB045-MIB038, MIB024-MIB019, ROU004-ROU002 | son-mother: MIB059-MIB038, MIB053-MIB036, MIB073-MIB074, MIS001-MIB074 | brothers: MIB060-MIB061 | father-son: MIB051-MIB053, MIB086-MIS002, MIB086-MIB073, MIB086-MIS001, MIB076-MIB083 | father-daughter: MIB056-MIB057 | 1d: …	4.955399	0	n/a (female)	n/a (female)	n/a (female)	n/a (female)	n/a (female)	n/a (female)	..	H10e	..	..	..	..	n/a (female)	n/a (female)	n/a (female)	..	..	..
MIB013	BA	MIB013	Mikulovice_12	..	1	2021	PapacScienceAdvances2021	Papac, Luka	Direct: IntCal20	3762	45	1888-1742 calBCE (3489±25 BP, MAMS-30462)	..	Czech_EBA_Unetice	Bohemia, Mikulovice	Czech Republic	49.992004	15.776861	0	Repulldown on 3.2M snpset	1240K	1	0.377128	0.631025	812129	503998	..	F	Bohemia, Mikulovice Family C (6 members) (daughter-mother: MIB029-MIB013 | 2d: MIB031-MIB032 | 2/3d: MIB029-MIB006, MIB029-MIB031, MIB029-MIS004, MIB013-MIS004)	13.256798	0	n/a (female)	n/a (female)	n/a (female)	n/a (female)	n/a (female)	n/a (female)	..	J1c3	..	..	..	..	n/a (female)	n/a (female)	n/a (female)	..	..	..
MIB019	BA	MIB019	Mikulovice_36	..	1	2021	PapacScienceAdvances2021	Papac, Luka	Direct: IntCal20	3812	54	1951-1769 calBCE (3539±26 BP, MAMS-19123)	..	Czech_EBA_Unetice	Bohemia, Mikulovice	Czech Republic	49.992004	15.776861	0	Repulldown on 3.2M snpset	1240K	1	0.459321	0.784419	872856	550057	..	F	Czech Republic cross-site Family A (43 members) (daughter-father: MIB037-MIB016, MIB062-MIB002, MIB053-MIB049 | daughter-mother: MIB045-MIB038, MIB024-MIB019, ROU004-ROU002 | son-mother: MIB059-MIB038, MIB053-MIB036, MIB073-MIB074, MIS001-MIB074 | brothers: MIB060-MIB061 | father-son: MIB051-MIB053, MIB086-MIS002, MIB086-MIB073, MIB086-MIS001, MIB076-MIB083 | father-daughter: MIB056-MIB057 | 1d: …	8.985003	0	n/a (female)	n/a (female)	n/a (female)	n/a (female)	n/a (female)	n/a (female)	..	H1b	..	..	..	..	n/a (female)	n/a (female)	n/a (female)	..	..	..
MIB020	BA	MIB020	Mikulovice_39	..	1	2021	PapacScienceAdvances2021	Papac, Luka	Direct: IntCal20	3848	41	1957-1778 calBCE (3557±18 BP, MAMS-30472)	..	Czech_EBA_Unetice	Bohemia, Mikulovice	Czech Republic	49.992004	15.776861	0	Repulldown on 3.2M snpset	1240K	1	0.717998	1.202686	1133005	685326	..	F	Bohemia, Mikulovice Family A (21 members) (mother-son: MIB017-MIB052 | son-mother: MIB022-MIB048, MIB043-MIB048 | son-father: MIB022-MIB087, MIB043-MIB087, MIB010-MIB012 | daughter-father: MIB042-MIB043, MIB011-MIB012 | father-son: MIB043-MIB041, MIB012-MIB015, MIB012-MIB018, MIB012-MIB030, MIB012-MIB035 | mother-daughter: MIB044-MIB033 | 2d: MIB054-MIB017, MIB054-MIB052, MIB017-MIB020, MIB017-MI…	57.204083	21.152192	n/a (female)	n/a (female)	n/a (female)	n/a (female)	n/a (female)	n/a (female)	..	U2e1b	..	..	..	..	n/a (female)	n/a (female)	n/a (female)	..	..	..
MIB021	BA	MIB021	Mikulovice_50	..	1	2021	PapacScienceAdvances2021	Papac, Luka	Direct: IntCal20	3839	45	1955-1776 calBCE (3552±19 BP, MAMS-30477)	..	Czech_EBA_Unetice	Bohemia, Mikulovice	Czech Republic	49.992004	15.776861	0	Repulldown on 3.2M snpset	1240K	1	1.233316	2.014372	1493814	845117	..	F	Czech Republic cross-site Family A (43 members) (daughter-father: MIB037-MIB016, MIB062-MIB002, MIB053-MIB049 | daughter-mother: MIB045-MIB038, MIB024-MIB019, ROU004-ROU002 | son-mother: MIB059-MIB038, MIB053-MIB036, MIB073-MIB074, MIS001-MIB074 | brothers: MIB060-MIB061 | father-son: MIB051-MIB053, MIB086-MIS002, MIB086-MIB073, MIB086-MIS001, MIB076-MIB083 | father-daughter: MIB056-MIB057 | 1d: …	5.445099	0	n/a (female)	n/a (female)	n/a (female)	n/a (female)	n/a (female)	n/a (female)	..	T1a1	..	..	..	..	n/a (female)	n/a (female)	n/a (female)	..	..	..
MIB026	BA	MIB026	Mikulovice_4	..	1	2021	PapacScienceAdvances2021	Papac, Luka	Direct: IntCal20	3793	48	1936-1768 calBCE (3528±22 BP, CRL-19408)	..	Czech_EBA_Unetice	Bohemia, Mikulovice	Czech Republic	49.992004	15.776861	0	Repulldown on 3.2M snpset	1240K	1	0.162514	0.279919	414651	268933	..	F	n/a (No relatives detected)	n/a (too few SNPs)	n/a (too few SNPs)	n/a (female)	n/a (female)	n/a (female)	n/a (female)	n/a (female)	n/a (female)	..	R0	..	..	..	..	n/a (female)	n/a (female)	n/a (female)	..	..	..
MIB028	BA	MIB028	Mikulovice_7	..	1	2021	PapacScienceAdvances2021	Papac, Luka	Direct: IntCal20	3855	45	2013-1779 calBCE (3562±22 BP, CRL-19411)	..	Czech_EBA_Unetice	Bohemia, Mikulovice	Czech Republic	49.992004	15.776861	0	Repulldown on 3.2M snpset	1240K	1	1.000243	1.656738	1351017	787029	..	F	Czech Republic cross-site Family A (43 members) (daughter-father: MIB037-MIB016, MIB062-MIB002, MIB053-MIB049 | daughter-mother: MIB045-MIB038, MIB024-MIB019, ROU004-ROU002 | son-mother: MIB059-MIB038, MIB053-MIB036, MIB073-MIB074, MIS001-MIB074 | brothers: MIB060-MIB061 | father-son: MIB051-MIB053, MIB086-MIS002, MIB086-MIB073, MIB086-MIS001, MIB076-MIB083 | father-daughter: MIB056-MIB057 | 1d: …	6.6486	0	n/a (female)	n/a (female)	n/a (female)	n/a (female)	n/a (female)	n/a (female)	..	U5b2a2c	..	..	..	..	n/a (female)	n/a (female)	n/a (female)	..	..	..
MIB031	BA	MIB031	Mikulovice_13	..	1	2021	PapacScienceAdvances2021	Papac, Luka	Direct: IntCal20	3791	46	1931-1770 calBCE (3527±19 BP, MAMS-30471)	..	Czech_EBA_Unetice	Bohemia, Mikulovice	Czech Republic	49.992004	15.776861	0	Repulldown on 3.2M snpset	1240K	1	1.212924	1.994218	1503544	853767	..	F	Bohemia, Mikulovice Family C (6 members) (daughter-mother: MIB029-MIB013 | 2d: MIB031-MIB032 | 2/3d: MIB029-MIB006, MIB029-MIB031, MIB029-MIS004, MIB013-MIS004)	0	0	n/a (female)	n/a (female)	n/a (female)	n/a (female)	n/a (female)	n/a (female)	..	HV16	..	..	..	..	n/a (female)	n/a (female)	n/a (female)	..	..	..
MIB032	BA	MIB032	Mikulovice_14	..	1	2021	PapacScienceAdvances2021	Papac, Luka	Direct: IntCal20	3791	49	1936-1752 calBCE (3526±24 BP, MAMS-30466)	..	Czech_EBA_Unetice	Bohemia, Mikulovice	Czech Republic	49.992004	15.776861	0	Repulldown on 3.2M snpset	1240K	1	0.849384	1.419448	1212490	716494	..	F	Bohemia, Mikulovice Family C (6 members) (daughter-mother: MIB029-MIB013 | 2d: MIB031-MIB032 | 2/3d: MIB029-MIB006, MIB029-MIB031, MIB029-MIS004, MIB013-MIS004)	0	0	n/a (female)	n/a (female)	n/a (female)	n/a (female)	n/a (female)	n/a (female)	..	HV16	..	..	..	..	n/a (female)	n/a (female)	n/a (female)	..	..	..
MIB034	BA	MIB034	Mikulovice_17	..	1	2021	PapacScienceAdvances2021	Papac, Luka	Direct: IntCal20	3659	53	1867-1625 calBCE (3416±25 BP, MAMS-30461)	..	Czech_EBA_Unetice	Bohemia, Mikulovice	Czech Republic	49.992004	15.776861	0	Repulldown on 3.2M snpset	1240K	1	1.123229	1.859083	1410882	816835	..	F	Bohemia, Mikulovice Family A (21 members) (mother-son: MIB017-MIB052 | son-mother: MIB022-MIB048, MIB043-MIB048 | son-father: MIB022-MIB087, MIB043-MIB087, MIB010-MIB012 | daughter-father: MIB042-MIB043, MIB011-MIB012 | father-son: MIB043-MIB041, MIB012-MIB015, MIB012-MIB018, MIB012-MIB030, MIB012-MIB035 | mother-daughter: MIB044-MIB033 | 2d: MIB054-MIB017, MIB054-MIB052, MIB017-MIB020, MIB017-MI…	0	0	n/a (female)	n/a (female)	n/a (female)	n/a (female)	n/a (female)	n/a (female)	..	H7b	..	..	..	..	n/a (female)	n/a (female)	n/a (female)	..	..	..
MIB035	BA	MIB035	Mikulovice_18	..	1	2021	PapacScienceAdvances2021	Papac, Luka	Direct: IntCal20	3795	50	1941-1751 calBCE (3528±25 BP, CRL-19414)	..	Czech_EBA_Unetice	Bohemia, Mikulovice	Czech Republic	49.992004	15.776861	0	Repulldown on 3.2M snpset	1240K	1	0.954383	1.552221	1335129	753816	..	M	Bohemia, Mikulovice Family A (21 members) (mother-son: MIB017-MIB052 | son-mother: MIB022-MIB048, MIB043-MIB048 | son-father: MIB022-MIB087, MIB043-MIB087, MIB010-MIB012 | daughter-father: MIB042-MIB043, MIB011-MIB012 | father-son: MIB043-MIB041, MIB012-MIB015, MIB012-MIB018, MIB012-MIB030, MIB012-MIB035 | mother-daughter: MIB044-MIB033 | 2d: MIB054-MIB017, MIB054-MIB052, MIB017-MIB020, MIB017-MI…	0	0	Lazaridis caller (2/7/2021) based on Yfull 8.09 running directly on the bam	R-L2	R1b1a1b1a1a2b1	..	..	R1b1a1b1a1a2b1 (xZ2103, xZ2105)	..	K1b1b1	..	..	..	..	0.007	2.333	[0.001,0.013]	..	..	..
MIB036	BA	MIB036	Mikulovice_20	..	1	2021	PapacScienceAdvances2021	Papac, Luka	Direct: IntCal20	3837	46	1954-1776 calBCE (3551±19 BP, MAMS-30468)	..	Czech_EBA_Unetice	Bohemia, Mikulovice	Czech Republic	49.992004	15.776861	0	Repulldown on 3.2M snpset	1240K	1	1.239922	2.064419	1466839	843049	..	F	Czech Republic cross-site Family A (43 members) (daughter-father: MIB037-MIB016, MIB062-MIB002, MIB053-MIB049 | daughter-mother: MIB045-MIB038, MIB024-MIB019, ROU004-ROU002 | son-mother: MIB059-MIB038, MIB053-MIB036, MIB073-MIB074, MIS001-MIB074 | brothers: MIB060-MIB061 | father-son: MIB051-MIB053, MIB086-MIS002, MIB086-MIB073, MIB086-MIS001, MIB076-MIB083 | father-daughter: MIB056-MIB057 | 1d: …	12.790508	0	n/a (female)	n/a (female)	n/a (female)	n/a (female)	n/a (female)	n/a (female)	..	H6c	..	..	..	..	n/a (female)	n/a (female)	n/a (female)	..	..	..
MIB037	BA	MIB037	Mikulovice_22	..	1	2021	PapacScienceAdvances2021	Papac, Luka	Direct: IntCal20	3793	49	1939-1753 calBCE (3527±24 BP, CRL-19415)	..	Czech_EBA_Unetice	Bohemia, Mikulovice	Czech Republic	49.992004	15.776861	0	Repulldown on 3.2M snpset	1240K	1	1.070249	1.74409	1394524	795166	..	F	Czech Republic cross-site Family A (43 members) (daughter-father: MIB037-MIB016, MIB062-MIB002, MIB053-MIB049 | daughter-mother: MIB045-MIB038, MIB024-MIB019, ROU004-ROU002 | son-mother: MIB059-MIB038, MIB053-MIB036, MIB073-MIB074, MIS001-MIB074 | brothers: MIB060-MIB061 | father-son: MIB051-MIB053, MIB086-MIS002, MIB086-MIB073, MIB086-MIS001, MIB076-MIB083 | father-daughter: MIB056-MIB057 | 1d: …	8.626473	0	n/a (female)	n/a (female)	n/a (female)	n/a (female)	n/a (female)	n/a (female)	..	K1b2b	..	..	..	..	n/a (female)	n/a (female)	n/a (female)	..	..	..
MIB039	BA	MIB039	Mikulovice_24	..	1	2021	PapacScienceAdvances2021	Papac, Luka	Direct: IntCal20	3768	42	1890-1746 calBCE (3499±23 BP, CRL-19416)	..	Czech_EBA_Unetice	Bohemia, Mikulovice	Czech Republic	49.992004	15.776861	0	Repulldown on 3.2M snpset	1240K	1	1.061568	1.727894	1422685	806796	..	F	Czech Republic cross-site Family A (43 members) (daughter-father: MIB037-MIB016, MIB062-MIB002, MIB053-MIB049 | daughter-mother: MIB045-MIB038, MIB024-MIB019, ROU004-ROU002 | son-mother: MIB059-MIB038, MIB053-MIB036, MIB073-MIB074, MIS001-MIB074 | brothers: MIB060-MIB061 | father-son: MIB051-MIB053, MIB086-MIS002, MIB086-MIB073, MIB086-MIS001, MIB076-MIB083 | father-daughter: MIB056-MIB057 | 1d: …	11.147094	0	n/a (female)	n/a (female)	n/a (female)	n/a (female)	n/a (female)	n/a (female)	..	H27	..	..	..	..	n/a (female)	n/a (female)	n/a (female)	..	..	..
MIB040	BA	MIB040	Mikulovice_25	..	1	2021	PapacScienceAdvances2021	Papac, Luka	Direct: IntCal20	3829	52	1957-1773 calBCE (3548±24 BP, CRL-19417)	..	Czech_EBA_Unetice	Bohemia, Mikulovice	Czech Republic	49.992004	15.776861	0	Repulldown on 3.2M snpset	1240K	1	0.959585	1.526718	1343971	739199	..	M	Czech Republic cross-site Family A (43 members) (daughter-father: MIB037-MIB016, MIB062-MIB002, MIB053-MIB049 | daughter-mother: MIB045-MIB038, MIB024-MIB019, ROU004-ROU002 | son-mother: MIB059-MIB038, MIB053-MIB036, MIB073-MIB074, MIS001-MIB074 | brothers: MIB060-MIB061 | father-son: MIB051-MIB053, MIB086-MIS002, MIB086-MIB073, MIB086-MIS001, MIB076-MIB083 | father-daughter: MIB056-MIB057 | 1d: …	0	0	Lazaridis caller (2/7/2021) based on Yfull 8.09 running directly on the bam	R-L2	R1b1a1b1a1a2b1	..	..	R1b1a1b1a1a2b1 (xZ2103, xZ2105)	..	H10e	..	..	..	..	0.008	2.667	[0.002,0.014]	..	..	..
MIB042	BA	MIB042	Mikulovice_28b	..	1	2021	PapacScienceAdvances2021	Papac, Luka	Direct: IntCal20	3776	42	1917-1748 calBCE (3512±22 BP, CRL-19420)	..	Czech_EBA_Unetice	Bohemia, Mikulovice	Czech Republic	49.992004	15.776861	0	Repulldown on 3.2M snpset	1240K	1	1.178731	1.959069	1414956	825709	..	F	Bohemia, Mikulovice Family A (21 members) (mother-son: MIB017-MIB052 | son-mother: MIB022-MIB048, MIB043-MIB048 | son-father: MIB022-MIB087, MIB043-MIB087, MIB010-MIB012 | daughter-father: MIB042-MIB043, MIB011-MIB012 | father-son: MIB043-MIB041, MIB012-MIB015, MIB012-MIB018, MIB012-MIB030, MIB012-MIB035 | mother-daughter: MIB044-MIB033 | 2d: MIB054-MIB017, MIB054-MIB052, MIB017-MIB020, MIB017-MI…	12.105894	0	n/a (female)	n/a (female)	n/a (female)	n/a (female)	n/a (female)	n/a (female)	..	T1a1	..	..	..	..	n/a (female)	n/a (female)	n/a (female)	..	..	..
MIB045	BA	MIB045	Mikulovice_30	..	1	2021	PapacScienceAdvances2021	Papac, Luka	Direct: IntCal20	3894	41	2026-1883 calBCE (3589±24 BP, CRL-19423)	..	Czech_EBA_Unetice	Bohemia, Mikulovice	Czech Republic	49.992004	15.776861	0	Repulldown on 3.2M snpset	1240K	1	1.04353	1.729981	1321396	772219	..	F	Czech Republic cross-site Family A (43 members) (daughter-father: MIB037-MIB016, MIB062-MIB002, MIB053-MIB049 | daughter-mother: MIB045-MIB038, MIB024-MIB019, ROU004-ROU002 | son-mother: MIB059-MIB038, MIB053-MIB036, MIB073-MIB074, MIS001-MIB074 | brothers: MIB060-MIB061 | father-son: MIB051-MIB053, MIB086-MIS002, MIB086-MIB073, MIB086-MIS001, MIB076-MIB083 | father-daughter: MIB056-MIB057 | 1d: …	0	0	n/a (female)	n/a (female)	n/a (female)	n/a (female)	n/a (female)	n/a (female)	..	V22	..	..	..	..	n/a (female)	n/a (female)	n/a (female)	..	..	..
MIB046	BA	MIB046	Mikulovice_31	..	1	2021	PapacScienceAdvances2021	Papac, Luka	Direct: IntCal20	3872	41	2019-1826 calBCE (3573±22 BP, CRL-19424)	..	Czech_EBA_Unetice	Bohemia, Mikulovice	Czech Republic	49.992004	15.776861	0	Repulldown on 3.2M snpset	1240K	1	1.100658	1.782276	1430524	798198	..	M	Czech Republic cross-site Family A (43 members) (daughter-father: MIB037-MIB016, MIB062-MIB002, MIB053-MIB049 | daughter-mother: MIB045-MIB038, MIB024-MIB019, ROU004-ROU002 | son-mother: MIB059-MIB038, MIB053-MIB036, MIB073-MIB074, MIS001-MIB074 | brothers: MIB060-MIB061 | father-son: MIB051-MIB053, MIB086-MIS002, MIB086-MIB073, MIB086-MIS001, MIB076-MIB083 | father-daughter: MIB056-MIB057 | 1d: …	0	0	Lazaridis caller (2/7/2021) based on Yfull 8.09 running directly on the bam	R-L2	R1b1a1b1a1a2b1	..	..	R1b1a1b1a1a2b1a1 (xZ2103, xZ2105)	..	T2b	..	..	..	..	0.007	2.333	[0.001,0.013]	..	..	..
MIB047	BA	MIB047	Mikulovice_32	..	1	2021	PapacScienceAdvances2021	Papac, Luka	Direct: IntCal20	3879	40	2020-1829 calBCE (3578±22 BP, CRL-19425)	..	Czech_EBA_Unetice	Bohemia, Mikulovice	Czech Republic	49.992004	15.776861	0	Repulldown on 3.2M snpset	1240K	1	0.529695	0.915852	938336	590699	..	F	n/a (No relatives detected)	0	0	n/a (female)	n/a (female)	n/a (female)	n/a (female)	n/a (female)	n/a (female)	..	T1a1	..	..	..	..	n/a (female)	n/a (female)	n/a (female)	..	..	..
MIB048	BA	MIB048	Mikulovice_33	..	1	2021	PapacScienceAdvances2021	Papac, Luka	Direct: IntCal20	3825	55	2008-1771 calBCE (3546±27 BP, CRL-19426)	..	Czech_EBA_Unetice	Bohemia, Mikulovice	Czech Republic	49.992004	15.776861	0	Repulldown on 3.2M snpset	1240K	1	0.784629	1.331514	1189150	723871	..	F	Bohemia, Mikulovice Family A (21 members) (mother-son: MIB017-MIB052 | son-mother: MIB022-MIB048, MIB043-MIB048 | son-father: MIB022-MIB087, MIB043-MIB087, MIB010-MIB012 | daughter-father: MIB042-MIB043, MIB011-MIB012 | father-son: MIB043-MIB041, MIB012-MIB015, MIB012-MIB018, MIB012-MIB030, MIB012-MIB035 | mother-daughter: MIB044-MIB033 | 2d: MIB054-MIB017, MIB054-MIB052, MIB017-MIB020, MIB017-MI…	22.453602	0	n/a (female)	n/a (female)	n/a (female)	n/a (female)	n/a (female)	n/a (female)	..	I4a	..	..	..	..	n/a (female)	n/a (female)	n/a (female)	..	..	..
MIB049	BA	MIB049	Mikulovice_35	..	1	2021	PapacScienceAdvances2021	Papac, Luka	Direct: IntCal20	3758	51	1893-1694 calBCE (3485±32 BP, CRL-19332)	..	Czech_EBA_Unetice	Bohemia, Mikulovice	Czech Republic	49.992004	15.776861	0	Repulldown on 3.2M snpset	1240K	1	0.293026	0.502609	645148	412067	..	F	Czech Republic cross-site Family A (43 members) (daughter-father: MIB037-MIB016, MIB062-MIB002, MIB053-MIB049 | daughter-mother: MIB045-MIB038, MIB024-MIB019, ROU004-ROU002 | son-mother: MIB059-MIB038, MIB053-MIB036, MIB073-MIB074, MIS001-MIB074 | brothers: MIB060-MIB061 | father-son: MIB051-MIB053, MIB086-MIS002, MIB086-MIB073, MIB086-MIS001, MIB076-MIB083 | father-daughter: MIB056-MIB057 | 1d: …	11.37991	0	n/a (female)	n/a (female)	n/a (female)	n/a (female)	n/a (female)	n/a (female)	..	H	..	..	..	..	n/a (female)	n/a (female)	n/a (female)	..	..	..
MIB051	BA	MIB051	Mikulovice_38	..	1	2021	PapacScienceAdvances2021	Papac, Luka	Direct: IntCal20	3792	46	1932-1771 calBCE (3528±19 BP, MAMS-30478)	..	Czech_EBA_Unetice	Bohemia, Mikulovice	Czech Republic	49.992004	15.776861	0	Repulldown on 3.2M snpset	1240K	1	0.168539	0.289601	418837	271765	..	M	Czech Republic cross-site Family A (43 members) (daughter-father: MIB037-MIB016, MIB062-MIB002, MIB053-MIB049 | daughter-mother: MIB045-MIB038, MIB024-MIB019, ROU004-ROU002 | son-mother: MIB059-MIB038, MIB053-MIB036, MIB073-MIB074, MIS001-MIB074 | brothers: MIB060-MIB061 | father-son: MIB051-MIB053, MIB086-MIS002, MIB086-MIB073, MIB086-MIS001, MIB076-MIB083 | father-daughter: MIB056-MIB057 | 1d: …	n/a (too few SNPs)	n/a (too few SNPs)	Lazaridis caller (2/7/2021) based on Yfull 8.09 running directly on the bam	R-Z645	R1a1a1	..	..	R1a1a1b - Z647	..	H1	..	..	..	..	0.029	1.208	[0,0.076]	..	..	..
MIB052	BA	MIB052	Mikulovice_40	..	1	2021	PapacScienceAdvances2021	Papac, Luka	Direct: IntCal20	3777	41	1900-1750 calBCE (3514±20 BP, MAMS-30475)	..	Czech_EBA_Unetice	Bohemia, Mikulovice	Czech Republic	49.992004	15.776861	0	Repulldown on 3.2M snpset	1240K	1	1.215146	2.058295	1459322	856645	..	F	Bohemia, Mikulovice Family A (21 members) (mother-son: MIB017-MIB052 | son-mother: MIB022-MIB048, MIB043-MIB048 | son-father: MIB022-MIB087, MIB043-MIB087, MIB010-MIB012 | daughter-father: MIB042-MIB043, MIB011-MIB012 | father-son: MIB043-MIB041, MIB012-MIB015, MIB012-MIB018, MIB012-MIB030, MIB012-MIB035 | mother-daughter: MIB044-MIB033 | 2d: MIB054-MIB017, MIB054-MIB052, MIB017-MIB020, MIB017-MI…	0	0	n/a (female)	n/a (female)	n/a (female)	n/a (female)	n/a (female)	n/a (female)	..	U2e1	..	..	..	..	n/a (female)	n/a (female)	n/a (female)	..	..	..
MIB054	BA	MIB054	Mikulovice_42	..	1	2021	PapacScienceAdvances2021	Papac, Luka	Direct: IntCal20	3835	46	1952-1776 calBCE (3550±19 BP, MAMS-30479)	..	Czech_EBA_Unetice	Bohemia, Mikulovice	Czech Republic	49.992004	15.776861	0	Repulldown on 3.2M snpset	1240K	1	1.323444	2.155576	1581591	874108	..	M	Bohemia, Mikulovice Family A (21 members) (mother-son: MIB017-MIB052 | son-mother: MIB022-MIB048, MIB043-MIB048 | son-father: MIB022-MIB087, MIB043-MIB087, MIB010-MIB012 | daughter-father: MIB042-MIB043, MIB011-MIB012 | father-son: MIB043-MIB041, MIB012-MIB015, MIB012-MIB018, MIB012-MIB030, MIB012-MIB035 | mother-daughter: MIB044-MIB033 | 2d: MIB054-MIB017, MIB054-MIB052, MIB017-MIB020, MIB017-MI…	11.343702	0	Lazaridis caller (2/7/2021) based on Yfull 8.09 running directly on the bam	R-L2	R1b1a1b1a1a2b1	..	..	R1b1a1b1a1a2 (xZ2103, xZ2105)	..	W1	..	..	..	..	0.009	3	[0.003,0.015]	..	..	..
MIB055	BA	MIB055	Mikulovice_44	..	1	2021	PapacScienceAdvances2021	Papac, Luka	Direct: IntCal20	3773	45	1919-1744 calBCE (3506±27 BP, CRL-19430)	..	Czech_EBA_Unetice	Bohemia, Mikulovice	Czech Republic	49.992004	15.776861	0	Repulldown on 3.2M snpset	1240K	1	0.059443	0.094559	170250	102587	..	F	n/a (No relatives detected)	n/a (too few SNPs)	n/a (too few SNPs)	n/a (female)	n/a (female)	n/a (female)	n/a (female)	n/a (female)	n/a (female)	..	H76	..	..	..	..	n/a (female)	n/a (female)	n/a (female)	..	..	..
MIB057	BA	MIB057	Mikulovice_47	..	1	2021	PapacScienceAdvances2021	Papac, Luka	Direct: IntCal20	3843	55	2015-1774 calBCE (3556±28 BP, CRL-19433)	..	Czech_EBA_Unetice	Bohemia, Mikulovice	Czech Republic	49.992004	15.776861	0	Repulldown on 3.2M snpset	1240K	1	1.296547	2.179083	1490973	855723	..	F	Czech Republic cross-site Family A (43 members) (daughter-father: MIB037-MIB016, MIB062-MIB002, MIB053-MIB049 | daughter-mother: MIB045-MIB038, MIB024-MIB019, ROU004-ROU002 | son-mother: MIB059-MIB038, MIB053-MIB036, MIB073-MIB074, MIS001-MIB074 | brothers: MIB060-MIB061 | father-son: MIB051-MIB053, MIB086-MIS002, MIB086-MIB073, MIB086-MIS001, MIB076-MIB083 | father-daughter: MIB056-MIB057 | 1d: …	15.5269	0	n/a (female)	n/a (female)	n/a (female)	n/a (female)	n/a (female)	n/a (female)	..	I4a	..	..	..	..	n/a (female)	n/a (female)	n/a (female)	..	..	..
MIB058	BA	MIB058	Mikulovice_48	..	1	2021	PapacScienceAdvances2021	Papac, Luka	Direct: IntCal20	3763	45	1891-1701 calBCE (3492±27 BP, CRL-19434)	..	Czech_EBA_Unetice	Bohemia, Mikulovice	Czech Republic	49.992004	15.776861	0	Repulldown on 3.2M snpset	1240K	1	1.503311	2.557356	1543321	906482	..	F	Bohemia, Mikulovice Family A (21 members) (mother-son: MIB017-MIB052 | son-mother: MIB022-MIB048, MIB043-MIB048 | son-father: MIB022-MIB087, MIB043-MIB087, MIB010-MIB012 | daughter-father: MIB042-MIB043, MIB011-MIB012 | father-son: MIB043-MIB041, MIB012-MIB015, MIB012-MIB018, MIB012-MIB030, MIB012-MIB035 | mother-daughter: MIB044-MIB033 | 2d: MIB054-MIB017, MIB054-MIB052, MIB017-MIB020, MIB017-MI…	5.220896	0	n/a (female)	n/a (female)	n/a (female)	n/a (female)	n/a (female)	n/a (female)	..	H6a1a	..	..	..	..	n/a (female)	n/a (female)	n/a (female)	..	..	..
MIB060	BA	MIB060	Mikulovice_52	..	1	2021	PapacScienceAdvances2021	Papac, Luka	Direct: IntCal20	3865	37	2014-1826 calBCE (3568±19 BP, MAMS-30480)	..	Czech_EBA_Unetice	Bohemia, Mikulovice	Czech Republic	49.992004	15.776861	0	Repulldown on 3.2M snpset	1240K	1	0.638766	1.065003	1080900	648863	..	M	Czech Republic cross-site Family A (43 members) (daughter-father: MIB037-MIB016, MIB062-MIB002, MIB053-MIB049 | daughter-mother: MIB045-MIB038, MIB024-MIB019, ROU004-ROU002 | son-mother: MIB059-MIB038, MIB053-MIB036, MIB073-MIB074, MIS001-MIB074 | brothers: MIB060-MIB061 | father-son: MIB051-MIB053, MIB086-MIS002, MIB086-MIB073, MIB086-MIS001, MIB076-MIB083 | father-daughter: MIB056-MIB057 | 1d: …	8.352296	0	Lazaridis caller (2/7/2021) based on Yfull 8.09 running directly on the bam	R-L2	R1b1a1b1a1a2b1	..	..	R1b1a1b1a1a - L151	..	H1	..	..	..	..	0.002	0.667	[0,0.008]	..	..	..
MIB062	BA	MIB062	Mikulovice_56	..	1	2021	PapacScienceAdvances2021	Papac, Luka	Direct: IntCal20	3864	50	2021-1778 calBCE (3568±27 BP, CRL-19437)	..	Czech_EBA_Unetice	Bohemia, Mikulovice	Czech Republic	49.992004	15.776861	0	Repulldown on 3.2M snpset	1240K	1	0.912535	1.521993	1326358	780042	..	M	Czech Republic cross-site Family A (43 members) (daughter-father: MIB037-MIB016, MIB062-MIB002, MIB053-MIB049 | daughter-mother: MIB045-MIB038, MIB024-MIB019, ROU004-ROU002 | son-mother: MIB059-MIB038, MIB053-MIB036, MIB073-MIB074, MIS001-MIB074 | brothers: MIB060-MIB061 | father-son: MIB051-MIB053, MIB086-MIS002, MIB086-MIB073, MIB086-MIS001, MIB076-MIB083 | father-daughter: MIB056-MIB057 | 1d: …	0	0	Lazaridis caller (2/7/2021) based on Yfull 8.09 running directly on the bam	R-L2	R1b1a1b1a1a2b1	..	..	R1b1a1b1a1a2 - P312	..	K1c1	..	..	..	..	0.009	2.25	[0.001,0.017]	..	..	..
MIB063	BA	MIB063	Mikulovice_57	..	1	2021	PapacScienceAdvances2021	Papac, Luka	Direct: IntCal20	3813	55	1956-1751 calBCE (3539±28 BP, CRL-19438)	..	Czech_EBA_Unetice	Bohemia, Mikulovice	Czech Republic	49.992004	15.776861	0	Repulldown on 3.2M snpset	1240K	1	1.301786	2.1374	1563677	869849	..	M	Czech Republic cross-site Family A (43 members) (daughter-father: MIB037-MIB016, MIB062-MIB002, MIB053-MIB049 | daughter-mother: MIB045-MIB038, MIB024-MIB019, ROU004-ROU002 | son-mother: MIB059-MIB038, MIB053-MIB036, MIB073-MIB074, MIS001-MIB074 | brothers: MIB060-MIB061 | father-son: MIB051-MIB053, MIB086-MIS002, MIB086-MIB073, MIB086-MIS001, MIB076-MIB083 | father-daughter: MIB056-MIB057 | 1d: …	0	0	Lazaridis caller (2/7/2021) based on Yfull 8.09 running directly on the bam	R-L2	R1b1a1b1a1a2b1	..	..	R1b - P312	..	W1c	..	..	..	..	0.002	1	[0,0.006]	..	..	..
MIB067	BA	MIB067	Mikulovice_61	..	1	2021	PapacScienceAdvances2021	Papac, Luka	Direct: IntCal20	3782	48	1924-1750 calBCE (3517±27 BP, CRL-19441)	..	Czech_EBA_Unetice	Bohemia, Mikulovice	Czech Republic	49.992004	15.776861	0	Repulldown on 3.2M snpset	1240K	1	0.362472	0.61832	742353	466900	..	M	Bohemia, Mikulovice Family B (11 members) (daughter-father: MIB003-MIB008 | father-son: MIB008-MIB064, MIB064-MIB004, MIB064-MIB066 | father-daughter: MIB066-MIB068 | son-mother: MIB066-MIB065, MIB067-MIB065 | siblings: MIB070-MIB071 | 2d: MIB072-MIB008, MIB003-MIB004, MIB003-MIB066, MIB003-MIB067, MIB003-MIB070, MIB003-MIB071, MIB008-MIB004, MIB008-MIB066, MIB008-MIB067, MIB008-MIB070, MIB008-MI…	8.602202	0	Lazaridis caller (2/7/2021) based on Yfull 8.09 running directly on the bam	R-L2	R1b1a1b1a1a2b1	..	..	R1b1a1b1a1 - P311	..	H11b	..	..	..	..	-0.003	-3	[0,0]	..	..	..
MIB068	BA	MIB068	Mikulovice_63	..	1	2021	PapacScienceAdvances2021	Papac, Luka	Direct: IntCal20	3757	49	1886-1698 calBCE (3482±28 BP, CRL-19442)	..	Czech_EBA_Unetice	Bohemia, Mikulovice	Czech Republic	49.992004	15.776861	0	Repulldown on 3.2M snpset	1240K	1	0.475255	0.811696	899472	566913	..	F	Bohemia, Mikulovice Family B (11 members) (daughter-father: MIB003-MIB008 | father-son: MIB008-MIB064, MIB064-MIB004, MIB064-MIB066 | father-daughter: MIB066-MIB068 | son-mother: MIB066-MIB065, MIB067-MIB065 | siblings: MIB070-MIB071 | 2d: MIB072-MIB008, MIB003-MIB004, MIB003-MIB066, MIB003-MIB067, MIB003-MIB070, MIB003-MIB071, MIB008-MIB004, MIB008-MIB066, MIB008-MIB067, MIB008-MIB070, MIB008-MI…	0	0	n/a (female)	n/a (female)	n/a (female)	n/a (female)	n/a (female)	n/a (female)	..	J1c3	..	..	..	..	n/a (female)	n/a (female)	n/a (female)	..	..	..
MIB069	BA	MIB069	Mikulovice_65	..	1	2021	PapacScienceAdvances2021	Papac, Luka	Direct: IntCal20	3931	47	2116-1893 calBCE (3619±27 BP, CRL-19443)	..	Czech_EBA_Unetice	Bohemia, Mikulovice	Czech Republic	49.992004	15.776861	0	Repulldown on 3.2M snpset	1240K	1	0.404049	0.697947	805406	513031	..	F	n/a (No relatives detected)	0	0	n/a (female)	n/a (female)	n/a (female)	n/a (female)	n/a (female)	n/a (female)	..	U5b2b4	..	..	..	..	n/a (female)	n/a (female)	n/a (female)	..	..	..
MIB071	BA	MIB071	Mikulovice_70	..	1	2021	PapacScienceAdvances2021	Papac, Luka	Direct: IntCal20	3790	49	1935-1751 calBCE (3525±25 BP, CRL-19446)	..	Czech_EBA_Unetice	Bohemia, Mikulovice	Czech Republic	49.992004	15.776861	0	Repulldown on 3.2M snpset	1240K	1	1.067412	1.866439	1221809	752093	..	M	Bohemia, Mikulovice Family B (11 members) (daughter-father: MIB003-MIB008 | father-son: MIB008-MIB064, MIB064-MIB004, MIB064-MIB066 | father-daughter: MIB066-MIB068 | son-mother: MIB066-MIB065, MIB067-MIB065 | siblings: MIB070-MIB071 | 2d: MIB072-MIB008, MIB003-MIB004, MIB003-MIB066, MIB003-MIB067, MIB003-MIB070, MIB003-MIB071, MIB008-MIB004, MIB008-MIB066, MIB008-MIB067, MIB008-MIB070, MIB008-MI…	5.834299	0	Lazaridis caller (2/7/2021) based on Yfull 8.09 running directly on the bam	R-L151	R1b1a1b1a1a	..	..	R1b1a1b1a1a - L151 (xU106, xP312)	..	K1a1b2a	..	..	..	..	0.001	0.5	[0,0.005]	..	..	..
MIB072	BA	MIB072	Mikulovice_71	..	1	2021	PapacScienceAdvances2021	Papac, Luka	Direct: IntCal20	3918	44	2032-1891 calBCE (3608±26 BP, CRL-20093)	..	Czech_EBA_Unetice	Bohemia, Mikulovice	Czech Republic	49.992004	15.776861	0	Repulldown on 3.2M snpset	1240K	1	0.460423	0.782852	883070	551310	..	M	Bohemia, Mikulovice Family B (11 members) (daughter-father: MIB003-MIB008 | father-son: MIB008-MIB064, MIB064-MIB004, MIB064-MIB066 | father-daughter: MIB066-MIB068 | son-mother: MIB066-MIB065, MIB067-MIB065 | siblings: MIB070-MIB071 | 2d: MIB072-MIB008, MIB003-MIB004, MIB003-MIB066, MIB003-MIB067, MIB003-MIB070, MIB003-MIB071, MIB008-MIB004, MIB008-MIB066, MIB008-MIB067, MIB008-MIB070, MIB008-MI…	0	0	Lazaridis caller (2/7/2021) based on Yfull 8.09 running directly on the bam	R-L2	R1b1a1b1a1a2b1	..	..	R1b - P312	..	U5b2b2	..	..	..	..	0.015	1.875	[0,0.031]	..	..	..
MIB075	BA	MIB075	Mikulovice_75	..	1	2021	PapacScienceAdvances2021	Papac, Luka	Direct: IntCal20	3866	45	2018-1781 calBCE (3569±24 BP, CRL-20097)	..	Czech_EBA_Unetice	Bohemia, Mikulovice	Czech Republic	49.992004	15.776861	0	Repulldown on 3.2M snpset	1240K	1	0.506062	0.85828	927082	573447	..	M	Czech Republic cross-site Family A (43 members) (daughter-father: MIB037-MIB016, MIB062-MIB002, MIB053-MIB049 | daughter-mother: MIB045-MIB038, MIB024-MIB019, ROU004-ROU002 | son-mother: MIB059-MIB038, MIB053-MIB036, MIB073-MIB074, MIS001-MIB074 | brothers: MIB060-MIB061 | father-son: MIB051-MIB053, MIB086-MIS002, MIB086-MIB073, MIB086-MIS001, MIB076-MIB083 | father-daughter: MIB056-MIB057 | 1d: …	0	0	Lazaridis caller (2/7/2021) based on Yfull 8.09 running directly on the bam	R-L2	R1b1a1b1a1a2b1	..	..	R1b1a1b1a1a2b1 (xZ2103)	..	U8b1b1	..	..	..	..	0.008	1.6	[0,0.018]	..	..	..
MIB077	BA	MIB077	Mikulovice_78	..	1	2021	PapacScienceAdvances2021	Papac, Luka	Direct: IntCal20	3961	52	2133-1932 calBCE (3641±24 BP, CRL-20099)	..	Czech_EBA_Unetice	Bohemia, Mikulovice	Czech Republic	49.992004	15.776861	0	Repulldown on 3.2M snpset	1240K	1	0.047121	0.082281	136496	91071	..	F	Czech Republic cross-site Family A (43 members) (daughter-father: MIB037-MIB016, MIB062-MIB002, MIB053-MIB049 | daughter-mother: MIB045-MIB038, MIB024-MIB019, ROU004-ROU002 | son-mother: MIB059-MIB038, MIB053-MIB036, MIB073-MIB074, MIS001-MIB074 | brothers: MIB060-MIB061 | father-son: MIB051-MIB053, MIB086-MIS002, MIB086-MIB073, MIB086-MIS001, MIB076-MIB083 | father-daughter: MIB056-MIB057 | 1d: …	n/a (too few SNPs)	n/a (too few SNPs)	n/a (female)	n/a (female)	n/a (female)	n/a (female)	n/a (female)	n/a (female)	..	R0	..	..	..	..	n/a (female)	n/a (female)	n/a (female)	..	..	..
MIB078	BA	MIB078	Mikulovice_79	..	1	2021	PapacScienceAdvances2021	Papac, Luka	Direct: IntCal20	3993	56	2136-1950 calBCE (3660±25 BP, CRL-20100)	..	Czech_EBA_Unetice	Bohemia, Mikulovice	Czech Republic	49.992004	15.776861	0	Repulldown on 3.2M snpset	1240K	1	0.037767	0.065393	111995	73902	..	F	Czech Republic cross-site Family A (43 members) (daughter-father: MIB037-MIB016, MIB062-MIB002, MIB053-MIB049 | daughter-mother: MIB045-MIB038, MIB024-MIB019, ROU004-ROU002 | son-mother: MIB059-MIB038, MIB053-MIB036, MIB073-MIB074, MIS001-MIB074 | brothers: MIB060-MIB061 | father-son: MIB051-MIB053, MIB086-MIS002, MIB086-MIB073, MIB086-MIS001, MIB076-MIB083 | father-daughter: MIB056-MIB057 | 1d: …	n/a (too few SNPs)	n/a (too few SNPs)	n/a (female)	n/a (female)	n/a (female)	n/a (female)	n/a (female)	n/a (female)	..	..	..	..	..	..	n/a (female)	n/a (female)	n/a (female)	..	..	..
MIB079	BA	MIB079	Mikulovice_80	..	1	2021	PapacScienceAdvances2021	Papac, Luka	Direct: IntCal20	3871	43	2020-1783 calBCE (3572±23 BP, CRL-20101)	..	Czech_EBA_Unetice	Bohemia, Mikulovice	Czech Republic	49.992004	15.776861	0	Repulldown on 3.2M snpset	1240K	1	0.07086	0.124965	199069	133271	..	F	n/a (No relatives detected)	n/a (too few SNPs)	n/a (too few SNPs)	n/a (female)	n/a (female)	n/a (female)	n/a (female)	n/a (female)	n/a (female)	..	H24	..	..	..	..	n/a (female)	n/a (female)	n/a (female)	..	..	..
MIB082	BA	MIB082	Mikulovice_83	..	1	2021	PapacScienceAdvances2021	Papac, Luka	Direct: IntCal20	3770	42	1892-1746 calBCE (3502±24 BP, MAMS-30452)	..	Czech_EBA_Unetice	Bohemia, Mikulovice	Czech Republic	49.992004	15.776861	0	Repulldown on 3.2M snpset	1240K	1	0.330242	0.565121	691967	439483	..	F	Czech Republic cross-site Family A (43 members) (daughter-father: MIB037-MIB016, MIB062-MIB002, MIB053-MIB049 | daughter-mother: MIB045-MIB038, MIB024-MIB019, ROU004-ROU002 | son-mother: MIB059-MIB038, MIB053-MIB036, MIB073-MIB074, MIS001-MIB074 | brothers: MIB060-MIB061 | father-son: MIB051-MIB053, MIB086-MIS002, MIB086-MIB073, MIB086-MIS001, MIB076-MIB083 | father-daughter: MIB056-MIB057 | 1d: …	0	0	n/a (female)	n/a (female)	n/a (female)	n/a (female)	n/a (female)	n/a (female)	..	I4a	..	..	..	..	n/a (female)	n/a (female)	n/a (female)	..	..	..
MIB083	BA	MIB083	Mikulovice_86	..	1	2021	PapacScienceAdvances2021	Papac, Luka	Direct: IntCal20	4176	83	2448-2040 calBCE (3791±45 BP, CRL-20107)	..	Czech_EBA_Unetice	Bohemia, Mikulovice	Czech Republic	49.992004	15.776861	0	Repulldown on 3.2M snpset	1240K	1	0.754862	1.250915	1211053	711108	..	M	Czech Republic cross-site Family A (43 members) (daughter-father: MIB037-MIB016, MIB062-MIB002, MIB053-MIB049 | daughter-mother: MIB045-MIB038, MIB024-MIB019, ROU004-ROU002 | son-mother: MIB059-MIB038, MIB053-MIB036, MIB073-MIB074, MIS001-MIB074 | brothers: MIB060-MIB061 | father-son: MIB051-MIB053, MIB086-MIS002, MIB086-MIB073, MIB086-MIS001, MIB076-MIB083 | father-daughter: MIB056-MIB057 | 1d: …	0	0	Lazaridis caller (2/7/2021) based on Yfull 8.09 running directly on the bam	R-L2	R1b1a1b1a1a2b1	..	..	R1b1a1b1a1a2 - P312	..	H4a1a1a	..	..	..	..	0.007	1.75	[0,0.015]	..	..	..
MIB084	BA	MIB084	Mikulovice_87	..	1	2021	PapacScienceAdvances2021	Papac, Luka	Direct: IntCal20	4031	46	2193-1980 calBCE (3690±24 BP, CRL-20108)	..	Czech_EBA_Unetice	Bohemia, Mikulovice	Czech Republic	49.992004	15.776861	0	Repulldown on 3.2M snpset	1240K	1	0.672841	1.180781	1024001	645587	..	M	Czech Republic cross-site Family A (43 members) (daughter-father: MIB037-MIB016, MIB062-MIB002, MIB053-MIB049 | daughter-mother: MIB045-MIB038, MIB024-MIB019, ROU004-ROU002 | son-mother: MIB059-MIB038, MIB053-MIB036, MIB073-MIB074, MIS001-MIB074 | brothers: MIB060-MIB061 | father-son: MIB051-MIB053, MIB086-MIS002, MIB086-MIB073, MIB086-MIS001, MIB076-MIB083 | father-daughter: MIB056-MIB057 | 1d: …	11.085998	0	Lazaridis caller (2/7/2021) based on Yfull 8.09 running directly on the bam	R-L2	R1b1a1b1a1a2b1	..	..	R1b1a1b1a1a2 - P312	..	rCRS (H2)	..	..	..	..	0.011	2.75	[0.003,0.019]	..	..	..
MIB087	BA	MIB087	Mikulovice_91	..	1	2021	PapacScienceAdvances2021	Papac, Luka	Direct: IntCal20	3749	51	1882-1696 calBCE (3471±25 BP, MAMS-30456)	..	Czech_EBA_Unetice	Bohemia, Mikulovice	Czech Republic	49.992004	15.776861	0	Repulldown on 3.2M snpset	1240K	1	0.53394	0.902566	1000635	615057	..	M	Bohemia, Mikulovice Family A (21 members) (mother-son: MIB017-MIB052 | son-mother: MIB022-MIB048, MIB043-MIB048 | son-father: MIB022-MIB087, MIB043-MIB087, MIB010-MIB012 | daughter-father: MIB042-MIB043, MIB011-MIB012 | father-son: MIB043-MIB041, MIB012-MIB015, MIB012-MIB018, MIB012-MIB030, MIB012-MIB035 | mother-daughter: MIB044-MIB033 | 2d: MIB054-MIB017, MIB054-MIB052, MIB017-MIB020, MIB017-MI…	0	0	Lazaridis caller (2/7/2021) based on Yfull 8.09 running directly on the bam	R-Z70	R1b1a1b1a1a2b2b1~	..	..	R1b - P312	..	J1c1b1a	..	..	..	..	0.007	1.4	[0,0.017]	..	..	..
MIG009	BA	MIG009	Mikulovice_97b	..	1	2021	PapacScienceAdvances2021	Papac, Luka	Direct: IntCal20	3932	37	2035-1900 calBCE (3621±19 BP, MAMS-30492)	..	Czech_EBA_Unetice	Bohemia, Mikulovice	Czech Republic	49.992004	15.776861	0	Repulldown on 3.2M snpset	1240K	1	0.024489	0.041253	72967	46880	..	M	Bohemia, Mikulovice Family D (3 members) (1d: MIG010-MIG008 | 2d: MIG008-MIG009)	n/a (too few SNPs)	n/a (too few SNPs)	Lazaridis caller (2/7/2021) based on Yfull 8.09 running directly on the bam	F	F	..	..	R1b1a1b	..	J1c1b1a1	..	..	..	..	n/a (failed)	n/a (failed)	n/a (failed)	..	..	..
MIG010	BA	MIG010	Mikulovice_97c	..	1	2021	PapacScienceAdvances2021	Papac, Luka	Direct: IntCal20	3992	55	2135-1951 calBCE (3659±23 BP, CRL-20113)	..	Czech_EBA_Unetice	Bohemia, Mikulovice	Czech Republic	49.992004	15.776861	0	Repulldown on 3.2M snpset	1240K	1	0.192457	0.335217	472766	309970	..	F	Bohemia, Mikulovice Family D (3 members) (1d: MIG010-MIG008 | 2d: MIG008-MIG009)	n/a (too few SNPs)	n/a (too few SNPs)	n/a (female)	n/a (female)	n/a (female)	n/a (female)	n/a (female)	n/a (female)	..	T2e	..	..	..	..	n/a (female)	n/a (female)	n/a (female)	..	..	..
MIG011	BA	MIG011	Mikulovice_98	..	1	2021	PapacScienceAdvances2021	Papac, Luka	Direct: IntCal20	3990	55	2136-1949 calBCE (3658±24 BP, CRL-20114)	..	Czech_EBA_Unetice	Bohemia, Mikulovice	Czech Republic	49.992004	15.776861	0	Repulldown on 3.2M snpset	1240K	1	0.320506	0.547811	697863	444306	..	F	n/a (No relatives detected)	22.910011	0	n/a (female)	n/a (female)	n/a (female)	n/a (female)	n/a (female)	n/a (female)	..	R1b	..	..	..	..	n/a (female)	n/a (female)	n/a (female)	..	..	..
MIS001	BA	MIS001	Mikulovice_92a	..	1	2021	PapacScienceAdvances2021	Papac, Luka	Direct: IntCal20	3908	37	2026-1892 calBCE (3601±19 BP, MAMS-30493)	..	Czech_EBA_Unetice	Bohemia, Mikulovice	Czech Republic	49.992004	15.776861	0	Repulldown on 3.2M snpset	1240K	1	1.74745	3.027341	1458846	864427	..	M	Czech Republic cross-site Family A (43 members) (daughter-father: MIB037-MIB016, MIB062-MIB002, MIB053-MIB049 | daughter-mother: MIB045-MIB038, MIB024-MIB019, ROU004-ROU002 | son-mother: MIB059-MIB038, MIB053-MIB036, MIB073-MIB074, MIS001-MIB074 | brothers: MIB060-MIB061 | father-son: MIB051-MIB053, MIB086-MIS002, MIB086-MIB073, MIB086-MIS001, MIB076-MIB083 | father-daughter: MIB056-MIB057 | 1d: …	6.065005	0	Lazaridis caller (2/7/2021) based on Yfull 8.09 running directly on the bam	R-L2	R1b1a1b1a1a2b1	..	..	R1b - P312	..	U5b1c1a	..	..	..	..	0.008	2	[0,0.016]	..	..	..
MIS002	BA	MIS002	Mikulovice_92b	..	1	2021	PapacScienceAdvances2021	Papac, Luka	Direct: IntCal20	3883	36	2020-1883 calBCE (3582±19 BP, MAMS-30494)	..	Czech_EBA_Unetice	Bohemia, Mikulovice	Czech Republic	49.992004	15.776861	0	Repulldown on 3.2M snpset	1240K	1	1.451634	2.506337	1439133	857672	..	M	Czech Republic cross-site Family A (43 members) (daughter-father: MIB037-MIB016, MIB062-MIB002, MIB053-MIB049 | daughter-mother: MIB045-MIB038, MIB024-MIB019, ROU004-ROU002 | son-mother: MIB059-MIB038, MIB053-MIB036, MIB073-MIB074, MIS001-MIB074 | brothers: MIB060-MIB061 | father-son: MIB051-MIB053, MIB086-MIS002, MIB086-MIB073, MIB086-MIS001, MIB076-MIB083 | father-daughter: MIB056-MIB057 | 1d: …	0	0	Lazaridis caller (2/7/2021) based on Yfull 8.09 running directly on the bam	R-L2	R1b1a1b1a1a2b1	..	..	R1b - P312	..	T2c1d1	..	..	..	..	0.007	1.75	[0,0.015]	..	..	..
MIS004	BA	MIS004	Mikulovice_93	..	1	2021	PapacScienceAdvances2021	Papac, Luka	Direct: IntCal20	3833	51	1959-1773 calBCE (3550±23 BP, CRL-20110)	..	Czech_EBA_Unetice	Bohemia, Mikulovice	Czech Republic	49.992004	15.776861	0	Repulldown on 3.2M snpset	1240K	1	0.168819	0.283551	435785	276387	..	M	Bohemia, Mikulovice Family C (6 members) (daughter-mother: MIB029-MIB013 | 2d: MIB031-MIB032 | 2/3d: MIB029-MIB006, MIB029-MIB031, MIB029-MIS004, MIB013-MIS004)	n/a (too few SNPs)	n/a (too few SNPs)	Lazaridis caller (2/7/2021) based on Yfull 8.09 running directly on the bam	I-S6635	I2a2a	..	..	I2a2a	..	H17	..	..	..	..	0.023	1.211	[0,0.06]	..	..	..
MIS005	BA	MIS005	Mikulovice_94	..	1	2021	PapacScienceAdvances2021	Papac, Luka	Direct: IntCal20	4054	50	2200-2031 calBCE (3716±24 BP, CRL-20111)	..	Czech_EBA_Unetice	Bohemia, Mikulovice	Czech Republic	49.992004	15.776861	0	Repulldown on 3.2M snpset	1240K	1	0.192318	0.3317	486703	314682	..	F	n/a (No relatives detected)	n/a (too few SNPs)	n/a (too few SNPs)	n/a (female)	n/a (female)	n/a (female)	n/a (female)	n/a (female)	n/a (female)	..	..	..	..	..	..	n/a (female)	n/a (female)	n/a (female)	..	..	..
MIS007	BA	MIS007	Mikulovice_72	..	1	2021	PapacScienceAdvances2021	Papac, Luka	Direct: IntCal20	3927	42	2108-1893 calBCE (3616±24 BP, CRL-20094)	..	Czech_EBA_Unetice	Bohemia, Mikulovice	Czech Republic	49.992004	15.776861	0	Repulldown on 3.2M snpset	1240K	1	0.02194	0.03479	66417	40135	..	F	n/a (No relatives detected)	n/a (too few SNPs)	n/a (too few SNPs)	n/a (female)	n/a (female)	n/a (female)	n/a (female)	n/a (female)	n/a (female)	..	..	..	..	..	..	n/a (female)	n/a (female)	n/a (female)	..	..	..
MX189	BA	MX189	Individuum 2	petrous	1	2020	FurtwanglerNatureCommunications2020	Krause, Johannes	Direct: IntCal20	4058	50	2199-2035 calBCE (3721±20 BP, BE-7986.1.1)	..	Switzerland_EBA_2	Spreitenbach CWC	Switzerland	47.255	8.2158	0	Repulldown on 3.2M snpset	1240K	1	0.547051	0.944723	815196	508141	..	F	n/a (no relatives detected)	15.771293	0	n/a (female)	n/a (female)	n/a (female)	n/a (female)	n/a (female)	n/a (female)	..	T2b	..	..	..	n/a (female)	n/a (female)	n/a (female)	n/a (female)	0.012	0.011	None
MX251	BA	MX251	1955/13	petrous	1	2020	FurtwanglerNatureCommunications2020	Krause, Johannes	Direct: IntCal20	4039	52	2199-1980 calBCE (3700±30 BP, MAMS-21967)	..	Germany_SouthernGermany_Singen_EBA_o	Southern Germany, Singen	Germany	47.767097	8.872239	0	Repulldown on 3.2M snpset	1240K	1	0.061475	0.104596	163021	106582	..	F	n/a (no relatives detected)	n/a (too few SNPs)	n/a (too few SNPs)	n/a (female)	n/a (female)	n/a (female)	n/a (female)	n/a (female)	n/a (female)	..	T2b3d	..	..	..	n/a (female)	n/a (female)	n/a (female)	n/a (female)	-0.11	0.047	Model_Misspecified
MX252	BA	MX252	1952/19	petrous	1	2020	FurtwanglerNatureCommunications2020	Krause, Johannes	Direct: IntCal20	3808	51	1945-1772 calBCE (3537±22 BP, MAMS-21973)	..	Germany_SouthernGermany_Singen_EBA	Southern Germany, Singen	Germany	47.767097	8.872239	0	Repulldown on 3.2M snpset	1240K	1	0.404695	0.695343	652686	413325	..	M	Germany Southern Germany, Singen FamilyA (9 members) ( MX275-MX286 have a father-son relationship (order unknown); MX270-MX275 are brothers; MX254- MX283- MX286 have a son-son-father relationship; MX252 is detected as 2nd or 3rd degree relative of MX286, MX275, and MX270 (who is a 2nd or 3rd degree relative of MX286 and MX279); MX270-MX283-MX288 are mutually detected as 2nd or 3rd degree relative…	0	0	Lazaridis caller (12/6/2020) based on Yfull 8.09 running directly on the bam	R-Y61423	R1b1a1b1a1a2b1	..	..	..	..	H83	..	..	..	..	0.019	..	..	0.009	0.018	None
MX254	BA	MX254	1953/22	petrous	1	2020	FurtwanglerNatureCommunications2020	Krause, Johannes	Context: Date(s) from same site (MX288, MX256, MX280, MX258, MX252, MX277, MX279, MX257, MX283, MX275, MX251, MX286)	3900	173	2250-1650 BCE	..	Germany_SouthernGermany_Singen_EBA	Southern Germany, Singen	Germany	47.767097	8.872239	0	Repulldown on 3.2M snpset	1240K	1	0.884559	1.516498	1001803	614170	..	M	Germany Southern Germany, Singen FamilyA (9 members) ( MX275-MX286 have a father-son relationship (order unknown); MX270-MX275 are brothers; MX254- MX283- MX286 have a son-son-father relationship; MX252 is detected as 2nd or 3rd degree relative of MX286, MX275, and MX270 (who is a 2nd or 3rd degree relative of MX286 and MX279); MX270-MX283-MX288 are mutually detected as 2nd or 3rd degree relative…	4.077201	0	Lazaridis caller (12/6/2020) based on Yfull 8.09 running directly on the bam	R-Y18450	R1b1a1b1a1a2a	..	..	..	..	H+16129	..	..	..	..	0.0044	..	..	-0.011	0.009	None
MX256	BA	MX256	1950/16	petrous	1	2020	FurtwanglerNatureCommunications2020	Krause, Johannes	Direct: IntCal20	3963	56	2135-1901 calBCE (3641±29 BP, MAMS-21971)	..	Germany_SouthernGermany_Singen_EBA	Southern Germany, Singen	Germany	47.767097	8.872239	0	Repulldown on 3.2M snpset	1240K	1	0.02839	0.049834	80163	53981	..	F	n/a (no relatives detected)	n/a (too few SNPs)	n/a (too few SNPs)	n/a (female)	n/a (female)	n/a (female)	n/a (female)	n/a (female)	n/a (female)	..	H+16129	..	..	..	n/a (female)	n/a (female)	n/a (female)	n/a (female)	0.061	0.057	Very_High_Contamination
MX257	BA	MX257	1959/1	petrous	1	2020	FurtwanglerNatureCommunications2020	Krause, Johannes	Direct: IntCal20	3742	53	1880-1694 calBCE (3463±21 BP, BE-9212.1.1)	..	Germany_SouthernGermany_Singen_EBA	Southern Germany, Singen	Germany	47.767097	8.872239	0	Repulldown on 3.2M snpset	1240K	1	0.388274	0.672533	629174	401483	..	M	n/a (no relatives detected)	19.381202	0	Lazaridis caller (12/6/2020) based on Yfull 8.09 running directly on the bam	R-L2	R1b1a1b1a1a2b1	..	..	..	..	U4a1a	..	..	..	..	0.0176	..	..	0.008	0.01	None
MX258	BA	MX258	1952/2A	petrous	1	2020	FurtwanglerNatureCommunications2020	Krause, Johannes	Direct: IntCal20	3917	40	2029-1895 calBCE (3608±23 BP, BE-9207.1.1)	..	Germany_SouthernGermany_Singen_EBA	Southern Germany, Singen	Germany	47.767097	8.872239	0	Repulldown on 3.2M snpset	1240K	1	0.123136	0.217672	283060	188668	..	M	n/a (no relatives detected)	n/a (too few SNPs)	n/a (too few SNPs)	Lazaridis caller (12/6/2020) based on Yfull 8.09 running directly on the bam	R-P312	R1b1a1b1a1a2	..	..	..	..	U5b1+16189	..	..	..	..	0.0177	..	..	0.008	0.024	None
MX270	BA	MX270	1952/22	petrous	1	2020	FurtwanglerNatureCommunications2020	Krause, Johannes	Context: Date(s) from same site (MX288, MX256, MX280, MX258, MX252, MX277, MX279, MX257, MX283, MX275, MX251, MX286)	3900	173	2250-1650 BCE	..	Germany_SouthernGermany_Singen_EBA	Southern Germany, Singen	Germany	47.767097	8.872239	0	Repulldown on 3.2M snpset	1240K	1	0.24348	0.423959	457680	296714	..	M	Germany Southern Germany, Singen FamilyA (9 members) ( MX275-MX286 have a father-son relationship (order unknown); MX270-MX275 are brothers; MX254- MX283- MX286 have a son-son-father relationship; MX252 is detected as 2nd or 3rd degree relative of MX286, MX275, and MX270 (who is a 2nd or 3rd degree relative of MX286 and MX279); MX270-MX283-MX288 are mutually detected as 2nd or 3rd degree relative…	n/a (too few SNPs)	n/a (too few SNPs)	Lazaridis caller (12/6/2020) based on Yfull 8.09 running directly on the bam	R-L20	R1b1a1b1a1a2b1a1	..	..	..	..	W3a1	..	..	..	..	0.0122	..	..	0.01	0.011	None
MX277	BA	MX277	1953/18	petrous	1	2020	FurtwanglerNatureCommunications2020	Krause, Johannes	Direct: IntCal20	3791	48	1936-1751 calBCE (3526±23 BP, BE-9211.1.1)	..	Germany_SouthernGermany_Singen_EBA	Southern Germany, Singen	Germany	47.767097	8.872239	0	Repulldown on 3.2M snpset	1240K	1	0.370572	0.658468	599591	392362	..	F	n/a (no relatives detected)	n/a (too few SNPs)	n/a (too few SNPs)	n/a (female)	n/a (female)	n/a (female)	n/a (female)	n/a (female)	n/a (female)	..	H5a1	..	..	..	n/a (female)	n/a (female)	n/a (female)	n/a (female)	0	0.012	None
MX279	BA	MX279	1952/24	petrous	1	2020	FurtwanglerNatureCommunications2020	Krause, Johannes	Direct: IntCal20	3758	45	1882-1742 calBCE (3480±20 BP, BE-9213.1.1)	..	Germany_SouthernGermany_Singen_EBA	Southern Germany, Singen	Germany	47.767097	8.872239	0	Repulldown on 3.2M snpset	1240K	1	0.278156	0.48319	518952	335709	..	M	Germany Southern Germany, Singen FamilyA (9 members) ( MX275-MX286 have a father-son relationship (order unknown); MX270-MX275 are brothers; MX254- MX283- MX286 have a son-son-father relationship; MX252 is detected as 2nd or 3rd degree relative of MX286, MX275, and MX270 (who is a 2nd or 3rd degree relative of MX286 and MX279); MX270-MX283-MX288 are mutually detected as 2nd or 3rd degree relative…	n/a (too few SNPs)	n/a (too few SNPs)	Lazaridis caller (12/6/2020) based on Yfull 8.09 running directly on the bam	R-L2	R1b1a1b1a1a2b1	..	..	..	..	H76a	..	..	..	..	0.0141	..	..	-0.011	0.019	None
MX280	BA	MX280	1953/4	petrous	1	2020	FurtwanglerNatureCommunications2020	Krause, Johannes	Direct: IntCal20	3931	41	2111-1897 calBCE (3620±22 BP, MAMS-21975)	..	Germany_SouthernGermany_Singen_EBA	Southern Germany, Singen	Germany	47.767097	8.872239	0	Repulldown on 3.2M snpset	1240K	1	0.803722	1.40548	916568	581894	..	F	Germany Southern Germany, Singen FamilyA (9 members) ( MX275-MX286 have a father-son relationship (order unknown); MX270-MX275 are brothers; MX254- MX283- MX286 have a son-son-father relationship; MX252 is detected as 2nd or 3rd degree relative of MX286, MX275, and MX270 (who is a 2nd or 3rd degree relative of MX286 and MX279); MX270-MX283-MX288 are mutually detected as 2nd or 3rd degree relative…	0	0	n/a (female)	n/a (female)	n/a (female)	n/a (female)	n/a (female)	n/a (female)	..	U5a1	..	..	..	n/a (female)	n/a (female)	n/a (female)	n/a (female)	0.005	0.007	None
MX288	BA	MX288	1952/5	petrous	1	2020	FurtwanglerNatureCommunications2020	Krause, Johannes	Direct: IntCal20	4051	53	2201-1985 calBCE (3712±29 BP, MAMS-21968)	..	Germany_SouthernGermany_Singen_EBA	Southern Germany, Singen	Germany	47.767097	8.872239	0	Repulldown on 3.2M snpset	1240K	1	0.938633	1.587317	1002826	606391	..	M	Germany Southern Germany, Singen FamilyA (9 members) ( MX275-MX286 have a father-son relationship (order unknown); MX270-MX275 are brothers; MX254- MX283- MX286 have a son-son-father relationship; MX252 is detected as 2nd or 3rd degree relative of MX286, MX275, and MX270 (who is a 2nd or 3rd degree relative of MX286 and MX279); MX270-MX283-MX288 are mutually detected as 2nd or 3rd degree relative…	7.082009	0	Lazaridis caller (12/6/2020) based on Yfull 8.09 running directly on the bam	R-L2	R1b1a1b1a1a2b1	..	..	..	..	K1a1a	..	..	..	..	0.007	..	..	-0.008	0.011	None
OBKR_2_d	BA	OBKR_2	OBKR_2	tooth	1	2019	MittnikScience2019	Mittnik, Alissa	Direct: IntCal20	3906	39	2026-1890 calBCE (3599±22 BP, MAMS-18888)	..	Germany_Lech_EBA	Königsbrunn - Obere Kreuzstraße (Baugebiet 110)	Germany	48.26656	10.87857	0	1240K pulldown padded to 3.2M snpset	1240K	1	0.025687	0.025687	..	31441	..	F	Germany, Königsbrunn-Obere Kreuzstraße, Baugebiet 110 Family A (2 members) (OBKR_2-OBKR_93 are 2nd to 5th degree relatives )	n/a (too few SNPs)	n/a (too few SNPs)	n/a (female)	n/a (female)	n/a (female)	n/a (female)	n/a (female)	n/a (female)	..	K1a4a1	..	..	..	n/a (female)	n/a (female)	n/a (female)	n/a (female)	-0.11	0.014	Model_Misspecified
OBKR_50_d	BA	OBKR_50	OBKR_50	tooth	1	2019	MittnikScience2019	Mittnik, Alissa	Direct: IntCal20	3935	43	2114-1899 calBCE (3623±23 BP, MAMS-18895)	..	Germany_Lech_EBA	Königsbrunn - Obere Kreuzstraße (Baugebiet 110)	Germany	48.26656	10.87857	0	Repulldown on 3.2M snpset	1240K	1	0.01138	0.129005	33242	21160	..	F	n/a (no relatives detected)	n/a (too few SNPs)	n/a (too few SNPs)	n/a (female)	n/a (female)	n/a (female)	n/a (female)	n/a (female)	n/a (female)	..	HV0	..	..	..	n/a (female)	n/a (female)	n/a (female)	n/a (female)	0.05	0.033	None
OBKR_6	BA	OBKR_6	OBKR_6	..	1	2019	MittnikScience2019	Mittnik, Alissa	Direct: IntCal20	3921	40	2031-1895 calBCE (3611±23 BP, MAMS-18890)	..	Germany_Lech_EBA	Königsbrunn - Obere Kreuzstraße (Baugebiet 110)	Germany	48.26656	10.87857	0	Repulldown on 3.2M snpset	1240K	2	0.019119	0.031272	57862	37943	113	F	n/a (no relatives detected)	n/a (too few SNPs)	n/a (too few SNPs)	n/a (female)	n/a (female)	n/a (female)	n/a (female)	n/a (female)	n/a (female)	..	V7	..	..	..	..	n/a (female)	n/a (female)	n/a (female)	..	..	..
OBKR_76	BA	OBKR_76	OBKR_76	..	1	2019	MittnikScience2019	Mittnik, Alissa	Direct: IntCal20	3863	44	2016-1781 calBCE (3567±23 BP, MAMS-18899)	..	Germany_Lech_EBA	Königsbrunn - Obere Kreuzstraße (Baugebiet 110)	Germany	48.26656	10.87857	0	Repulldown on 3.2M snpset	1240K	2	0.011391	0.018808	34823	23251	113	F	n/a (no relatives detected)	n/a (too few SNPs)	n/a (too few SNPs)	n/a (female)	n/a (female)	n/a (female)	n/a (female)	n/a (female)	n/a (female)	..	K1a	..	..	..	..	n/a (female)	n/a (female)	n/a (female)	..	..	..
OBKR_80	BA	OBKR_80	OBKR_80	tooth	1	2019	MittnikScience2019	Mittnik, Alissa	Direct: IntCal20	4000	54	2136-1955 calBCE (3664±24 BP, MAMS-18901)	..	Germany_Lech_EBA	Königsbrunn - Obere Kreuzstraße (Baugebiet 110)	Germany	48.26656	10.87857	0	Repulldown on 3.2M snpset	1240K	2	1.164622	1.885879	1182586	724139	113	M	n/a (no relatives detected)	0	0	Lazaridis caller (12/6/2020) based on Yfull 8.09 running directly on the bam	R-L2	R1b1a1b1a1a2b1	MittnikScienece2019	..	R1b1a2a1a2	..	K1a3	..	..	..	4517	0.007386	5.090812345	[0.005,0.01]	0.014	0.023	None
OBKR_84	BA	OBKR_84	OBKR_84	..	1	2019	MittnikScience2019	Mittnik, Alissa	Direct: IntCal20	3875	45	2022-1825 calBCE (3575±25 BP, MAMS-18905)	..	Germany_Lech_EBA	Königsbrunn - Obere Kreuzstraße (Baugebiet 110)	Germany	48.26656	10.87857	0	Repulldown on 3.2M snpset	1240K	2	0.01128	0.018131	34552	22301	113	F	n/a (no relatives detected)	n/a (too few SNPs)	n/a (too few SNPs)	n/a (female)	n/a (female)	n/a (female)	n/a (female)	n/a (female)	n/a (female)	..	V7	..	..	..	..	n/a (female)	n/a (female)	n/a (female)	..	..	..
Olsund	BA	Olsund_new	Olsund_new	..	1	2018	MittnikNatureCommunications2018	..	Direct (WARNING MISSING LAB CODE, MISSING UNCALIBRATED DATE, NEED TO CHANGE TO INTCAL20): IntCal13	4306	125	2573-2140 calBCE	..	Sweden_LNBA	Ölsund, Hälsingland	Sweden	61.658	17.004	0	1240K pulldown padded to 3.2M snpset	1240K	..	2.388982	2.388982	..	686517	..	M	n/a (no relatives detected)	122.837907	0	Lazaridis caller (12/6/2020) based on Yfull 8.09 running directly on the bam	R-Y2395	R1a1a1	..	..	..	..	U4c2a	..	..	..	..	..	..	..	0.006	0.026	None
PDA002	BA	PDA002	Praha-Ďáblice_22D-1	..	1	2021	PapacScienceAdvances2021	Papac, Luka	Direct: IntCal20	4057	50	2199-2035 calBCE (3720±21 BP, MAMS-30756)	..	Czech_EBA_Unetice	Bohemia, Praha-Ďáblice	Czech Republic	50.151931	14.493838	0	Repulldown on 3.2M snpset	1240K	1	0.906381	1.564396	1171773	709904	..	M	Bohemia, Praha-Ďáblice Family A (5 members) (father-daughter: PDA005-PDA003, PDA005-PDA004, PDA005-PDA001 | father-son: PDA005-PDA002 | sisters: PDA003-PDA001, PDA003-PDA004, PDA004-PDA001 | siblings: PDA003-PDA002, PDA004-PDA002, PDA001-PDA002)	4.1373	0	Lazaridis caller (2/7/2021) based on Yfull 8.09 running directly on the bam	I-S6635	I2a2a	..	..	I2a2	..	U5a1b1	..	..	..	..	0.005	1.667	[0,0.011]	..	..	..
Plinkaigalis241	BA	Plinkaigalis241	Plinkaigalis241	..	1	2018	MittnikNatureCommunications2018	..	Direct: IntCal20	4528	103	2861-2356 calBCE (4030±55 BP, OxA-5928)	..	Lithuania_LN	Plinkaigalis	Lithuania	55.41	23.647	0	1240K pulldown padded to 3.2M snpset	1240K	..	0.20442	0.20442	..	191321	..	F	n/a (no relatives detected)	n/a (too few SNPs)	n/a (too few SNPs)	n/a (female)	n/a (female)	n/a (female)	n/a (female)	n/a (female)	n/a (female)	..	I2	..	..	..	n/a (female)	n/a (female)	n/a (female)	n/a (female)	-0.021	0.02	None
PMI001	BA	PMI001	Praha-Miškovice_13	..	1	2021	PapacScienceAdvances2021	Papac, Luka	Direct: IntCal20	4096	55	2276-2038 calBCE (3745±22 BP, MAMS-19126)	..	Czech_EBA_Unetice	Bohemia, Praha-Miškovice	Czech Republic	50.156484	14.538727	0	Repulldown on 3.2M snpset	1240K	1	1.076478	1.870481	1126310	690885	..	F	n/a (No relatives detected)	0	0	n/a (female)	n/a (female)	n/a (female)	n/a (female)	n/a (female)	n/a (female)	..	H6a2	..	..	..	..	n/a (female)	n/a (female)	n/a (female)	..	..	..
PMI002	BA	PMI002	Praha-Miškovice_4	..	1	2021	PapacScienceAdvances2021	Papac, Luka	Direct: IntCal20	4171	50	2294-2140 calBCE (3791±24 BP, MAMS-19125)	..	Czech_EBA_Unetice_o	Bohemia, Praha-Miškovice	Czech Republic	50.156484	14.538727	0	Repulldown on 3.2M snpset	1240K	1	0.036152	0.061621	106532	69318	..	F	n/a (No relatives detected)	n/a (too few SNPs)	n/a (too few SNPs)	n/a (female)	n/a (female)	n/a (female)	n/a (female)	n/a (female)	n/a (female)	..	H1m	..	..	..	..	n/a (female)	n/a (female)	n/a (female)	..	..	..
PMI003	BA	PMI003	Praha-Miškovice_29	..	1	2021	PapacScienceAdvances2021	Papac, Luka	Direct: IntCal20	4005	60	2192-1947 calBCE (3670±35 BP, UtC-13189)	..	Czech_EBA_Unetice	Bohemia, Praha-Miškovice	Czech Republic	50.156484	14.538727	0	Repulldown on 3.2M snpset	1240K	1	0.270035	0.460339	621270	395368	..	F	n/a (No relatives detected)	n/a (too few SNPs)	n/a (too few SNPs)	n/a (female)	n/a (female)	n/a (female)	n/a (female)	n/a (female)	n/a (female)	..	N1a1a1a2	..	..	..	..	n/a (female)	n/a (female)	n/a (female)	..	..	..
PMI004	BA	PMI004	Praha-Miškovice_39	..	1	2021	PapacScienceAdvances2021	Papac, Luka	Direct: IntCal20	4013	55	2141-1956 calBCE (3675±30 BP, KIA-35083)	..	Czech_EBA_Unetice	Bohemia, Praha-Miškovice	Czech Republic	50.156484	14.538727	0	Repulldown on 3.2M snpset	1240K	1	0.348333	0.601002	718637	459188	..	M	n/a (No relatives detected)	0	0	Lazaridis caller (2/7/2021) based on Yfull 8.09 running directly on the bam	I-S6635	I2a2a	..	..	I2a2	..	H2a2b	..	..	..	..	0.021	2.1	[0.001,0.041]	..	..	..
PMI006	BA	PMI006	Praha-Miškovice_40	..	1	2021	PapacScienceAdvances2021	Papac, Luka	Direct: IntCal20	4104	63	2284-2037 calBCE (3750±30 BP, KIA-35072)	..	Czech_EBA_Unetice	Bohemia, Praha-Miškovice	Czech Republic	50.156484	14.538727	0	Repulldown on 3.2M snpset	1240K	1	0.248804	0.43347	558590	361418	..	M	n/a (No relatives detected)	n/a (too few SNPs)	n/a (too few SNPs)	Lazaridis caller (2/7/2021) based on Yfull 8.09 running directly on the bam	I-Y10660	I2a1b1a2b1a2a3b~	..	..	I2a1	..	U5a1g1	..	..	..	..	0.008	1	[0,0.024]	..	..	..
PMI009	BA	PMI009	Praha-Miškovice_31	..	1	2021	PapacScienceAdvances2021	Papac, Luka	Direct: IntCal20	3849	62	2021-1773 calBCE (3560±35 BP, UtC-13190)	..	Czech_EBA_Unetice	Bohemia, Praha-Miškovice	Czech Republic	50.156484	14.538727	0	Repulldown on 3.2M snpset	1240K	1	0.08282	0.147485	210875	141750	..	M	n/a (No relatives detected)	n/a (too few SNPs)	n/a (too few SNPs)	Lazaridis caller (2/7/2021) based on Yfull 8.09 running directly on the bam	R-M269	R1b1a1b	..	..	R1b*	..	T2b	..	..	..	..	0.043	1.303	[0,0.108]	..	..	..
PMI010	BA	PMI010	Praha-Miškovice_42	..	1	2021	PapacScienceAdvances2021	Papac, Luka	Direct: IntCal20	3902	49	2033-1831 calBCE (3595±30 BP, KIA-35084)	..	Czech_EBA_Unetice	Bohemia, Praha-Miškovice	Czech Republic	50.156484	14.538727	0	Repulldown on 3.2M snpset	1240K	1	0.365456	0.614383	718474	447105	..	F	n/a (No relatives detected)	0	0	n/a (female)	n/a (female)	n/a (female)	n/a (female)	n/a (female)	n/a (female)	..	H13a1a	..	..	..	..	n/a (female)	n/a (female)	n/a (female)	..	..	..
PMI012	BA	PMI012	Praha-Miškovice_27	..	1	2021	PapacScienceAdvances2021	Papac, Luka	Direct: IntCal20	3657	68	1877-1564 calBCE (3410±40 BP, UtC-13188)	..	Czech_EBA_Unetice	Bohemia, Praha-Miškovice	Czech Republic	50.156484	14.538727	0	Repulldown on 3.2M snpset	1240K	1	0.201639	0.342908	488537	312905	..	F	n/a (No relatives detected)	n/a (too few SNPs)	n/a (too few SNPs)	n/a (female)	n/a (female)	n/a (female)	n/a (female)	n/a (female)	n/a (female)	..	J2b1a	..	..	..	..	n/a (female)	n/a (female)	n/a (female)	..	..	..
POST_16	BA	POST_16	POST_16	..	1	2019	MittnikScience2019	Mittnik, Alissa	Direct: IntCal20	3922	37	2029-1899 calBCE (3612±20 BP, MAMS-18957)	..	Germany_Lech_EBA	Haunstetten - Postillionstraße	Germany	48.29573	10.89103	0	Repulldown on 3.2M snpset	1240K	2	0.011003	0.019147	33357	22616	113	F	n/a (no relatives detected)	n/a (too few SNPs)	n/a (too few SNPs)	n/a (female)	n/a (female)	n/a (female)	n/a (female)	n/a (female)	n/a (female)	..	T2f8a	..	..	..	..	n/a (female)	n/a (female)	n/a (female)	..	..	..
POST_28	BA	POST_28	POST_28	tooth	1	2019	MittnikScience2019	Mittnik, Alissa	Direct: IntCal20	3917	37	2027-1898 calBCE (3608±20 BP, MAMS-18960)	..	Germany_Lech_EBA	Haunstetten - Postillionstraße	Germany	48.29573	10.89103	0	Repulldown on 3.2M snpset	1240K	2	0.354084	0.640853	691838	445091	113	M	n/a (no relatives detected)	0	0	Lazaridis caller (12/6/2020) based on Yfull 8.09 running directly on the bam	R-P312	R1b1a1b1a1a2	MittnikScienece2019	..	R1b1a2a1a2	..	K2a5	..	..	..	1190	0.448833	1.067855973	[0,1.273]	0.056	0.026	None
POST_35_d	BA	POST_35	POST_35	tooth	1	2019	MittnikScience2019	Mittnik, Alissa	Direct: IntCal20	3932	38	2035-1899 calBCE (3621±20 BP, MAMS-18962)	..	Germany_Lech_EBA	Haunstetten - Postillionstraße	Germany	48.29573	10.89103	0	Repulldown on 3.2M snpset	1240K	1	0.010964	0.195412	32352	19985	..	F	Germany, Haunstetten-Postillionstraße Family A (13 members) (POST_50 is a 2nd to 5th degree relative of POST_1, POST_6 (who is a 2nd-5th deg relative of OBKR_66 and AITI_66), POST_85, POST_47, POST_28, POST_131, OBKR_96 and POST_44 (who is a 2nd to 5th degree relative of POST_140); POST_35, POST_28, and POST 131 are 2nd to 5th degree relatives to each other; POST_35 ia 2nd to 5th degree relative …	n/a (too few SNPs)	n/a (too few SNPs)	n/a (female)	n/a (female)	n/a (female)	n/a (female)	n/a (female)	n/a (female)	..	H41a	..	..	..	n/a (female)	n/a (female)	n/a (female)	n/a (female)	0.033	0.038	None
POST_47	BA	POST_47	POST_47	tooth	1	2019	MittnikScience2019	Mittnik, Alissa	Direct: IntCal20	3997	55	2136-1952 calBCE (3662±24 BP, MAMS-18965)	..	Germany_Lech_EBA	Haunstetten - Postillionstraße	Germany	48.29573	10.89103	0	Repulldown on 3.2M snpset	1240K	2	0.029836	0.047482	89215	58103	113	M	n/a (no relatives detected)	n/a (too few SNPs)	n/a (too few SNPs)	Lazaridis caller (12/6/2020) based on Yfull 8.09 running directly on the bam	R1	R1	MittnikScienece2019	..	P1/K2b2a	..	K2a5	..	..	..	..	..	..	..	0.16	0.021	None
POST_6	BA	POST_6	POST_6	tooth	1	2019	MittnikScience2019	Mittnik, Alissa	Direct: IntCal20	3873	36	2015-1830 calBCE (3574±19 BP, MAMS-18955)	..	Germany_Lech_EBA	Haunstetten - Postillionstraße	Germany	48.29573	10.89103	0	Repulldown on 3.2M snpset	1240K	2	4.439766	7.434893	1634873	934519	113	M	n/a (no relatives detected)	0	0	Lazaridis caller (12/6/2020) based on Yfull 8.09 running directly on the bam	R-Y145978	R1b1a1b1a1a2a	MittnikScienece2019	..	R1b1a2a1a2	..	U5a1a1+16362	..	..	..	10066	0.020331	15.86477911	[0.018,0.023]	0.029	0.015	None
POST_85	BA	POST_85	POST_85	..	1	2019	MittnikScience2019	Mittnik, Alissa	Direct: IntCal20	3946	47	2127-1901 calBCE (3631±24 BP, MAMS-18968)	..	Germany_Lech_EBA	Haunstetten - Postillionstraße	Germany	48.29573	10.89103	0	Repulldown on 3.2M snpset	1240K	2	0.009886	0.016714	30310	20089	113	M	n/a (no relatives detected)	n/a (too few SNPs)	n/a (too few SNPs)	Lazaridis caller (08/30/2021) based on Yfull 8.09 running directly on the bam	R	R	MittnikScienece2019	..	..	..	X2b+226	..	..	..	..	..	..	..	..	..	..
POST_99_d	BA	POST_99	POST_99	tooth	1	2019	MittnikScience2019	Mittnik, Alissa	Direct: IntCal20	3962	53	2133-1931 calBCE (3641±25 BP, MAMS-18969)	..	Germany_Lech_EBA	Haunstetten - Postillionstraße	Germany	48.29573	10.89103	0	Repulldown on 3.2M snpset	1240K	1	0.046708	0.607336	112852	71693	..	F	n/a (no relatives detected)	0	0	n/a (female)	n/a (female)	n/a (female)	n/a (female)	n/a (female)	n/a (female)	..	K1a4a1	..	..	..	n/a (female)	n/a (female)	n/a (female)	n/a (female)	0.002	0.014	None
RA64	BA	RA64	Zuzach2	petrous	1	2020	FurtwanglerNatureCommunications2020	Krause, Johannes	Direct: IntCal20	4099	53	2274-2041 calBCE (3746±20 BP, BE-7994.1.1)	..	Switzerland_EBA_2	Zuzach	Switzerland	47.587789	8.293325	0	Repulldown on 3.2M snpset	1240K	1	0.486554	0.846994	746726	476549	..	M	Switzerland, Zuzach Family A (2 members) (RA63-RA64 have a father-son relationship (order unknown))	14.759698	0	Lazaridis caller (12/6/2020) based on Yfull 8.09 running directly on the bam	R-L2	R1b1a1b1a1a2b1	..	..	..	..	K1a1	..	..	..	..	0.0053	..	..	-0.011	0.014	None
ROU001	BA	ROU001	Roudnice nad Labem_1-1	..	1	2021	PapacScienceAdvances2021	Papac, Luka	Context: Archaeological - Site/Context	4000	87	2200-1900 BCE	..	Czech_EBA_Unetice	Bohemia, Roudnice nad Labem	Czech Republic	50.416843	14.245509	0	Repulldown on 3.2M snpset	1240K	1	0.543041	0.921835	993773	616857	..	F	n/a (No relatives detected)	0	0	n/a (female)	n/a (female)	n/a (female)	n/a (female)	n/a (female)	n/a (female)	..	U5a1g2	..	..	..	..	n/a (female)	n/a (female)	n/a (female)	..	..	..
ROU003	BA	ROU003	Roudnice nad Labem_1-3	..	1	2021	PapacScienceAdvances2021	Papac, Luka	Context - Kinship (1d relationship with ROU002)	3995	49	2130-1960 BCE	..	Czech_EBA_Unetice	Bohemia, Roudnice nad Labem	Czech Republic	50.416843	14.245509	0	Repulldown on 3.2M snpset	1240K	1	0.401526	0.677292	809407	504434	..	F	Czech Republic cross-site Family A (43 members) (daughter-father: MIB037-MIB016, MIB062-MIB002, MIB053-MIB049 | daughter-mother: MIB045-MIB038, MIB024-MIB019, ROU004-ROU002 | son-mother: MIB059-MIB038, MIB053-MIB036, MIB073-MIB074, MIS001-MIB074 | brothers: MIB060-MIB061 | father-son: MIB051-MIB053, MIB086-MIS002, MIB086-MIB073, MIB086-MIS001, MIB076-MIB083 | father-daughter: MIB056-MIB057 | 1d: …	4.4523	0	n/a (female)	n/a (female)	n/a (female)	n/a (female)	n/a (female)	n/a (female)	..	U5b1c2	..	..	..	..	n/a (female)	n/a (female)	n/a (female)	..	..	..
ROU004	BA	ROU004	Roudnice nad Labem_1-4	..	1	2021	PapacScienceAdvances2021	Papac, Luka	Context: Relative - Kinship with ROU002	3995	49	2130-1960 BCE	..	Czech_EBA_Unetice	Bohemia, Roudnice nad Labem	Czech Republic	50.416843	14.245509	0	Repulldown on 3.2M snpset	1240K	1	0.533197	0.890301	955138	581616	..	F	Czech Republic cross-site Family A (43 members) (daughter-father: MIB037-MIB016, MIB062-MIB002, MIB053-MIB049 | daughter-mother: MIB045-MIB038, MIB024-MIB019, ROU004-ROU002 | son-mother: MIB059-MIB038, MIB053-MIB036, MIB073-MIB074, MIS001-MIB074 | brothers: MIB060-MIB061 | father-son: MIB051-MIB053, MIB086-MIS002, MIB086-MIB073, MIB086-MIS001, MIB076-MIB083 | father-daughter: MIB056-MIB057 | 1d: …	4.7419	0	n/a (female)	n/a (female)	n/a (female)	n/a (female)	n/a (female)	n/a (female)	..	U5b1c2	..	..	..	..	n/a (female)	n/a (female)	n/a (female)	..	..	..
ROU006	BA	ROU006	Roudnice nad Labem_1-6	..	1	2021	PapacScienceAdvances2021	Papac, Luka	Context: Archaeological - Site/Context	4000	87	2200-1900 BCE	..	Czech_EBA_Unetice	Bohemia, Roudnice nad Labem	Czech Republic	50.416843	14.245509	0	Repulldown on 3.2M snpset	1240K	1	0.635579	1.1052	1017321	643760	..	F	n/a (No relatives detected)	0	0	n/a (female)	n/a (female)	n/a (female)	n/a (female)	n/a (female)	n/a (female)	..	H24	..	..	..	..	n/a (female)	n/a (female)	n/a (female)	..	..	..
ROU007	BA	ROU007	Roudnice nad Labem_1-7	..	1	2021	PapacScienceAdvances2021	Papac, Luka	Context: Archaeological - Site/Context	4000	87	2200-1900 BCE	..	Czech_EBA_Unetice	Bohemia, Roudnice nad Labem	Czech Republic	50.416843	14.245509	0	Repulldown on 3.2M snpset	1240K	1	0.685574	1.158341	1049265	633925	..	M	Bohemia, Roudnice nad Labem Family A (2 members) (son-father: ROU007-ROU005)	4.445207	0	Lazaridis caller (2/7/2021) based on Yfull 8.09 running directly on the bam	I-S6635	I2a2a	..	..	I2a2	..	I4a	..	..	..	..	0.016	2.667	[0.004,0.028]	..	..	..
TU911_SX23	BA	TU911(SX23)	85-1 (Komplex 1985)	..	1	2020	FurtwanglerNatureCommunications2020	Krause, Johannes	Direct: IntCal20	3762	42	1882-1746 calBCE (3487±20 BP, BE-8018.1.1)	..	Switzerland_EBA_2	Wartau	Switzerland	47.45	9.292	0	Repulldown on 3.2M snpset	1240K	1	0.665247	1.137952	853639	533623	..	F	n/a (no relatives detected)	12.378097	0	n/a (female)	n/a (female)	n/a (female)	n/a (female)	n/a (female)	n/a (female)	..	X2b4	..	..	..	n/a (female)	n/a (female)	n/a (female)	n/a (female)	..	..	..
UNTA58_149	BA	UNTA58_149	UNTA58_149	..	1	2019	MittnikScience2019	Mittnik, Alissa	Direct: IntCal20	3904	41	2026-1888 calBCE (3597±24 BP, MAMS-18938)	..	Germany_Lech_EBA	Haunstetten - Unterer Talweg 58-62	Germany	48.31611	10.89153	0	Repulldown on 3.2M snpset	1240K	2	0.012555	0.020733	38343	25373	113	M	n/a (no relatives detected)	n/a (too few SNPs)	n/a (too few SNPs)	Lazaridis caller (08/30/2021) based on Yfull 8.09 running directly on the bam	K	K	MittnikScienece2019	..	BT	..	K1a1b1g	..	..	..	..	..	..	..	..	..	..
UNTA58_153	BA	UNTA58_153	UNTA58_153	tooth	1	2019	MittnikScience2019	Mittnik, Alissa	Direct: IntCal20	3839	51	2008-1775 calBCE (3553±24 BP, MAMS-18943)	..	Germany_Lech_EBA	Haunstetten - Unterer Talweg 58-62	Germany	48.31611	10.89153	0	Repulldown on 3.2M snpset	1240K	2	0.086669	0.182493	235736	157455	113	M	n/a (no relatives detected)	n/a (too few SNPs)	n/a (too few SNPs)	Lazaridis caller (12/6/2020) based on Yfull 8.09 running directly on the bam	R-L23	R1b1a1b1	MittnikScienece2019	..	R1b1a2a	..	R1a1a	..	..	..	..	..	..	..	-0.047	0.041	Model_Misspecified
UNTA85_1412	BA	UNTA85_1412	UNTA85_1412	tooth	1	2019	MittnikScience2019	Mittnik, Alissa	Direct: IntCal20	3910	42	2028-1891 calBCE (3602±25 BP, MAMS-18951)	..	Germany_Lech_EBA	Haunstetten - Unterer Talweg 85	Germany	48.31966	10.89153	0	Repulldown on 3.2M snpset	1240K	2	0.185489	0.311654	434536	286473	113	M	n/a (no relatives detected)	n/a (too few SNPs)	n/a (too few SNPs)	Lazaridis caller (12/6/2020) based on Yfull 8.09 running directly on the bam	R-M269	R1b1a1b	MittnikScienece2019	..	R1b1a2	..	H	..	..	..	312	0.02975	2.462061494	[0.006,0.053]	0.052	0.043	None
VLI024	BA	VLI024	Vliněves_4340/H228	..	1	2021	PapacScienceAdvances2021	Papac, Luka	Context: Archaeological - Site/Context	4150	58	2300-2100 BCE	..	Czech_BellBeaker	Bohemia, Vliněves	Czech Republic	50.365945	14.446606	0	Repulldown on 3.2M snpset	1240K	1	0.900993	1.576735	1072853	660266	..	M	n/a (No relatives detected)	7.073099	0	Lazaridis caller (2/7/2021) based on Yfull 8.09 running directly on the bam	R-L2	R1b1a1b1a1a2b1	..	..	R1b - P312	..	K1a1	..	..	..	..	0.004	1.333	[0,0.01]	..	..	..
VLI026	BA	VLI026	Vliněves_4464/H244	..	1	2021	PapacScienceAdvances2021	Papac, Luka	Context: Archaeological - Site/Context	4150	58	2300-2100 BCE	..	Czech_BellBeaker	Bohemia, Vliněves	Czech Republic	50.365945	14.446606	0	Repulldown on 3.2M snpset	1240K	1	0.686193	1.208011	937180	594100	..	F	n/a (No relatives detected)	17.004794	0	n/a (female)	n/a (female)	n/a (female)	n/a (female)	n/a (female)	n/a (female)	..	X2b	..	..	..	..	n/a (female)	n/a (female)	n/a (female)	..	..	..
VLI028	BA	VLI028	Vliněves_4468/H246	..	1	2021	PapacScienceAdvances2021	Papac, Luka	Context: Archaeological - Period	4150	58	2300-2100 BCE	..	Czech_BellBeaker	Bohemia, Vliněves	Czech Republic	50.365945	14.446606	0	Repulldown on 3.2M snpset	1240K	1	0.046626	0.083834	132780	90551	..	M	n/a (No relatives detected)	n/a (too few SNPs)	n/a (too few SNPs)	Lazaridis caller (2/7/2021) based on Yfull 8.09 running directly on the bam	R-P312	R1b1a1b1a1a2	..	..	R1b - P312	..	J1c	..	..	..	..	-0.01	-0.435	[0,0.035]	..	..	..
VLI029	BA	VLI029	Vliněves_4471/H248	..	1	2021	PapacScienceAdvances2021	Papac, Luka	Context: Archaeological - Site/Context	4150	58	2300-2100 BCE	..	Czech_BellBeaker	Bohemia, Vliněves	Czech Republic	50.365945	14.446606	0	Repulldown on 3.2M snpset	1240K	1	1.111988	1.900188	1167540	694961	..	M	n/a (No relatives detected)	4.815996	0	Lazaridis caller (2/7/2021) based on Yfull 8.09 running directly on the bam	R-L2	R1b1a1b1a1a2b1	..	..	R1b - P312	..	W3a1c	..	..	..	..	0.004	2	[0,0.008]	..	..	..
VLI030	BA	VLI030	Vliněves_4475/H251	..	1	2021	PapacScienceAdvances2021	Papac, Luka	Context: Archaeological - Period	4150	58	2300-2100 BCE	..	Czech_BellBeaker	Bohemia, Vliněves	Czech Republic	50.365945	14.446606	0	Repulldown on 3.2M snpset	1240K	1	0.099005	0.177875	258164	174334	..	M	n/a (No relatives detected)	n/a (too few SNPs)	n/a (too few SNPs)	Lazaridis caller (2/7/2021) based on Yfull 8.09 running directly on the bam	R-L2	R1b1a1b1a1a2b1	..	..	R1b - P312	..	U2e1b	..	..	..	..	-0.002	-0.4	[0,0.008]	..	..	..
VLI039	BA	VLI039	Vliněves_H371	..	1	2021	PapacScienceAdvances2021	Papac, Luka	Context: Archaeological - Site/Context	4000	87	2200-1900 BCE	..	Czech_EBA_Unetice	Bohemia, Vliněves	Czech Republic	50.365945	14.446606	0	Repulldown on 3.2M snpset	1240K	1	0.922252	1.604895	1058416	656201	..	F	n/a (No relatives detected)	4.986393	0	n/a (female)	n/a (female)	n/a (female)	n/a (female)	n/a (female)	n/a (female)	..	T2b	..	..	..	..	n/a (female)	n/a (female)	n/a (female)	..	..	..
VLI042	BA	VLI042	Vliněves_H443	..	1	2021	PapacScienceAdvances2021	Papac, Luka	Direct: IntCal20	3774	59	1940-1696 calBCE (3504±41 BP, UBA-27398)	..	Czech_EBA_Unetice	Bohemia, Vliněves	Czech Republic	50.365945	14.446606	0	Repulldown on 3.2M snpset	1240K	1	0.135023	0.241939	328732	220238	..	M	n/a (No relatives detected)	n/a (too few SNPs)	n/a (too few SNPs)	Lazaridis caller (2/7/2021) based on Yfull 8.09 running directly on the bam	I-L596	I2	..	..	I2a2	..	U5a1g2	..	..	..	..	0.025	1.25	[0,0.064]	..	..	..
VLI045	BA	VLI045	Vliněves_H395	..	1	2021	PapacScienceAdvances2021	Papac, Luka	Direct: IntCal20	3943	87	2194-1778 calBCE (3623±58 BP, UBA-27395)	..	Czech_EBA_Unetice	Bohemia, Vliněves	Czech Republic	50.365945	14.446606	0	Repulldown on 3.2M snpset	1240K	1	0.911741	1.588725	1042658	645823	..	F	n/a (No relatives detected)	5.2252	0	n/a (female)	n/a (female)	n/a (female)	n/a (female)	n/a (female)	n/a (female)	..	J1c1b1a	..	..	..	..	n/a (female)	n/a (female)	n/a (female)	..	..	..
VLI046	BA	VLI046	Vliněves_H75	..	1	2021	PapacScienceAdvances2021	Papac, Luka	Direct: IntCal20	3809	60	1958-1748 calBCE (3536±34 BP, UBA-23635)	..	Czech_EBA_Unetice	Bohemia, Vliněves	Czech Republic	50.365945	14.446606	0	Repulldown on 3.2M snpset	1240K	1	0.0668	0.118759	177619	119780	..	F	n/a (No relatives detected)	n/a (too few SNPs)	n/a (too few SNPs)	n/a (female)	n/a (female)	n/a (female)	n/a (female)	n/a (female)	n/a (female)	..	H3	..	..	..	..	n/a (female)	n/a (female)	n/a (female)	..	..	..
VLI047	BA	VLI047	Vliněves_H40	..	1	2021	PapacScienceAdvances2021	Papac, Luka	Context: Archaeological - Period	3800	87	2000-1700 BCE	..	Czech_EBA_Unetice	Bohemia, Vliněves	Czech Republic	50.365945	14.446606	0	Repulldown on 3.2M snpset	1240K	1	0.44919	0.785026	779859	499538	..	F	n/a (No relatives detected)	8.696995	0	n/a (female)	n/a (female)	n/a (female)	n/a (female)	n/a (female)	n/a (female)	..	T2c1d1a	..	..	..	..	n/a (female)	n/a (female)	n/a (female)	..	..	..
VLI050	BA	VLI050	Vliněves_2427	..	1	2021	PapacScienceAdvances2021	Papac, Luka	Direct: IntCal20	3796	59	1950-1745 calBCE (3526±36 BP, UBA-23638)	..	Czech_EBA_Unetice	Bohemia, Vliněves	Czech Republic	50.365945	14.446606	0	Repulldown on 3.2M snpset	1240K	1	1.025158	1.785739	1133642	700496	..	F	n/a (No relatives detected)	18.60561	0	n/a (female)	n/a (female)	n/a (female)	n/a (female)	n/a (female)	n/a (female)	..	H7a1	..	..	..	..	n/a (female)	n/a (female)	n/a (female)	..	..	..
VLI053	BA	VLI053	Vliněves_H504	..	1	2021	PapacScienceAdvances2021	Papac, Luka	Context: Archaeological - Period	3550	58	1700-1500 BCE	..	Czech_EBA_Unetice	Bohemia, Vliněves	Czech Republic	50.365945	14.446606	0	Repulldown on 3.2M snpset	1240K	1	0.016406	0.0291	49460	33427	..	F	n/a (No relatives detected)	n/a (too few SNPs)	n/a (too few SNPs)	n/a (female)	n/a (female)	n/a (female)	n/a (female)	n/a (female)	n/a (female)	..	K1b1a1	..	..	..	..	n/a (female)	n/a (female)	n/a (female)	..	..	..
VLI058	BA	VLI058	Vliněves_H520	..	1	2021	PapacScienceAdvances2021	Papac, Luka	Direct: IntCal20	4066	56	2203-2032 calBCE (3725±28 BP, UBA-23642)	..	Czech_EBA_Unetice	Bohemia, Vliněves	Czech Republic	50.365945	14.446606	0	Repulldown on 3.2M snpset	1240K	1	0.400479	0.715844	705919	462167	..	F	Bohemia, Vliněves Family A (2 members) (mother-daughter: VLI058-VLI064)	7.568896	0	n/a (female)	n/a (female)	n/a (female)	n/a (female)	n/a (female)	n/a (female)	..	W1i	..	..	..	..	n/a (female)	n/a (female)	n/a (female)	..	..	..
VLI060	BA	VLI060	Vliněves_H437-1	..	1	2021	PapacScienceAdvances2021	Papac, Luka	Context - Archaeological (Associated individuals in grave) [VLI065]	3930	92	2140-1820 BCE	..	Czech_EBA_Unetice	Bohemia, Vliněves	Czech Republic	50.365945	14.446606	0	Repulldown on 3.2M snpset	1240K	1	0.343307	0.591941	680550	434351	..	F	n/a (No relatives detected)	4.428001	0	n/a (female)	n/a (female)	n/a (female)	n/a (female)	n/a (female)	n/a (female)	..	T1a1	..	..	..	..	n/a (female)	n/a (female)	n/a (female)	..	..	..
VLI061	BA	VLI061	Vliněves_H517	..	1	2021	PapacScienceAdvances2021	Papac, Luka	Context: Archaeological - Site/Context	4000	87	2200-1900 BCE	..	Czech_EBA_Unetice	Bohemia, Vliněves	Czech Republic	50.365945	14.446606	0	Repulldown on 3.2M snpset	1240K	1	1.097098	1.880854	1137295	694458	..	F	n/a (No relatives detected)	0	0	n/a (female)	n/a (female)	n/a (female)	n/a (female)	n/a (female)	n/a (female)	..	V	..	..	..	..	n/a (female)	n/a (female)	n/a (female)	..	..	..
VLI065	BA	VLI065	Vliněves_H437-2	..	1	2021	PapacScienceAdvances2021	Papac, Luka	Direct: IntCal20	3936	80	2140-1780 calBCE (3618±52 BP, UBA-27396)	..	Czech_EBA_Unetice	Bohemia, Vliněves	Czech Republic	50.365945	14.446606	0	Repulldown on 3.2M snpset	1240K	1	0.283295	0.496452	598935	389427	..	F	n/a (No relatives detected)	n/a (too few SNPs)	n/a (too few SNPs)	n/a (female)	n/a (female)	n/a (female)	n/a (female)	n/a (female)	n/a (female)	..	H2b	..	..	..	..	n/a (female)	n/a (female)	n/a (female)	..	..	..
WEHR_1192SkA	BA	WEHR_1192SkA	WEHR_1192SkA	tooth	1	2019	MittnikScience2019	Mittnik, Alissa	Direct: IntCal20	4193	42	2339-2147 calBCE (3810±19 BP, MAMS-18922)	..	Germany_Lech_BellBeaker	Wehringen - Hochfeld	Germany	48.25283	10.80879	0	Repulldown on 3.2M snpset	1240K	2	2.231618	3.586512	1650062	934773	113	M	n/a (no relatives detected)	0	0	Lazaridis caller (12/6/2020) based on Yfull 8.09 running directly on the bam	R-L2	R1b1a1b1a1a2b1	MittnikScienece2019	..	R1b1a2a1a2	..	K1a4a1	..	..	..	8340	0.009057	8.463030656	[0.007,0.011]	0.006	0.019	None
WEHR_1192SkB	BA	WEHR_1192SkB	WEHR_1192SkB	..	1	2019	MittnikScience2019	Mittnik, Alissa	Direct: IntCal20	3785	44	1926-1769 calBCE (3523±18 BP, MAMS-18923)	..	Germany_Lech_EBA	Wehringen - Hochfeld	Germany	48.25283	10.80879	0	Repulldown on 3.2M snpset	1240K	2	0.149039	0.22899	383453	251025	113	F	n/a (no relatives detected)	n/a (too few SNPs)	n/a (too few SNPs)	n/a (female)	n/a (female)	n/a (female)	n/a (female)	n/a (female)	n/a (female)	..	U5b2a2b	..	..	..	..	n/a (female)	n/a (female)	n/a (female)	..	..	..
WEHR_1586_d	BA	WEHR_1586	WEHR_1586	tooth	1	2019	MittnikScience2019	Mittnik, Alissa	Direct: IntCal20	3835	46	1952-1776 calBCE (3550±19 BP, MAMS-18932)	..	Germany_Lech_EBA	Wehringen - Hochfeld	Germany	48.25283	10.80879	0	Repulldown on 3.2M snpset	1240K	1	0.025655	0.494883	70145	44512	..	F	Germany, cross-site Family A (11 members) (At Königsbrunn-Obere Kreuzstraße, Baugebiet 110: OBKR_80 is 2nd to 5th degree relative of OBKR_67, OBKR_84, OBKR_81, OBKR_6; OBKR_86 is 2nd to 5th degree relative of OBKR_6 and OBKR_81, and at Wehringen-Hochfeld: WEHR_1414 is 2nd to 5th degree relative of WEHR_ 1474, WEHR_1564, and WEHR_1586. The two sites are related through Wehringen-Hochfeld individua…	n/a (too few SNPs)	n/a (too few SNPs)	n/a (female)	n/a (female)	n/a (female)	n/a (female)	n/a (female)	n/a (female)	..	V	..	..	..	n/a (female)	n/a (female)	n/a (female)	n/a (female)	-0.008	0.015	None
ANI159-ANI181	EN	merge_ANI159_ANI181	VAR117-I	..	1	2018	MathiesonNature2018	Krause, Johannes	Direct: IntCal20	6566	52	4714-4506 calBCE (5766±36 BP, OxA 13848)	..	Bulgaria_Varna_C	Varna	Bulgaria	43.2131	27.8644	0	Repulldown on 3.2M snpset	1240K	..	0.331201	0.582	633765	412706	..	M	n/a (no relatives detected)	0	0	Lazaridis caller (12/6/2020) based on Yfull 8.09 running directly on the bam	G-PH488	G2a2b2b2	..	..	..	..	T2b2b	..	..	..	..	..	..	..	0.006	0.01	None
ANI160	EN	ANI160	VAR127	..	1	2018	MathiesonNature2018	Krause, Johannes	Direct (WARNING UNPUBLISHED DATE): IntCal20	6533	52	4684-4494 calBCE (5735±31 BP, OxA-24041)	..	Bulgaria_Varna_C	Varna	Bulgaria	43.2131	27.8644	0	1240K pulldown padded to 3.2M snpset	1240K	..	0.067	0.067	..	61428	..	M	n/a (no relatives detected)	n/a (too few SNPs)	n/a (too few SNPs)	Lazaridis caller (12/6/2020) based on Yfull 8.09 running directly on the bam	G-CTS574	G2a2b	..	..	..	..	H1ag	..	..	..	..	..	..	..	0.125	0.055	None
Bul8	EN	Bul8	Barrow 5, Structure 3, Individual 2	tooth	1	2018	MathiesonNature2018	Krause, Johannes	Context: Archaeological - Period	4450	520	3400-1600 BCE	..	Bulgaria_BeliBreyag_EBA	Nova Zagora, Beli Breyag	Bulgaria	42.429624	25.898354	0	Repulldown on 3.2M snpset	1240K	..	0.009909	0.017	28073	18835	..	M	n/a (no relatives detected)	n/a (too few SNPs)	n/a (too few SNPs)	Lazaridis caller (12/6/2020) based on Yfull 8.09 running directly on the bam	I2	I2	..	..	..	..	..	..	..	..	..	..	..	..	-0.103	0.069	Model_Misspecified
I0100	EN	I0100	HAL4	tooth	1	2015	LipsonNature2017 (supplement of MathiesonNature2015, which itself was supplement of HaakLazaridis2015)	Haak, Wolfgang	Direct: IntCal20	6944	70	5205-4850 calBCE (6080±32 BP, KIA-40341)	..	Germany_EN_LBK	Halberstadt-Sonntagsfeld	Germany	51.89583333	11.04666667	0	1240K pulldown padded to 3.2M snpset	1240K	3	6.915	6.915	..	981608	..	F	n/a (no relatives detected)	4.540801	0	n/a (female)	n/a (female)	n/a (female)	n/a (female)	n/a (female)	n/a (female)	1387.713863	N1a1a1a	[0.984,0.997]	..	..	n/a (female)	n/a (female)	n/a (female)	n/a (female)	-0.005	0.007	None
I0172	EN	I0172	ESP24	tooth	1	2015	MathiesonNature2015 (1240k of same same sample with 390k in HaakLazaridis2015)	Haak, Wolfgang	Direct: IntCal20	5155	94	3363-3029 calBCE (4502±48 BP, Erl-8699)	..	Germany_MN_Esperstedt	Esperstedt	Germany	51.42	11.68	0	1240K pulldown padded to 3.2M snpset	1240K	3	25.372	25.372	..	1009184	..	M	n/a (no relatives detected)	4.958302	0	Lazaridis caller (12/6/2020) based on Yfull 8.09 running directly on the bam	I-L1498	I2a1a2	..	..	..	1182.455489	T2b	[0.975,0.992]	..	..	..	..	..	..	0.001	0.005	None
I0257	EN	I0257	10362A, 1656	tooth	1	2018	OlaldeNature2018	Haak, Wolfgang	Direct: IntCal20	4439	58	2573-2348 calBCE (3965±29 BP, MAMS-25937)	..	Spain_C	Barcelona, Cerdanyola, Paris Street	Spain	41.49194444	2.138888889	0	Repulldown on 3.2M snpset	1240K	1	0.059443	0.1	166677	105238	..	M	n/a (no relatives detected)	n/a (too few SNPs)	n/a (too few SNPs)	Lazaridis caller (12/6/2020) based on Yfull 8.09 running directly on the bam	R-V88	R1b	..	..	..	319.810248	H1ax	[0.967,0.997]	0.106	..	..	..	..	..	0.02	0.02	None
I0258	EN	I0258	10367A, 1664	tooth	1	2018	OlaldeNature2018	Haak, Wolfgang	Context: Archaeological - Period	4500	173	2850-2250 BCE	..	Spain_C	Barcelona, Cerdanyola, Paris Street	Spain	41.49194444	2.138888889	0	Repulldown on 3.2M snpset	1240K	1	0.033174	0.056	97455	62346	..	F	n/a (no relatives detected)	n/a (too few SNPs)	n/a (too few SNPs)	n/a (female)	n/a (female)	n/a (female)	n/a (female)	n/a (female)	n/a (female)	110.392359	H1q	[0.995,1]	0.119	..	n/a (female)	n/a (female)	n/a (female)	n/a (female)	0.084	0.032	None
I0260	EN	I0260	10370A, 1667	tooth	1	2018	OlaldeNature2018	Haak, Wolfgang	Context: Archaeological - Period	4500	173	2850-2250 BCE	..	Spain_C	Barcelona, Cerdanyola, Paris Street	Spain	41.49194444	2.138888889	0	Repulldown on 3.2M snpset	1240K	1	0.026723	0.046	79129	51369	..	F	n/a (no relatives detected)	n/a (too few SNPs)	n/a (too few SNPs)	n/a (female)	n/a (female)	n/a (female)	n/a (female)	n/a (female)	n/a (female)	329.644638	K1a2a	[0.974,0.994]	0.127	..	n/a (female)	n/a (female)	n/a (female)	n/a (female)	0.047	0.04	Model_Misspecified
I0261	EN	I0261	10378A, 2976	tooth	1	2018	OlaldeNature2018	Haak, Wolfgang	Context: Archaeological - Period	4500	173	2850-2250 BCE	..	Spain_C	Barcelona, Cerdanyola, Paris Street	Spain	41.49194444	2.138888889	0	Repulldown on 3.2M snpset	1240K	1	0.028331	0.047	81452	51306	..	M	n/a (no relatives detected)	n/a (too few SNPs)	n/a (too few SNPs)	Lazaridis caller (12/6/2020) based on Yfull 8.09 running directly on the bam	R-V88	R1b	..	..	R1b1a (xR1b1a1a2a)	273.502022	U5b1i	[0.982,0.997]	0.125	..	..	..	..	..	0.082	0.023	None
I0262	EN	I0262	10381A, 2980	tooth	1	2018	OlaldeNature2018	Haak, Wolfgang	Context: Archaeological - Period	4500	173	2850-2250 BCE	..	Spain_C	Barcelona, Cerdanyola, Paris Street	Spain	41.49194444	2.138888889	0	Repulldown on 3.2M snpset	1240K	1	0.049177	0.084	140942	91677	..	F	n/a (no relatives detected)	n/a (too few SNPs)	n/a (too few SNPs)	n/a (female)	n/a (female)	n/a (female)	n/a (female)	n/a (female)	n/a (female)	275.024685	U5b3	[0.984,0.999]	0.144	..	n/a (female)	n/a (female)	n/a (female)	n/a (female)	0.019	0.039	Model_Misspecified
I0263	EN	I0263	10385A, 3765	tooth	1	2018	OlaldeNature2018	Haak, Wolfgang	Context: Archaeological - Period	4500	173	2850-2250 BCE	..	Spain_C	Barcelona, Cerdanyola, Paris Street	Spain	41.49194444	2.138888889	0	Repulldown on 3.2M snpset	1240K	1	0.016173	0.028	48250	31409	..	F	n/a (no relatives detected)	n/a (too few SNPs)	n/a (too few SNPs)	n/a (female)	n/a (female)	n/a (female)	n/a (female)	n/a (female)	n/a (female)	122.009657	X2b+226	[0.982,1]	0.16	..	n/a (female)	n/a (female)	n/a (female)	n/a (female)	0.075	0.025	None
I0405	EN	I0405	Mina3	tooth	1	2015	MathiesonNature2015 (1240k of same same sample with 390k in HaakLazaridis2015)	Haak, Wolfgang	Context: Archaeological - Period	5700	87	3900-3600 BCE	..	Spain_MLN	La Mina	Spain	41.2522	-2.32622	0	Repulldown on 3.2M snpset	1240K	1	0.230652	0.377	509344	329685	..	M	n/a (no relatives detected)	n/a (too few SNPs)	n/a (too few SNPs)	Lazaridis caller (12/6/2020) based on Yfull 8.09 running directly on the bam	H-Y19962	H2c1a~	..	..	..	419.745308	K1a1b1	[0.986,0.997]	..	..	..	..	..	..	0.047	0.031	None
I0406	EN	I0406	Mina4	tooth	1	2015	MathiesonNature2015 (1240k of same same sample with 390k in HaakLazaridis2015)	Haak, Wolfgang	Context: Archaeological - Period	5700	87	3900-3600 BCE	..	Spain_MLN	La Mina	Spain	41.2522	-2.32622	0	Repulldown on 3.2M snpset	1240K	1	2.550984	3.947	1263623	759352	..	M	n/a (no relatives detected)	14.901699	0	Lazaridis caller (12/6/2020) based on Yfull 8.09 running directly on the bam	I-Z161	I2a1b1a2b	..	..	..	527.098558	H1	[0.981,0.997]	..	..	..	..	..	..	-0.012	0.011	None
I0407	EN	I0407	Mina6	tooth	1	2015	MathiesonNature2015 (1240k of same same sample with 390k in HaakLazaridis2015)	Haak, Wolfgang	Context: Archaeological - Period	5700	87	3900-3600 BCE	..	Spain_MLN	La Mina	Spain	41.2522	-2.32622	0	Repulldown on 3.2M snpset	1240K	1	0.825585	1.363	901152	562183	..	F	n/a (no relatives detected)	23.616296	0	n/a (female)	n/a (female)	n/a (female)	n/a (female)	n/a (female)	n/a (female)	363.222765	K1b1a1	[0.995,1]	..	..	n/a (female)	n/a (female)	n/a (female)	n/a (female)	0.01	0.01	None
I0408	EN	I0408	Mina18	tooth	1	2015	MathiesonNature2015 (1240k of same same sample with 390k in HaakLazaridis2015)	Haak, Wolfgang	Direct: IntCal20	5686	56	3895-3651 calBCE (4970±30 BP, Beta-316132)	..	Spain_MLN	La Mina	Spain	41.2522	-2.32622	0	1240K pulldown padded to 3.2M snpset	1240K	3	13.608	13.608	..	906735	..	F	n/a (no relatives detected)	11.538904	0	n/a (female)	n/a (female)	n/a (female)	n/a (female)	n/a (female)	n/a (female)	513.621341	U5b1+16189+@16192	[0.94,0.97]	..	..	n/a (female)	n/a (female)	n/a (female)	n/a (female)	-0.006	0.003	None
I0447_published	EN	I0447	Gorzsa4	bone	1	2017	LipsonNature2017	Márk, László	Context: Archaeological - Period	6700	144	5000-4500 BCE	..	Hungary_LN_Tisza	Hódmez Vásárhely, Gorzsa Homokbánya	Hungary	46.35587	20.27821	0	Repulldown on 3.2M snpset	1240K	3	0.565396	0.99425	953721	608738	..	F	n/a (no relatives detected)	135.918086	89.2396	n/a (female)	n/a (female)	n/a (female)	n/a (female)	n/a (female)	n/a (female)	..	T1a	..	..	..	n/a (female)	n/a (female)	n/a (female)	n/a (female)	0.008	0.013	None
I0449	EN	I0449	Gorzsa18	bone	1	2017	LipsonNature2017	Márk, László	Context: Archaeological - Period	6700	144	5000-4500 BCE	..	Hungary_LN_Tisza	Hódmezővásárhely-Gorzsa, grave 18	Hungary	46.35587	20.27821	0	Repulldown on 3.2M snpset	1240K	1	4.003585	6.872	1723777	936512	..	M	n/a (no relatives detected)	5.373597	0	Lazaridis caller (12/6/2020) based on Yfull 8.09 running directly on the bam	I-S21825	I2a1a1b	..	..	I2a1	938	U5b2c	[0.986,0.993]	0.062	0.534	..	..	..	..	0.009	0.006	None
I0453	EN	I0453	Cmol79	tooth	1	2018	OlaldeNature2018	Haak, Wolfgang	Direct: IntCal20	4239	79	2456-2146 calBCE (3830±40 BP, Beta-261524)	..	Spain_SE_Iberia_CA_published	Murcia, Caravaca, Camino del Molino	Spain	38.1	-1.85	0	Repulldown on 3.2M snpset	1240K	1	0.02136	0.037	64382	41564	..	M	CDM006-I0453 are duplicates	n/a (too few SNPs)	n/a (too few SNPs)	Lazaridis caller (12/6/2020) based on Yfull 8.09 running directly on the bam	I-P37	I2	..	..	..	166.659424	V	[0.989,1]	0.141	..	..	..	..	..	-0.083	0.066	Model_Misspecified
I0455	EN	I0455	Cmol123	tooth	1	2018	OlaldeNature2018	Haak, Wolfgang	Direct: IntCal20	4737	71	2905-2636 calBCE (4210±40 BP, Beta-261529)	..	Spain_C	Murcia, Caravaca, Camino del Molino	Spain	38.1	-1.85	0	Repulldown on 3.2M snpset	1240K	1	0.024439	0.041	72269	45554	..	M	n/a (no relatives detected)	n/a (too few SNPs)	n/a (too few SNPs)	Lazaridis caller (12/6/2020) based on Yfull 8.09 running directly on the bam	I-CTS10057	I2a1b1a2	..	..	..	130.513791	H1	[0.971,0.991]	0.168	..	..	..	..	..	0.046	0.06	None
I0456	EN	I0456	Cmol140	tooth	1	2018	OlaldeNature2018	Haak, Wolfgang	Context: Based on dates at same site (I0453, I0454)	4500	260	3000-2100 BCE	..	Spain_C	Murcia, Caravaca, Camino del Molino	Spain	38.1	-1.85	0	Repulldown on 3.2M snpset	1240K	1	0.014711	0.025	43868	28117	..	F	n/a (no relatives detected)	n/a (too few SNPs)	n/a (too few SNPs)	n/a (female)	n/a (female)	n/a (female)	n/a (female)	n/a (female)	n/a (female)	75.167421	U5b2a1a	[0.996,1]	0.192	..	n/a (female)	n/a (female)	n/a (female)	n/a (female)	0.026	0.05	Model_Misspecified
I0457	EN	I0457	Cmol165b	tooth	1	2018	OlaldeNature2018	Haak, Wolfgang	Context: Based on dates at same site (I0453, I0454)	4500	260	3000-2100 BCE	..	Spain_C	Murcia, Caravaca, Camino del Molino	Spain	38.1	-1.85	0	Repulldown on 3.2M snpset	1240K	1	0.009498	0.017	29011	19425	..	M	n/a (no relatives detected)	n/a (too few SNPs)	n/a (too few SNPs)	Lazaridis caller (12/6/2020) based on Yfull 8.09 running directly on the bam	IJ	IJ	..	..	..	160.212988	J1c1	[0.992,1]	0.17	..	..	..	..	..	0	0	Model_Misspecified
I0459	EN	I0459	Roy2	tooth	1	2018	OlaldeNature2018	Haak, Wolfgang	Context: Date(s) from same site (I0460, I0458, I0462, I0461)	4350	115	2600-2200 BCE	..	Spain_C	Burgos, Arroyal I	Spain	42.4	-3.75	0	Repulldown on 3.2M snpset	1240K	1	0.384788	0.658	839204	521175	..	F	n/a (no relatives detected)	4.340791	0	n/a (female)	n/a (female)	n/a (female)	n/a (female)	n/a (female)	n/a (female)	426.982558	U5b2b	[0.989,0.999]	0.142	..	n/a (female)	n/a (female)	n/a (female)	n/a (female)	-0.009	0.011	None
I0460	EN	I0460	Roy3	tooth	1	2018	OlaldeNature2018	Haak, Wolfgang	Direct: IntCal20	4287	69	2460-2206 calBCE (3860±30 BP, UGA-15905)	..	Spain_C	Burgos, Arroyal I	Spain	42.4	-3.75	0	Repulldown on 3.2M snpset	1240K	1	0.214581	0.364	536519	330551	..	M	Spain, Burgos, Arroyal I Family A (2 members) (I0460-I0458 have a father-son relationshio, but the order is unknown)	n/a (too few SNPs)	n/a (too few SNPs)	Lazaridis caller (12/6/2020) based on Yfull 8.09 running directly on the bam	I-PF692	I2a1b1b	..	..	..	240.6246	H45	[0.992,1]	0.153	..	..	..	..	..	0.024	0.029	None
I0519	EN	I0519	NBL11_2011.2	bone	1	2018	OlaldeNature2018	Craig, Oliver	Context: Archaeological - Period	5180	75	3360-3100 BCE	..	England_N	England, Northampton, Banbury Lane	United Kingdom	52.21725278	-0.940216667	0	1240K pulldown padded to 3.2M snpset	1240K	1	0.077539	0.077539	..	85988	..	M	n/a (no relatives detected)	n/a (too few SNPs)	n/a (too few SNPs)	Lazaridis caller (12/6/2020) based on Yfull 8.09 running directly on the bam	I-L161	I2a1a2	Patterson2021inPreparation with ISOGG version v15.73 (automated calling followed by manual checking)	I-L161	I2a1a2	70.1	X2b+226	..	0.115	0.425	13	n/a (<200 SNPs)	n/a (<200 SNPs)	n/a (<200 SNPs)	0.057	0.04	None
[truncated: 639 more rows]
[truncated: 13 more columns]
