# Supplementary material for: 1,000 ancient genomes uncover 10,000 years of natural selection in Europe
Source: bioRxiv. 2022 Aug 26:2022.08.24.505188. Preprint. [Version 1] doi: 10.1101/2022.08.24.505188 (PMC9435429; doi:10.1101/2022.08.24.505188)
Supplement: Supplement 10 — Supplementary Table 10 This file contains the results for the polygenic selection scan using both the magnitudes and directions of effect sizes for traits from the Biobank of Japan. [file media-10.txt]

Population	Trait ID	Threshold	Number SNPs	Number Lowest	Number Higher	Percent Lower	Percent Higher
EN	A02B	1.00E-06	6	7155	2845	71.55	28.45
BA	A02B	1.00E-06	6	465	9535	4.65	95.35
H	A02B	1.00E-06	6	497	9503	4.97	95.03
EN	A10	1.00E-06	159	9750	250	97.5	2.5
BA	A10	1.00E-06	159	3	9997	0.03	99.97
H	A10	1.00E-06	159	372	9628	3.72	96.28
EN	AA	1.00E-06	2	7980	2020	79.8	20.2
BA	AA	1.00E-06	2	181	9819	1.81	98.19
H	AA	1.00E-06	2	436	9564	4.36	95.64
EN	AD	1.00E-06	49	8609	1391	86.09	13.91
BA	AD	1.00E-06	49	9879	121	98.79	1.21
H	AD	1.00E-06	49	9961	39	99.61	0.39
EN	AIH	1.00E-06	1	4568	5432	45.68	54.32
BA	AIH	1.00E-06	1	1723	8277	17.23	82.77
H	AIH	1.00E-06	1	9998	2	99.98	0.02
EN	Alb	1.00E-06	83	194	9806	1.94	98.06
BA	Alb	1.00E-06	83	9706	294	97.06	2.94
H	Alb	1.00E-06	83	2106	7894	21.06	78.94
EN	ALP	1.00E-06	149	3695	6305	36.95	63.05
BA	ALP	1.00E-06	151	9288	712	92.88	7.12
H	ALP	1.00E-06	151	9593	407	95.93	4.07
EN	ALT	1.00E-06	105	9871	129	98.71	1.29
BA	ALT	1.00E-06	105	162	9838	1.62	98.38
H	ALT	1.00E-06	105	9472	528	94.72	5.28
EN	Ang	1.00E-06	67	1649	8351	16.49	83.51
BA	Ang	1.00E-06	67	9912	88	99.12	0.88
H	Ang	1.00E-06	67	10000	0	100	0
EN	AST	1.00E-06	155	9149	851	91.49	8.51
BA	AST	1.00E-06	155	9304	696	93.04	6.96
H	AST	1.00E-06	155	9520	480	95.2	4.8
EN	As	1.00E-06	66	9907	93	99.07	0.93
BA	As	1.00E-06	66	30	9970	0.3	99.7
H	As	1.00E-06	66	312	9688	3.12	96.88
EN	B01A	1.00E-06	63	9000	1000	90	10
BA	B01A	1.00E-06	63	9940	60	99.4	0.6
H	B01A	1.00E-06	63	10000	0	100	0
EN	BAS	1.00E-06	99	9694	306	96.94	3.06
BA	BAS	1.00E-06	99	9930	70	99.3	0.7
H	BAS	1.00E-06	99	9810	190	98.1	1.9
EN	BC	1.00E-06	24	64	9936	0.64	99.36
BA	BC	1.00E-06	24	6488	3512	64.88	35.12
H	BC	1.00E-06	24	372	9628	3.72	96.28
EN	BMI	1.00E-06	306	201	9799	2.01	97.99
BA	BMI	1.00E-06	306	533	9467	5.33	94.67
H	BMI	1.00E-06	306	9036	964	90.36	9.64
EN	Bro	1.00E-06	1	0	10000	0	100
BA	Bro	1.00E-06	1	18	9982	0.18	99.82
H	Bro	1.00E-06	1	1734	8266	17.34	82.66
EN	BUN	1.00E-06	129	7263	2737	72.63	27.37
BA	BUN	1.00E-06	129	94	9906	0.94	99.06
H	BUN	1.00E-06	129	9681	319	96.81	3.19
EN	BW	1.00E-06	517	464	9536	4.64	95.36
BA	BW	1.00E-06	518	1789	8211	17.89	82.11
H	BW	1.00E-06	518	9535	465	95.35	4.65
EN	C01D	1.00E-06	38	16	9984	0.16	99.84
BA	C01D	1.00E-06	38	10	9990	0.1	99.9
H	C01D	1.00E-06	38	9976	24	99.76	0.24
EN	C02	1.00E-06	6	8688	1312	86.88	13.12
BA	C02	1.00E-06	6	4675	5325	46.75	53.25
H	C02	1.00E-06	6	6271	3729	62.71	37.29
EN	C03	1.00E-06	5	177	9823	1.77	98.23
BA	C03	1.00E-06	5	9874	126	98.74	1.26
H	C03	1.00E-06	5	9738	262	97.38	2.62
EN	C07	1.00E-06	83	3807	6193	38.07	61.93
BA	C07	1.00E-06	84	9229	771	92.29	7.71
H	C07	1.00E-06	84	10000	0	100	0
EN	C08	1.00E-06	94	9845	155	98.45	1.55
BA	C08	1.00E-06	93	9983	17	99.83	0.17
H	C08	1.00E-06	94	9996	4	99.96	0.04
EN	C09	1.00E-06	72	9244	756	92.44	7.56
BA	C09	1.00E-06	72	9886	114	98.86	1.14
H	C09	1.00E-06	72	9994	6	99.94	0.06
EN	C10AA	1.00E-06	161	8731	1269	87.31	12.69
BA	C10AA	1.00E-06	161	3496	6504	34.96	65.04
H	C10AA	1.00E-06	161	9991	9	99.91	0.09
EN	Cat	1.00E-06	4	13	9987	0.13	99.87
BA	Cat	1.00E-06	4	10000	0	100	0
H	Cat	1.00E-06	4	2818	7182	28.18	71.82
EN	CA_Un	1.00E-06	1	9948	52	99.48	0.52
BA	CA_Un	1.00E-06	1	8872	1128	88.72	11.28
H	CA_Un	1.00E-06	1	153	9847	1.53	98.47
EN	Ca	1.00E-06	39	103	9897	1.03	98.97
BA	Ca	1.00E-06	39	9967	33	99.67	0.33
H	Ca	1.00E-06	39	9939	61	99.39	0.61
EN	CC	1.00E-06	32	9956	44	99.56	0.44
BA	CC	1.00E-06	32	8311	1689	83.11	16.89
H	CC	1.00E-06	32	8833	1167	88.33	11.67
EN	CeAn	1.00E-06	8	1038	8962	10.38	89.62
BA	CeAn	1.00E-06	8	0	10000	0	100
H	CeAn	1.00E-06	8	6765	3235	67.65	32.35
EN	CeC	1.00E-06	21	25	9975	0.25	99.75
BA	CeC	1.00E-06	21	377	9623	3.77	96.23
H	CeC	1.00E-06	21	9949	51	99.49	0.51
EN	CF	1.00E-06	1	10000	0	100	0
BA	CF	1.00E-06	1	9421	579	94.21	5.79
H	CF	1.00E-06	1	9994	6	99.94	0.06
EN	CHB	1.00E-06	43	216	9784	2.16	97.84
BA	CHB	1.00E-06	43	0	10000	0	100
H	CHB	1.00E-06	43	0	10000	0	100
EN	CHC	1.00E-06	11	9951	49	99.51	0.49
BA	CHC	1.00E-06	11	15	9985	0.15	99.85
H	CHC	1.00E-06	11	0	10000	0	100
EN	CHF	1.00E-06	5	720	9280	7.2	92.8
BA	CHF	1.00E-06	5	404	9596	4.04	95.96
H	CHF	1.00E-06	5	9952	48	99.52	0.48
EN	ChP	1.00E-06	6	9920	80	99.2	0.8
BA	ChP	1.00E-06	6	9862	138	98.62	1.38
H	ChP	1.00E-06	6	10000	0	100	0
EN	ChS	1.00E-06	68	8039	1961	80.39	19.61
BA	ChS	1.00E-06	68	3127	6873	31.27	68.73
H	ChS	1.00E-06	68	29	9971	0.29	99.71
EN	Cir	1.00E-06	21	10000	0	100	0
BA	Cir	1.00E-06	21	137	9863	1.37	98.63
H	Cir	1.00E-06	21	0	10000	0	100
EN	CL	1.00E-06	26	9988	12	99.88	0.12
BA	CL	1.00E-06	26	6202	3798	62.02	37.98
H	CL	1.00E-06	26	55	9945	0.55	99.45
EN	COPD	1.00E-06	23	3831	6169	38.31	61.69
BA	COPD	1.00E-06	23	4175	5825	41.75	58.25
H	COPD	1.00E-06	23	0	10000	0	100
EN	CRF	1.00E-06	2	7267	2733	72.67	27.33
BA	CRF	1.00E-06	2	9930	70	99.3	0.7
H	CRF	1.00E-06	2	88	9912	0.88	99.12
EN	CRP	1.00E-06	19	52	9948	0.52	99.48
BA	CRP	1.00E-06	19	9974	26	99.74	0.26
H	CRP	1.00E-06	19	9960	40	99.6	0.4
EN	Cys	1.00E-06	1	126	9874	1.26	98.74
BA	Cys	1.00E-06	1	3500	6500	35	65
H	Cys	1.00E-06	1	9976	24	99.76	0.24
EN	DBP	1.00E-06	75	299	9701	2.99	97.01
BA	DBP	1.00E-06	75	2881	7119	28.81	71.19
H	DBP	1.00E-06	75	7691	2309	76.91	23.09
EN	DC	1.00E-06	2	1677	8323	16.77	83.23
BA	DC	1.00E-06	2	9983	17	99.83	0.17
H	DC	1.00E-06	2	75	9925	0.75	99.25
EN	Dys	1.00E-06	1	570	9430	5.7	94.3
BA	Dys	1.00E-06	1	7051	2949	70.51	29.49
H	Dys	1.00E-06	1	7196	2804	71.96	28.04
EN	EC	1.00E-06	28	0	10000	0	100
BA	EC	1.00E-06	28	36	9964	0.36	99.64
H	EC	1.00E-06	28	0	10000	0	100
EN	EM	1.00E-06	1	7925	2075	79.25	20.75
BA	EM	1.00E-06	1	3564	6436	35.64	64.36
H	EM	1.00E-06	1	2763	7237	27.63	72.37
EN	EOS	1.00E-06	168	7062	2938	70.62	29.38
BA	EOS	1.00E-06	168	8865	1135	88.65	11.35
H	EOS	1.00E-06	168	9198	802	91.98	8.02
EN	FA	1.00E-06	1	5434	4566	54.34	45.66
BA	FA	1.00E-06	1	4378	5622	43.78	56.22
H	FA	1.00E-06	1	4993	5007	49.93	50.07
EN	FNP	1.00E-06	2	146	9854	1.46	98.54
BA	FNP	1.00E-06	2	8814	1186	88.14	11.86
H	FNP	1.00E-06	2	10000	0	100	0
EN	FS	1.00E-06	2	1595	8405	15.95	84.05
BA	FS	1.00E-06	2	235	9765	2.35	97.65
H	FS	1.00E-06	2	2812	7188	28.12	71.88
EN	GBP	1.00E-06	1	368	9632	3.68	96.32
BA	GBP	1.00E-06	1	9928	72	99.28	0.72
H	GBP	1.00E-06	1	0	10000	0	100
EN	GC	1.00E-06	44	8614	1386	86.14	13.86
BA	GC	1.00E-06	44	354	9646	3.54	96.46
H	GC	1.00E-06	44	9652	348	96.52	3.48
EN	GD	1.00E-06	105	414	9586	4.14	95.86
BA	GD	1.00E-06	105	8532	1468	85.32	14.68
H	GD	1.00E-06	105	4478	5522	44.78	55.22
EN	GGT	1.00E-06	226	9712	288	97.12	2.88
BA	GGT	1.00E-06	226	9665	335	96.65	3.35
H	GGT	1.00E-06	226	273	9727	2.73	97.27
EN	Gla	1.00E-06	18	9997	3	99.97	0.03
BA	Gla	1.00E-06	18	0	10000	0	100
H	Gla	1.00E-06	18	9879	121	98.79	1.21
EN	Glucose	1.00E-06	50	9913	87	99.13	0.87
BA	Glucose	1.00E-06	50	516	9484	5.16	94.84
H	Glucose	1.00E-06	50	9962	38	99.62	0.38
EN	Goi	1.00E-06	1	96	9904	0.96	99.04
BA	Goi	1.00E-06	1	503	9497	5.03	94.97
H	Goi	1.00E-06	1	2134	7866	21.34	78.66
EN	GU	1.00E-06	7	10000	0	100	0
BA	GU	1.00E-06	7	337	9663	3.37	96.63
H	GU	1.00E-06	7	9985	15	99.85	0.15
EN	H03A	1.00E-06	40	289	9711	2.89	97.11
BA	H03A	1.00E-06	40	9604	396	96.04	3.96
H	H03A	1.00E-06	40	9940	60	99.4	0.6
EN	HbA1c	1.00E-06	65	9896	104	98.96	1.04
BA	HbA1c	1.00E-06	65	34	9966	0.34	99.66
H	HbA1c	1.00E-06	65	9957	43	99.57	0.43
EN	Hb	1.00E-06	136	1703	8297	17.03	82.97
BA	Hb	1.00E-06	136	8300	1700	83	17
H	Hb	1.00E-06	137	9229	771	92.29	7.71
EN	HC	1.00E-06	1	2718	7282	27.18	72.82
BA	HC	1.00E-06	1	955	9045	9.55	90.45
H	HC	1.00E-06	1	9847	153	98.47	1.53
EN	HDLC	1.00E-06	157	9151	849	91.51	8.49
BA	HDLC	1.00E-06	157	2857	7143	28.57	71.43
H	HDLC	1.00E-06	157	9096	904	90.96	9.04
EN	HD	1.00E-06	11	121	9879	1.21	98.79
BA	HD	1.00E-06	11	998	9002	9.98	90.02
H	HD	1.00E-06	11	377	9623	3.77	96.23
EN	Hei	1.00E-06	1534	1690	8310	16.9	83.1
BA	Hei	1.00E-06	1534	2337	7663	23.37	76.63
H	Hei	1.00E-06	1536	8105	1895	81.05	18.95
EN	Ht	1.00E-06	151	1007	8993	10.07	89.93
BA	Ht	1.00E-06	151	317	9683	3.17	96.83
H	Ht	1.00E-06	152	8615	1385	86.15	13.85
EN	Hype	1.00E-06	39	7683	2317	76.83	23.17
BA	Hype	1.00E-06	39	240	9760	2.4	97.6
H	Hype	1.00E-06	39	12	9988	0.12	99.88
EN	Hypo	1.00E-06	4	9839	161	98.39	1.61
BA	Hypo	1.00E-06	4	40	9960	0.4	99.6
H	Hypo	1.00E-06	4	27	9973	0.27	99.73
EN	IH	1.00E-06	2	9951	49	99.51	0.49
BA	IH	1.00E-06	2	3288	6712	32.88	67.12
H	IH	1.00E-06	2	9207	793	92.07	7.93
EN	ILD	1.00E-06	5	9533	467	95.33	4.67
BA	ILD	1.00E-06	5	9962	38	99.62	0.38
H	ILD	1.00E-06	5	10000	0	100	0
EN	Iri	1.00E-06	2	0	10000	0	100
BA	Iri	1.00E-06	2	6994	3006	69.94	30.06
H	Iri	1.00E-06	2	9790	210	97.9	2.1
EN	IS	1.00E-06	16	180	9820	1.8	98.2
BA	IS	1.00E-06	16	9947	53	99.47	0.53
H	IS	1.00E-06	16	107	9893	1.07	98.93
EN	ITP	1.00E-06	1	170	9830	1.7	98.3
BA	ITP	1.00E-06	1	9995	5	99.95	0.05
H	ITP	1.00E-06	1	54	9946	0.54	99.46
EN	Kel	1.00E-06	13	486	9514	4.86	95.14
BA	Kel	1.00E-06	13	9931	69	99.31	0.69
H	Kel	1.00E-06	13	9701	299	97.01	2.99
EN	L04	1.00E-06	65	3	9997	0.03	99.97
BA	L04	1.00E-06	65	9280	720	92.8	7.2
H	L04	1.00E-06	65	30	9970	0.3	99.7
EN	LDLC	1.00E-06	99	9809	191	98.09	1.91
BA	LDLC	1.00E-06	99	311	9689	3.11	96.89
H	LDLC	1.00E-06	99	9821	179	98.21	1.79
EN	LiC	1.00E-06	14	1379	8621	13.79	86.21
BA	LiC	1.00E-06	14	9905	95	99.05	0.95
H	LiC	1.00E-06	14	9986	14	99.86	0.14
EN	LuC	1.00E-06	21	9783	217	97.83	2.17
BA	LuC	1.00E-06	21	0	10000	0	100
H	LuC	1.00E-06	21	136	9864	1.36	98.64
EN	LYM	1.00E-06	91	199	9801	1.99	98.01
BA	LYM	1.00E-06	91	158	9842	1.58	98.42
H	LYM	1.00E-06	91	9532	468	95.32	4.68
EN	M01A	1.00E-06	4	9803	197	98.03	1.97
BA	M01A	1.00E-06	4	9746	254	97.46	2.54
H	M01A	1.00E-06	4	9724	276	97.24	2.76
EN	M05B	1.00E-06	7	951	9049	9.51	90.49
BA	M05B	1.00E-06	7	8776	1224	87.76	12.24
H	M05B	1.00E-06	7	991	9009	9.91	90.09
EN	MAP	1.00E-06	110	425	9575	4.25	95.75
BA	MAP	1.00E-06	110	9479	521	94.79	5.21
H	MAP	1.00E-06	110	9812	188	98.12	1.88
EN	MCHC	1.00E-06	133	187	9813	1.87	98.13
BA	MCHC	1.00E-06	133	9899	101	98.99	1.01
H	MCHC	1.00E-06	133	8711	1289	87.11	12.89
EN	MCH	1.00E-06	372	6430	3570	64.3	35.7
BA	MCH	1.00E-06	372	9429	571	94.29	5.71
H	MCH	1.00E-06	372	9230	770	92.3	7.7
EN	MCV	1.00E-06	426	9115	885	91.15	8.85
BA	MCV	1.00E-06	427	9253	747	92.53	7.47
H	MCV	1.00E-06	427	7748	2252	77.48	22.52
EN	MI	1.00E-06	180	8934	1066	89.34	10.66
BA	MI	1.00E-06	180	509	9491	5.09	94.91
H	MI	1.00E-06	180	9996	4	99.96	0.04
EN	MON	1.00E-06	168	766	9234	7.66	92.34
BA	MON	1.00E-06	168	9104	896	91.04	8.96
H	MON	1.00E-06	168	8456	1544	84.56	15.44
EN	N02A	1.00E-06	1	10000	0	100	0
BA	N02A	1.00E-06	1	105	9895	1.05	98.95
H	N02A	1.00E-06	1	9945	55	99.45	0.55
EN	N02BA	1.00E-06	84	9720	280	97.2	2.8
BA	N02BA	1.00E-06	84	9883	117	98.83	1.17
H	N02BA	1.00E-06	84	10000	0	100	0
EN	N02BE	1.00E-06	3	193	9807	1.93	98.07
BA	N02BE	1.00E-06	3	263	9737	2.63	97.37
H	N02BE	1.00E-06	3	8881	1119	88.81	11.19
EN	N06A	1.00E-06	3	1	9999	0.01	99.99
BA	N06A	1.00E-06	3	9034	966	90.34	9.66
H	N06A	1.00E-06	3	2399	7601	23.99	76.01
EN	NB	1.00E-06	3	9948	52	99.48	0.52
BA	NB	1.00E-06	3	9919	81	99.19	0.81
H	NB	1.00E-06	3	678	9322	6.78	93.22
EN	NEU	1.00E-06	113	429	9571	4.29	95.71
BA	NEU	1.00E-06	113	9210	790	92.1	7.9
H	NEU	1.00E-06	113	9662	338	96.62	3.38
EN	NP	1.00E-06	1	938	9062	9.38	90.62
BA	NP	1.00E-06	1	11	9989	0.11	99.89
H	NP	1.00E-06	1	10000	0	100	0
EN	NS	1.00E-06	1	11	9989	0.11	99.89
BA	NS	1.00E-06	1	9457	543	94.57	5.43
H	NS	1.00E-06	1	9975	25	99.75	0.25
EN	PAD	1.00E-06	4	1194	8806	11.94	88.06
BA	PAD	1.00E-06	5	9938	62	99.38	0.62
H	PAD	1.00E-06	5	70	9930	0.7	99.3
EN	PA	1.00E-06	2	60	9940	0.6	99.4
BA	PA	1.00E-06	2	1	9999	0.01	99.99
H	PA	1.00E-06	2	114	9886	1.14	98.86
EN	PE	1.00E-06	1	4845	5155	48.45	51.55
BA	PE	1.00E-06	1	5090	4910	50.9	49.1
H	PE	1.00E-06	1	4807	5193	48.07	51.93
EN	PF	1.00E-06	1	9530	470	95.3	4.7
BA	PF	1.00E-06	1	9963	37	99.63	0.37
H	PF	1.00E-06	1	8953	1047	89.53	10.47
EN	PKD	1.00E-06	1	910	9090	9.1	90.9
BA	PKD	1.00E-06	1	9985	15	99.85	0.15
H	PKD	1.00E-06	1	8131	1869	81.31	18.69
EN	PLC	1.00E-06	1	9854	146	98.54	1.46
BA	PLC	1.00E-06	1	9946	54	99.46	0.54
H	PLC	1.00E-06	1	55	9945	0.55	99.45
EN	PLT	1.00E-06	450	707	9293	7.07	92.93
BA	PLT	1.00E-06	450	3058	6942	30.58	69.42
H	PLT	1.00E-06	450	415	9585	4.15	95.85
EN	PM	1.00E-06	1	6985	3015	69.85	30.15
BA	PM	1.00E-06	1	156	9844	1.56	98.44
H	PM	1.00E-06	1	16	9984	0.16	99.84
EN	Pneu	1.00E-06	2	124	9876	1.24	98.76
BA	Pneu	1.00E-06	2	9992	8	99.92	0.08
H	Pneu	1.00E-06	2	26	9974	0.26	99.74
EN	Pne	1.00E-06	1	60	9940	0.6	99.4
BA	Pne	1.00E-06	1	9990	10	99.9	0.1
H	Pne	1.00E-06	1	6266	3734	62.66	37.34
EN	Pn	1.00E-06	5	0	10000	0	100
BA	Pn	1.00E-06	5	10	9990	0.1	99.9
H	Pn	1.00E-06	5	152	9848	1.52	98.48
EN	Pol	1.00E-06	9	2151	7849	21.51	78.49
BA	Pol	1.00E-06	9	9750	250	97.5	2.5
H	Pol	1.00E-06	9	9963	37	99.63	0.37
EN	PP	1.00E-06	58	52	9948	0.52	99.48
BA	PP	1.00E-06	58	9890	110	98.9	1.1
H	PP	1.00E-06	58	9695	305	96.95	3.05
EN	PrC	1.00E-06	52	9936	64	99.36	0.64
BA	PrC	1.00E-06	52	877	9123	8.77	91.23
H	PrC	1.00E-06	52	9609	391	96.09	3.91
EN	PsV	1.00E-06	7	0	10000	0	100
BA	PsV	1.00E-06	7	0	10000	0	100
H	PsV	1.00E-06	7	204	9796	2.04	97.96
EN	PT	1.00E-06	15	8959	1041	89.59	10.41
BA	PT	1.00E-06	16	0	10000	0	100
H	PT	1.00E-06	16	2	9998	0.02	99.98
EN	Pye	1.00E-06	1	7125	2875	71.25	28.75
BA	Pye	1.00E-06	1	408	9592	4.08	95.92
H	Pye	1.00E-06	1	9878	122	98.78	1.22
EN	R03A	1.00E-06	13	10000	0	100	0
BA	R03A	1.00E-06	13	1721	8279	17.21	82.79
H	R03A	1.00E-06	13	9850	150	98.5	1.5
EN	R03BA	1.00E-06	3	212	9788	2.12	97.88
BA	R03BA	1.00E-06	3	1	9999	0.01	99.99
H	R03BA	1.00E-06	3	8232	1768	82.32	17.68
EN	R06A	1.00E-06	1	9888	112	98.88	1.12
BA	R06A	1.00E-06	1	167	9833	1.67	98.33
H	R06A	1.00E-06	1	6767	3233	67.67	32.33
EN	RA	1.00E-06	91	205	9795	2.05	97.95
BA	RA	1.00E-06	91	9557	443	95.57	4.43
H	RA	1.00E-06	91	46	9954	0.46	99.54
EN	RBC	1.00E-06	327	1316	8684	13.16	86.84
BA	RBC	1.00E-06	327	678	9322	6.78	93.22
H	RBC	1.00E-06	327	8053	1947	80.53	19.47
EN	RP	1.00E-06	1	9959	41	99.59	0.41
BA	RP	1.00E-06	1	0	10000	0	100
H	RP	1.00E-06	1	9929	71	99.29	0.71
EN	S01E	1.00E-06	7	9975	25	99.75	0.25
BA	S01E	1.00E-06	7	0	10000	0	100
H	S01E	1.00E-06	7	21	9979	0.21	99.79
EN	SAP	1.00E-06	111	1422	8578	14.22	85.78
BA	SAP	1.00E-06	111	9870	130	98.7	1.3
H	SAP	1.00E-06	111	9965	35	99.65	0.35
EN	Sar	1.00E-06	3	6682	3318	66.82	33.18
BA	Sar	1.00E-06	3	5279	4721	52.79	47.21
H	Sar	1.00E-06	3	1918	8082	19.18	80.82
EN	SBP	1.00E-06	111	3982	6018	39.82	60.18
BA	SBP	1.00E-06	110	9822	178	98.22	1.78
H	SBP	1.00E-06	111	9808	192	98.08	1.92
EN	sCr	1.00E-06	294	6748	3252	67.48	32.52
BA	sCr	1.00E-06	295	8663	1337	86.63	13.37
H	sCr	1.00E-06	295	9211	789	92.11	7.89
EN	SH	1.00E-06	2	245	9755	2.45	97.55
BA	SH	1.00E-06	2	1371	8629	13.71	86.29
H	SH	1.00E-06	2	7561	2439	75.61	24.39
EN	SkC	1.00E-06	1	9980	20	99.8	0.2
BA	SkC	1.00E-06	1	3689	6311	36.89	63.11
H	SkC	1.00E-06	1	345	9655	3.45	96.55
EN	SLE	1.00E-06	1	1037	8963	10.37	89.63
BA	SLE	1.00E-06	1	9081	919	90.81	9.19
H	SLE	1.00E-06	1	862	9138	8.62	91.38
EN	SS	1.00E-06	3	8185	1815	81.85	18.15
BA	SS	1.00E-06	3	9342	658	93.42	6.58
H	SS	1.00E-06	3	9866	134	98.66	1.34
EN	T1D	1.00E-06	5	7998	2002	79.98	20.02
BA	T1D	1.00E-06	5	8705	1295	87.05	12.95
H	T1D	1.00E-06	5	5	9995	0.05	99.95
EN	T2D	1.00E-06	245	2378	7622	23.78	76.22
BA	T2D	1.00E-06	244	2	9998	0.02	99.98
H	T2D	1.00E-06	245	2213	7787	22.13	77.87
EN	TBil	1.00E-06	66	9926	74	99.26	0.74
BA	TBil	1.00E-06	66	9895	105	98.95	1.05
H	TBil	1.00E-06	66	6314	3686	63.14	36.86
EN	TC	1.00E-06	130	9772	228	97.72	2.28
BA	TC	1.00E-06	130	905	9095	9.05	90.95
H	TC	1.00E-06	130	9757	243	97.57	2.43
EN	TG	1.00E-06	174	1792	8208	17.92	82.08
BA	TG	1.00E-06	175	9039	961	90.39	9.61
H	TG	1.00E-06	175	9070	930	90.7	9.3
EN	ThC	1.00E-06	1	2283	7717	22.83	77.17
BA	ThC	1.00E-06	1	9526	474	95.26	4.74
H	ThC	1.00E-06	1	113	9887	1.13	98.87
EN	TP	1.00E-06	174	2648	7352	26.48	73.52
BA	TP	1.00E-06	173	677	9323	6.77	93.23
H	TP	1.00E-06	174	588	9412	5.88	94.12
EN	TS	1.00E-06	1	835	9165	8.35	91.65
BA	TS	1.00E-06	1	742	9258	7.42	92.58
H	TS	1.00E-06	1	8206	1794	82.06	17.94
EN	Typ	1.00E-06	1	8658	1342	86.58	13.42
BA	Typ	1.00E-06	1	2085	7915	20.85	79.15
H	Typ	1.00E-06	1	9333	667	93.33	6.67
EN	UAP	1.00E-06	31	340	9660	3.4	96.6
BA	UAP	1.00E-06	31	151	9849	1.51	98.49
H	UAP	1.00E-06	31	9936	64	99.36	0.64
EN	UA	1.00E-06	236	8181	1819	81.81	18.19
BA	UA	1.00E-06	236	1059	8941	10.59	89.41
H	UA	1.00E-06	236	8951	1049	89.51	10.49
EN	UC	1.00E-06	30	720	9280	7.2	92.8
BA	UC	1.00E-06	30	9670	330	96.7	3.3
H	UC	1.00E-06	30	9956	44	99.56	0.44
EN	UF	1.00E-06	36	9668	332	96.68	3.32
BA	UF	1.00E-06	36	43	9957	0.43	99.57
H	UF	1.00E-06	36	193	9807	1.93	98.07
EN	Uro	1.00E-06	42	103	9897	1.03	98.97
BA	Uro	1.00E-06	42	9896	104	98.96	1.04
H	Uro	1.00E-06	42	9976	24	99.76	0.24
EN	Urt	1.00E-06	5	9942	58	99.42	0.58
BA	Urt	1.00E-06	5	1	9999	0.01	99.99
H	Urt	1.00E-06	5	9999	1	99.99	0.01
EN	VA	1.00E-06	2	4111	5889	41.11	58.89
BA	VA	1.00E-06	2	56	9944	0.56	99.44
H	VA	1.00E-06	2	8712	1288	87.12	12.88
EN	WBC	1.00E-06	264	1488	8512	14.88	85.12
BA	WBC	1.00E-06	264	367	9633	3.67	96.33
H	WBC	1.00E-06	265	2315	7685	23.15	76.85
