# Supplementary material for: 1,000 ancient genomes uncover 10,000 years of natural selection in Europe
Source: bioRxiv. 2022 Aug 26:2022.08.24.505188. Preprint. [Version 1] doi: 10.1101/2022.08.24.505188 (PMC9435429; doi:10.1101/2022.08.24.505188)
Supplement: Supplement 12 — Supplementary Table 12 This file contains the results for the polygenic selection scan using the directions of effect sizes for traits from the UK Biobank. [file media-12.txt]

Population	Trait ID	Threshold	Number SNPs	Number Lowest	Number Higher	Percent Lower	Percent Higher
EN	AA	0.000001	9	411	589	41.1	58.9
BA	AA	0.000001	9	510	490	51	49
H	AA	0.000001	9	926	74	92.6	7.4
EN	Abo	0.000001	1	338	662	33.8	66.2
BA	Abo	0.000001	1	285	715	28.5	71.5
H	Abo	0.000001	1	184	816	18.4	81.6
EN	AC	0.000001	1	967	33	96.7	3.3
BA	AC	0.000001	1	70	930	7	93
H	AC	0.000001	1	60	940	6	94
EN	AD	0.000001	16	687	313	68.7	31.3
BA	AD	0.000001	16	662	338	66.2	33.8
H	AD	0.000001	16	3	997	0.3	99.7
EN	AG	0.000001	1	735	265	73.5	26.5
BA	AG	0.000001	1	392	608	39.2	60.8
H	AG	0.000001	1	547	453	54.7	45.3
EN	AIH	0.000001	21	645	355	64.5	35.5
BA	AIH	0.000001	21	405	595	40.5	59.5
H	AIH	0.000001	21	996	4	99.6	0.4
EN	Ang	0.000001	97	455	545	45.5	54.5
BA	Ang	0.000001	97	273	727	27.3	72.7
H	Ang	0.000001	97	34	966	3.4	96.6
EN	AP	0.000001	2	521	479	52.1	47.9
BA	AP	0.000001	2	52	948	5.2	94.8
H	AP	0.000001	2	647	353	64.7	35.3
EN	ARF	0.000001	1	915	85	91.5	8.5
BA	ARF	0.000001	1	277	723	27.7	72.3
H	ARF	0.000001	1	69	931	6.9	93.1
EN	AR	0.000001	2	584	416	58.4	41.6
BA	AR	0.000001	2	419	581	41.9	58.1
H	AR	0.000001	2	917	83	91.7	8.3
EN	As	0.000001	151	192	808	19.2	80.8
BA	As	0.000001	151	656	344	65.6	34.4
H	As	0.000001	151	996	4	99.6	0.4
EN	ATR	0.000001	1	240	760	24	76
BA	ATR	0.000001	1	946	54	94.6	5.4
H	ATR	0.000001	1	966	34	96.6	3.4
EN	BC	0.000001	82	250	750	25	75
BA	BC	0.000001	82	80	920	8	92
H	BC	0.000001	82	476	524	47.6	52.4
EN	Bro	0.000001	2	360	640	36	64
BA	Bro	0.000001	1	528	472	52.8	47.2
H	Bro	0.000001	2	6	994	0.6	99.4
EN	Br	0.000001	1	606	394	60.6	39.4
BA	Br	0.000001	1	186	814	18.6	81.4
H	Br	0.000001	1	63	937	6.3	93.7
EN	BtC	0.000001	2	384	616	38.4	61.6
BA	BtC	0.000001	2	224	776	22.4	77.6
H	BtC	0.000001	2	291	709	29.1	70.9
EN	BT	0.000001	4	449	551	44.9	55.1
BA	BT	0.000001	4	222	778	22.2	77.8
H	BT	0.000001	4	505	495	50.5	49.5
EN	Cat	0.000001	77	451	549	45.1	54.9
BA	Cat	0.000001	77	48	952	4.8	95.2
H	Cat	0.000001	77	469	531	46.9	53.1
EN	CB	0.000001	6	939	61	93.9	6.1
BA	CB	0.000001	6	518	482	51.8	48.2
H	CB	0.000001	6	20	980	2	98
EN	CC	0.000001	16	149	851	14.9	85.1
BA	CC	0.000001	16	318	682	31.8	68.2
H	CC	0.000001	16	640	360	64	36
EN	CF	0.000001	1	683	317	68.3	31.7
BA	CF	0.000001	1	243	757	24.3	75.7
H	CF	0.000001	1	3	997	0.3	99.7
EN	CG	0.000001	1	240	760	24	76
BA	CG	0.000001	1	348	652	34.8	65.2
H	CG	0.000001	1	205	795	20.5	79.5
EN	CHF	0.000001	12	293	707	29.3	70.7
BA	CHF	0.000001	12	523	477	52.3	47.7
H	CHF	0.000001	12	262	738	26.2	73.8
EN	ChG	0.000001	3	491	509	49.1	50.9
BA	ChG	0.000001	3	511	489	51.1	48.9
H	ChG	0.000001	3	669	331	66.9	33.1
EN	Cho	0.000001	28	998	2	99.8	0.2
BA	Cho	0.000001	28	560	440	56	44
H	Cho	0.000001	28	993	7	99.3	0.7
EN	ChS	0.000001	12	735	265	73.5	26.5
BA	ChS	0.000001	12	554	446	55.4	44.6
H	ChS	0.000001	12	586	414	58.6	41.4
EN	CL	0.000001	111	179	821	17.9	82.1
BA	CL	0.000001	111	631	369	63.1	36.9
H	CL	0.000001	111	61	939	6.1	93.9
EN	COPD	0.000001	27	389	611	38.9	61.1
BA	COPD	0.000001	27	514	486	51.4	48.6
H	COPD	0.000001	27	14	986	1.4	98.6
EN	CRF	0.000001	4	0	1000	0	100
BA	CRF	0.000001	4	53	947	5.3	94.7
H	CRF	0.000001	4	12	988	1.2	98.8
EN	CTS	0.000001	30	41	959	4.1	95.9
BA	CTS	0.000001	30	700	300	70	30
H	CTS	0.000001	30	306	694	30.6	69.4
EN	CVD	0.000001	5	447	553	44.7	55.3
BA	CVD	0.000001	5	192	808	19.2	80.8
H	CVD	0.000001	5	523	477	52.3	47.7
EN	Dep	0.000001	2	194	806	19.4	80.6
BA	Dep	0.000001	2	307	693	30.7	69.3
H	Dep	0.000001	2	495	505	49.5	50.5
EN	DN	0.000001	2	837	163	83.7	16.3
BA	DN	0.000001	2	2	998	0.2	99.8
H	DN	0.000001	2	457	543	45.7	54.3
EN	EC	0.000001	2	5	995	0.5	99.5
BA	EC	0.000001	2	955	45	95.5	4.5
H	EC	0.000001	2	261	739	26.1	73.9
EN	EM	0.000001	6	339	661	33.9	66.1
BA	EM	0.000001	6	773	227	77.3	22.7
H	EM	0.000001	6	480	520	48	52
EN	EnC	0.000001	1	117	883	11.7	88.3
BA	EnC	0.000001	1	33	967	3.3	96.7
H	EnC	0.000001	1	302	698	30.2	69.8
EN	Ep	0.000001	2	926	74	92.6	7.4
BA	Ep	0.000001	2	307	693	30.7	69.3
H	Ep	0.000001	2	184	816	18.4	81.6
EN	EV	0.000001	5	798	202	79.8	20.2
BA	EV	0.000001	5	247	753	24.7	75.3
H	EV	0.000001	5	302	698	30.2	69.8
EN	FNP	0.000001	1	57	943	5.7	94.3
BA	FNP	0.000001	1	378	622	37.8	62.2
H	FNP	0.000001	1	318	682	31.8	68.2
EN	FS	0.000001	2	910	90	91	9
BA	FS	0.000001	2	528	472	52.8	47.2
H	FS	0.000001	2	854	146	85.4	14.6
EN	GD	0.000001	65	155	845	15.5	84.5
BA	GD	0.000001	65	426	574	42.6	57.4
H	GD	0.000001	65	998	2	99.8	0.2
EN	GERD	0.000001	16	63	937	6.3	93.7
BA	GERD	0.000001	16	694	306	69.4	30.6
H	GERD	0.000001	16	41	959	4.1	95.9
EN	Gla	0.000001	69	820	180	82	18
BA	Gla	0.000001	69	207	793	20.7	79.3
H	Gla	0.000001	69	434	566	43.4	56.6
EN	Goi	0.000001	44	189	811	18.9	81.1
BA	Goi	0.000001	44	658	342	65.8	34.2
H	Goi	0.000001	44	225	775	22.5	77.5
EN	GP	0.000001	6	470	530	47	53
BA	GP	0.000001	5	86	914	8.6	91.4
H	GP	0.000001	6	930	70	93	7
EN	GU	0.000001	1	984	16	98.4	1.6
BA	GU	0.000001	1	845	155	84.5	15.5
H	GU	0.000001	1	213	787	21.3	78.7
EN	HD	0.000001	70	928	72	92.8	7.2
BA	HD	0.000001	70	974	26	97.4	2.6
H	HD	0.000001	70	999	1	99.9	0.1
EN	HI	0.000001	1	226	774	22.6	77.4
BA	HI	0.000001	1	925	75	92.5	7.5
H	HI	0.000001	1	961	39	96.1	3.9
EN	HL	0.000001	12	273	727	27.3	72.7
BA	HL	0.000001	12	883	117	88.3	11.7
H	HL	0.000001	12	0	1000	0	100
EN	Hype	0.000001	76	32	968	3.2	96.8
BA	Hype	0.000001	75	760	240	76	24
H	Hype	0.000001	76	1000	0	100	0
EN	Hypo	0.000001	242	851	149	85.1	14.9
BA	Hypo	0.000001	242	900	100	90	10
H	Hypo	0.000001	242	999	1	99.9	0.1
EN	IDA	0.000001	7	0	1000	0	100
BA	IDA	0.000001	7	653	347	65.3	34.7
H	IDA	0.000001	7	223	777	22.3	77.7
EN	IH	0.000001	1	758	242	75.8	24.2
BA	IH	0.000001	1	157	843	15.7	84.3
H	IH	0.000001	1	801	199	80.1	19.9
EN	ILD	0.000001	17	139	861	13.9	86.1
BA	ILD	0.000001	17	546	454	54.6	45.4
H	ILD	0.000001	17	565	435	56.5	43.5
EN	Ile	0.000001	2	111	889	11.1	88.9
BA	Ile	0.000001	2	224	776	22.4	77.6
H	Ile	0.000001	2	85	915	8.5	91.5
EN	Ins	0.000001	1	523	477	52.3	47.7
BA	Ins	0.000001	1	104	896	10.4	89.6
H	Ins	0.000001	1	570	430	57	43
EN	IN	0.000001	79	799	201	79.9	20.1
BA	IN	0.000001	79	584	416	58.4	41.6
H	IN	0.000001	79	0	1000	0	100
EN	Iri	0.000001	71	7	993	0.7	99.3
BA	Iri	0.000001	71	1000	0	100	0
H	Iri	0.000001	71	1	999	0.1	99.9
EN	IS	0.000001	10	503	497	50.3	49.7
BA	IS	0.000001	10	200	800	20	80
H	IS	0.000001	10	856	144	85.6	14.4
EN	JRA	0.000001	5	995	5	99.5	0.5
BA	JRA	0.000001	5	892	108	89.2	10.8
H	JRA	0.000001	5	1	999	0.1	99.9
EN	Kel	0.000001	1	336	664	33.6	66.4
BA	Kel	0.000001	1	59	941	5.9	94.1
H	Kel	0.000001	1	830	170	83	17
EN	LiC	0.000001	2	847	153	84.7	15.3
BA	LiC	0.000001	2	381	619	38.1	61.9
H	LiC	0.000001	2	67	933	6.7	93.3
EN	LuC	0.000001	10	996	4	99.6	0.4
BA	LuC	0.000001	10	508	492	50.8	49.2
H	LuC	0.000001	10	280	720	28	72
EN	Mas	0.000001	1	995	5	99.5	0.5
BA	Mas	0.000001	1	0	1000	0	100
H	Mas	0.000001	1	383	617	38.3	61.7
EN	Men	0.000001	1	633	367	63.3	36.7
BA	Men	0.000001	1	452	548	45.2	54.8
H	Men	0.000001	1	534	466	53.4	46.6
EN	MG	0.000001	2	521	479	52.1	47.9
BA	MG	0.000001	2	377	623	37.7	62.3
H	MG	0.000001	2	12	988	1.2	98.8
EN	MI	0.000001	87	908	92	90.8	9.2
BA	MI	0.000001	87	936	64	93.6	6.4
H	MI	0.000001	88	993	7	99.3	0.7
EN	ML	0.000001	25	419	581	41.9	58.1
BA	ML	0.000001	25	270	730	27	73
H	ML	0.000001	25	980	20	98	2
EN	NB	0.000001	1	651	349	65.1	34.9
BA	NB	0.000001	1	803	197	80.3	19.7
H	NB	0.000001	1	427	573	42.7	57.3
EN	NP	0.000001	80	929	71	92.9	7.1
BA	NP	0.000001	80	110	890	11	89
H	NP	0.000001	80	1	999	0.1	99.9
EN	NS	0.000001	22	8	992	0.8	99.2
BA	NS	0.000001	22	313	687	31.3	68.7
H	NS	0.000001	22	954	46	95.4	4.6
EN	OC	0.000001	1	755	245	75.5	24.5
BA	OC	0.000001	1	563	437	56.3	43.7
H	OC	0.000001	1	287	713	28.7	71.3
EN	OvC	0.000001	8	905	95	90.5	9.5
BA	OvC	0.000001	8	332	668	33.2	66.8
H	OvC	0.000001	8	149	851	14.9	85.1
EN	PaC	0.000001	1	221	779	22.1	77.9
BA	PaC	0.000001	1	585	415	58.5	41.5
H	PaC	0.000001	1	713	287	71.3	28.7
EN	PAD	0.000001	32	326	674	32.6	67.4
BA	PAD	0.000001	32	623	377	62.3	37.7
H	PAD	0.000001	32	973	27	97.3	2.7
EN	PA	0.000001	126	185	815	18.5	81.5
BA	PA	0.000001	126	81	919	8.1	91.9
H	PA	0.000001	126	4	996	0.4	99.6
EN	PD	0.000001	6	822	178	82.2	17.8
BA	PD	0.000001	6	443	557	44.3	55.7
H	PD	0.000001	6	241	759	24.1	75.9
EN	Per	0.000001	2	985	15	98.5	1.5
BA	Per	0.000001	2	912	88	91.2	8.8
H	Per	0.000001	2	655	345	65.5	34.5
EN	PE	0.000001	2	115	885	11.5	88.5
BA	PE	0.000001	2	154	846	15.4	84.6
H	PE	0.000001	2	510	490	51	49
EN	PF	0.000001	11	367	633	36.7	63.3
BA	PF	0.000001	11	466	534	46.6	53.4
H	PF	0.000001	11	721	279	72.1	27.9
EN	Pl	0.000001	1	918	82	91.8	8.2
BA	Pl	0.000001	1	79	921	7.9	92.1
H	Pl	0.000001	1	863	137	86.3	13.7
EN	Pneu	0.000001	7	527	473	52.7	47.3
BA	Pneu	0.000001	7	431	569	43.1	56.9
H	Pneu	0.000001	7	405	595	40.5	59.5
EN	Pne	0.000001	1	131	869	13.1	86.9
BA	Pne	0.000001	1	510	490	51	49
H	Pne	0.000001	1	767	233	76.7	23.3
EN	Pn	0.000001	2	884	116	88.4	11.6
BA	Pn	0.000001	2	114	886	11.4	88.6
H	Pn	0.000001	2	222	778	22.2	77.8
EN	Pol	0.000001	4	925	75	92.5	7.5
BA	Pol	0.000001	4	887	113	88.7	11.3
H	Pol	0.000001	4	897	103	89.7	10.3
EN	PrC	0.000001	122	125	875	12.5	87.5
BA	PrC	0.000001	122	49	951	4.9	95.1
H	PrC	0.000001	122	824	176	82.4	17.6
EN	PsV	0.000001	81	114	886	11.4	88.6
BA	PsV	0.000001	80	3	997	0.3	99.7
H	PsV	0.000001	81	1000	0	100	0
EN	Pye	0.000001	1	500	500	50	50
BA	Pye	0.000001	1	610	390	61	39
H	Pye	0.000001	1	246	754	24.6	75.4
EN	RA	0.000001	47	214	786	21.4	78.6
BA	RA	0.000001	47	986	14	98.6	1.4
H	RA	0.000001	47	58	942	5.8	94.2
EN	RD	0.000001	10	573	427	57.3	42.7
BA	RD	0.000001	10	459	541	45.9	54.1
H	RD	0.000001	10	894	106	89.4	10.6
EN	RW	0.000001	1	812	188	81.2	18.8
BA	RW	0.000001	1	262	738	26.2	73.8
H	RW	0.000001	1	672	328	67.2	32.8
EN	SAP	0.000001	23	84	916	8.4	91.6
BA	SAP	0.000001	23	817	183	81.7	18.3
H	SAP	0.000001	23	326	674	32.6	67.4
EN	Sar	0.000001	21	24	976	2.4	97.6
BA	Sar	0.000001	21	80	920	8	92
H	Sar	0.000001	21	399	601	39.9	60.1
EN	SAS	0.000001	7	759	241	75.9	24.1
BA	SAS	0.000001	7	646	354	64.6	35.4
H	SAS	0.000001	7	480	520	48	52
EN	SCS	0.000001	19	344	656	34.4	65.6
BA	SCS	0.000001	19	387	613	38.7	61.3
H	SCS	0.000001	19	22	978	2.2	97.8
EN	SH	0.000001	1	691	309	69.1	30.9
BA	SH	0.000001	1	101	899	10.1	89.9
H	SH	0.000001	1	676	324	67.6	32.4
EN	SkC	0.000001	150	611	389	61.1	38.9
BA	SkC	0.000001	150	1000	0	100	0
H	SkC	0.000001	150	1000	0	100	0
EN	SLE	0.000001	68	28	972	2.8	97.2
BA	SLE	0.000001	68	79	921	7.9	92.1
H	SLE	0.000001	68	1000	0	100	0
EN	SS	0.000001	64	548	452	54.8	45.2
BA	SS	0.000001	63	268	732	26.8	73.2
H	SS	0.000001	64	1000	0	100	0
EN	T1D	0.000001	12	999	1	99.9	0.1
BA	T1D	0.000001	12	354	646	35.4	64.6
H	T1D	0.000001	12	1000	0	100	0
EN	T2D	0.000001	270	552	448	55.2	44.8
BA	T2D	0.000001	271	46	954	4.6	95.4
H	T2D	0.000001	271	3	997	0.3	99.7
EN	ThC	0.000001	9	338	662	33.8	66.2
BA	ThC	0.000001	9	48	952	4.8	95.2
H	ThC	0.000001	9	933	67	93.3	6.7
EN	Ton	0.000001	2	790	210	79	21
BA	Ton	0.000001	2	518	482	51.8	48.2
H	Ton	0.000001	2	237	763	23.7	76.3
EN	UAP	0.000001	19	602	398	60.2	39.8
BA	UAP	0.000001	19	959	41	95.9	4.1
H	UAP	0.000001	19	163	837	16.3	83.7
EN	UC	0.000001	45	995	5	99.5	0.5
BA	UC	0.000001	45	907	93	90.7	9.3
H	UC	0.000001	45	964	36	96.4	3.6
EN	UF	0.000001	70	258	742	25.8	74.2
BA	UF	0.000001	69	394	606	39.4	60.6
H	UF	0.000001	70	452	548	45.2	54.8
EN	UP	0.000001	34	48	952	4.8	95.2
BA	UP	0.000001	34	0	1000	0	100
H	UP	0.000001	34	780	220	78	22
EN	Uro	0.000001	24	89	911	8.9	91.1
BA	Uro	0.000001	24	654	346	65.4	34.6
H	Uro	0.000001	24	334	666	33.4	66.6
EN	Urt	0.000001	1	89	911	8.9	91.1
BA	Urt	0.000001	1	331	669	33.1	66.9
H	Urt	0.000001	1	910	90	91	9
EN	Uve	0.000001	71	6	994	0.6	99.4
BA	Uve	0.000001	71	999	1	99.9	0.1
H	Uve	0.000001	71	0	1000	0	100
EN	Var	0.000001	200	652	348	65.2	34.8
BA	Var	0.000001	201	610	390	61	39
H	Var	0.000001	201	1	999	0.1	99.9
