# Supplementary material for: 1,000 ancient genomes uncover 10,000 years of natural selection in Europe
Source: bioRxiv. 2022 Aug 26:2022.08.24.505188. Preprint. [Version 1] doi: 10.1101/2022.08.24.505188 (PMC9435429; doi:10.1101/2022.08.24.505188)
Supplement: Supplement 13 — Supplementary Table 13 This file contains the results for the polygenic selection scan using the directions of effect sizes for traits from the within-sibling GWAS consortium. [file media-13.txt]

Population	Trait ID	Trait	Threshold	Number SNPs	Number Lowest	Number Higher	Percent Lower	Percent Higher
EN	4813	Height (Sibling estimate)	1.00E-06	455	20	9980	0.2	99.8
BA	4813	Height (Sibling estimate)	1.00E-06	455	9450	550	94.5	5.5
H	4813	Height (Sibling estimate)	1.00E-06	455	9806	194	98.06	1.94
EN	4814	Height (Population estimate)	1.00E-06	1047	76	9924	0.76	99.24
BA	4814	Height (Population estimate)	1.00E-06	1046	8134	1866	81.34	18.66
H	4814	Height (Population estimate)	1.00E-06	1047	9863	137	98.63	1.37
EN	4815	Body mass index (Sibling estimate)	1.00E-06	30	1160	8840	11.6	88.4
BA	4815	Body mass index (Sibling estimate)	1.00E-06	30	5175	4825	51.75	48.25
H	4815	Body mass index (Sibling estimate)	1.00E-06	30	4614	5386	46.14	53.86
EN	4816	Body mass index (Population estimate)	1.00E-06	154	563	9437	5.63	94.37
BA	4816	Body mass index (Population estimate)	1.00E-06	154	9495	505	94.95	5.05
H	4816	Body mass index (Population estimate)	1.00E-06	154	7780	2220	77.8	22.2
EN	4817	Systolic blood pressure (Sibling estimate)	1.00E-06	7	4557	5443	45.57	54.43
BA	4817	Systolic blood pressure (Sibling estimate)	1.00E-06	7	4250	5750	42.5	57.5
H	4817	Systolic blood pressure (Sibling estimate)	1.00E-06	7	3035	6965	30.35	69.65
EN	4818	Systolic blood pressure (Population estimate)	1.00E-06	78	4204	5796	42.04	57.96
BA	4818	Systolic blood pressure (Population estimate)	1.00E-06	79	3319	6681	33.19	66.81
H	4818	Systolic blood pressure (Population estimate)	1.00E-06	79	8524	1476	85.24	14.76
EN	4819	Age at first birth (Sibling estimate)	1.00E-06	1	1636	8364	16.36	83.64
BA	4819	Age at first birth (Sibling estimate)	1.00E-06	1	2118	7882	21.18	78.82
H	4819	Age at first birth (Sibling estimate)	1.00E-06	1	5434	4566	54.34	45.66
EN	4820	Age at first birth (Population estimate)	1.00E-06	2	9442	558	94.42	5.58
BA	4820	Age at first birth (Population estimate)	1.00E-06	2	803	9197	8.03	91.97
H	4820	Age at first birth (Population estimate)	1.00E-06	2	9611	389	96.11	3.89
EN	4821	Age at menarche (Sibling estimate)	1.00E-06	4	719	9281	7.19	92.81
BA	4821	Age at menarche (Sibling estimate)	1.00E-06	4	9503	497	95.03	4.97
H	4821	Age at menarche (Sibling estimate)	1.00E-06	4	5896	4104	58.96	41.04
EN	4822	Age at menarche (Population estimate)	1.00E-06	32	9122	878	91.22	8.78
BA	4822	Age at menarche (Population estimate)	1.00E-06	32	9797	203	97.97	2.03
H	4822	Age at menarche (Population estimate)	1.00E-06	32	7867	2133	78.67	21.33
EN	4823	Age at menopause (Sibling estimate)	1.00E-06	1	8703	1297	87.03	12.97
BA	4823	Age at menopause (Sibling estimate)	1.00E-06	1	7086	2914	70.86	29.14
H	4823	Age at menopause (Sibling estimate)	1.00E-06	1	4604	5396	46.04	53.96
EN	4824	Age at menopause (Population estimate)	1.00E-06	2	7666	2334	76.66	23.34
BA	4824	Age at menopause (Population estimate)	1.00E-06	2	375	9625	3.75	96.25
H	4824	Age at menopause (Population estimate)	1.00E-06	2	5960	4040	59.6	40.4
EN	4825	Cigarettes smoked per day (Sibling estimate)	1.00E-06	3	1351	8649	13.51	86.49
BA	4825	Cigarettes smoked per day (Sibling estimate)	1.00E-06	3	9984	16	99.84	0.16
H	4825	Cigarettes smoked per day (Sibling estimate)	1.00E-06	3	1870	8130	18.7	81.3
EN	4826	Cigarettes smoked per day (Population estimate)	1.00E-06	4	8740	1260	87.4	12.6
BA	4826	Cigarettes smoked per day (Population estimate)	1.00E-06	4	8634	1366	86.34	13.66
H	4826	Cigarettes smoked per day (Population estimate)	1.00E-06	4	6597	3403	65.97	34.03
EN	4828	Number of children ever born measurement (Population estimate)	1.00E-06	1	9632	368	96.32	3.68
BA	4828	Number of children ever born measurement (Population estimate)	1.00E-06	1	3665	6335	36.65	63.35
H	4828	Number of children ever born measurement (Population estimate)	1.00E-06	1	649	9351	6.49	93.51
EN	4829	Waist-hip ratio (Sibling estimate)	1.00E-06	4	4078	5922	40.78	59.22
BA	4829	Waist-hip ratio (Sibling estimate)	1.00E-06	4	8132	1868	81.32	18.68
H	4829	Waist-hip ratio (Sibling estimate)	1.00E-06	4	6328	3672	63.28	36.72
EN	4830	Waist-hip ratio (Population estimate)	1.00E-06	44	2236	7764	22.36	77.64
BA	4830	Waist-hip ratio (Population estimate)	1.00E-06	44	9983	17	99.83	0.17
H	4830	Waist-hip ratio (Population estimate)	1.00E-06	44	9567	433	95.67	4.33
EN	4831	Estimated glomerular filtration rate (Sibling estimate)	1.00E-06	41	2593	7407	25.93	74.07
BA	4831	Estimated glomerular filtration rate (Sibling estimate)	1.00E-06	41	1787	8213	17.87	82.13
H	4831	Estimated glomerular filtration rate (Sibling estimate)	1.00E-06	41	3627	6373	36.27	63.73
EN	4832	Estimated glomerular filtration rate (Population estimate)	1.00E-06	157	9927	73	99.27	0.73
BA	4832	Estimated glomerular filtration rate (Population estimate)	1.00E-06	157	1157	8843	11.57	88.43
H	4832	Estimated glomerular filtration rate (Population estimate)	1.00E-06	158	1378	8622	13.78	86.22
EN	4834	Alcohol consumption (Population estimate)	1.00E-06	9	5551	4449	55.51	44.49
BA	4834	Alcohol consumption (Population estimate)	1.00E-06	9	817	9183	8.17	91.83
H	4834	Alcohol consumption (Population estimate)	1.00E-06	9	5643	4357	56.43	43.57
EN	4835	Years of schooling (Sibling estimate)	1.00E-06	2	5043	4957	50.43	49.57
BA	4835	Years of schooling (Sibling estimate)	1.00E-06	2	5006	4994	50.06	49.94
H	4835	Years of schooling (Sibling estimate)	1.00E-06	2	1460	8540	14.6	85.4
EN	4836	Years of schooling (Population estimate)	1.00E-06	87	9617	383	96.17	3.83
BA	4836	Years of schooling (Population estimate)	1.00E-06	87	9908	92	99.08	0.92
H	4836	Years of schooling (Population estimate)	1.00E-06	87	9590	410	95.9	4.1
EN	4837	Cognitive function (Sibling estimate)	1.00E-06	2	9558	442	95.58	4.42
BA	4837	Cognitive function (Sibling estimate)	1.00E-06	2	4458	5542	44.58	55.42
H	4837	Cognitive function (Sibling estimate)	1.00E-06	2	9311	689	93.11	6.89
EN	4838	Cognitive function (Population estimate)	1.00E-06	8	542	9458	5.42	94.58
BA	4838	Cognitive function (Population estimate)	1.00E-06	9	3363	6637	33.63	66.37
H	4838	Cognitive function (Population estimate)	1.00E-06	9	2129	7871	21.29	78.71
EN	4840	Depressive symptoms (Population estimate)	1.00E-06	5	3942	6058	39.42	60.58
BA	4840	Depressive symptoms (Population estimate)	1.00E-06	5	2317	7683	23.17	76.83
H	4840	Depressive symptoms (Population estimate)	1.00E-06	5	8774	1226	87.74	12.26
EN	4841	HbA1c (Sibling estimate)	1.00E-06	37	8680	1320	86.8	13.2
BA	4841	HbA1c (Sibling estimate)	1.00E-06	37	5	9995	0.05	99.95
H	4841	HbA1c (Sibling estimate)	1.00E-06	37	682	9318	6.82	93.18
EN	4842	HbA1c (Population estimate)	1.00E-06	109	3873	6127	38.73	61.27
BA	4842	HbA1c (Population estimate)	1.00E-06	109	0	10000	0	100
H	4842	HbA1c (Population estimate)	1.00E-06	109	10	9990	0.1	99.9
EN	4843	HDL cholesterol (Sibling estimate)	1.00E-06	86	9863	137	98.63	1.37
BA	4843	HDL cholesterol (Sibling estimate)	1.00E-06	86	617	9383	6.17	93.83
H	4843	HDL cholesterol (Sibling estimate)	1.00E-06	86	9993	7	99.93	0.07
EN	4844	HDL cholesterol (Population estimate)	1.00E-06	225	1754	8246	17.54	82.46
BA	4844	HDL cholesterol (Population estimate)	1.00E-06	225	451	9549	4.51	95.49
H	4844	HDL cholesterol (Population estimate)	1.00E-06	225	5458	4542	54.58	45.42
EN	4845	LDL cholesterol (Sibling estimate)	1.00E-06	60	8910	1090	89.1	10.9
BA	4845	LDL cholesterol (Sibling estimate)	1.00E-06	60	454	9546	4.54	95.46
H	4845	LDL cholesterol (Sibling estimate)	1.00E-06	60	9875	125	98.75	1.25
EN	4846	LDL cholesterol (Population estimate)	1.00E-06	152	7723	2277	77.23	22.77
BA	4846	LDL cholesterol (Population estimate)	1.00E-06	152	3181	6819	31.81	68.19
H	4846	LDL cholesterol (Population estimate)	1.00E-06	152	8262	1738	82.62	17.38
EN	4847	Neuroticism (Sibling estimate)	1.00E-06	1	5455	4545	54.55	45.45
BA	4847	Neuroticism (Sibling estimate)	1.00E-06	1	2052	7948	20.52	79.48
H	4847	Neuroticism (Sibling estimate)	1.00E-06	1	6917	3083	69.17	30.83
EN	4848	Neuroticism (Population estimate)	1.00E-06	12	4819	5181	48.19	51.81
BA	4848	Neuroticism (Population estimate)	1.00E-06	12	9441	559	94.41	5.59
H	4848	Neuroticism (Population estimate)	1.00E-06	12	4764	5236	47.64	52.36
EN	4849	Triglycerides (Sibling estimate)	1.00E-06	56	572	9428	5.72	94.28
BA	4849	Triglycerides (Sibling estimate)	1.00E-06	56	6108	3892	61.08	38.92
H	4849	Triglycerides (Sibling estimate)	1.00E-06	56	9901	99	99.01	0.99
EN	4850	Triglycerides (Population estimate)	1.00E-06	113	196	9804	1.96	98.04
BA	4850	Triglycerides (Population estimate)	1.00E-06	113	3838	6162	38.38	61.62
H	4850	Triglycerides (Population estimate)	1.00E-06	113	2158	7842	21.58	78.42
EN	4851	Wellbeing (Sibling estimate)	1.00E-06	1	4779	5221	47.79	52.21
BA	4851	Wellbeing (Sibling estimate)	1.00E-06	1	8325	1675	83.25	16.75
H	4851	Wellbeing (Sibling estimate)	1.00E-06	1	2996	7004	29.96	70.04
EN	4852	Wellbeing (Population estimate)	1.00E-06	3	2159	7841	21.59	78.41
BA	4852	Wellbeing (Population estimate)	1.00E-06	3	2203	7797	22.03	77.97
H	4852	Wellbeing (Population estimate)	1.00E-06	3	3493	6507	34.93	65.07
EN	4854	Forced expiratory volume in 1-second (Population estimate)	1.00E-06	10	200	9800	2	98
BA	4854	Forced expiratory volume in 1-second (Population estimate)	1.00E-06	10	7201	2799	72.01	27.99
H	4854	Forced expiratory volume in 1-second (Population estimate)	1.00E-06	10	5731	4269	57.31	42.69
EN	4855	FEV1/FVC (Sibling estimate)	1.00E-06	2	7941	2059	79.41	20.59
BA	4855	FEV1/FVC (Sibling estimate)	1.00E-06	2	474	9526	4.74	95.26
H	4855	FEV1/FVC (Sibling estimate)	1.00E-06	2	1310	8690	13.1	86.9
EN	4856	FEV1/FVC (Population estimate)	1.00E-06	1	8717	1283	87.17	12.83
BA	4856	FEV1/FVC (Population estimate)	1.00E-06	1	1990	8010	19.9	80.1
H	4856	FEV1/FVC (Population estimate)	1.00E-06	1	753	9247	7.53	92.47
EN	4857	Ever smoked (Sibling estimate)	1.00E-06	1	4635	5365	46.35	53.65
BA	4857	Ever smoked (Sibling estimate)	1.00E-06	1	3827	6173	38.27	61.73
H	4857	Ever smoked (Sibling estimate)	1.00E-06	1	5709	4291	57.09	42.91
EN	4858	Ever smoked (Population estimate)	1.00E-06	21	7362	2638	73.62	26.38
BA	4858	Ever smoked (Population estimate)	1.00E-06	21	1611	8389	16.11	83.89
H	4858	Ever smoked (Population estimate)	1.00E-06	21	1723	8277	17.23	82.77
EN	4860	Physical activity (Population estimate)	1.00E-06	1	3031	6969	30.31	69.69
BA	4860	Physical activity (Population estimate)	1.00E-06	1	7558	2442	75.58	24.42
H	4860	Physical activity (Population estimate)	1.00E-06	1	3988	6012	39.88	60.12
